# Supplementary material for: Transcriptome‐wide analysis reveals GYG2 as a mitochondria‐related aging biomarker in human subcutaneous adipose tissue
Source: Aging Cell. 2023 Dec 8;23(2):e14049. doi: 10.1111/acel.14049 (PMC10861210; doi:10.1111/acel.14049)
Supplement: Supplementary file 1 — Table S1. [file ACEL-23-e14049-s005.xlsx]

## Sheet: Sheet1
Supplementary Table 1
TagMan® Gene Expression Assays (Life Technologies)
Gene Symbol	ABI order code
GYG2	Hs00418499_m1
GYG1	Hs00907539_g1
CDKN1A	Hs00355782_m1
CDKN2A	Hs00923894_m1
PPARG	Hs01115513_m1
ADIPONECTIN	Hs00605917_m1
CEBPA	Hs00269972_s1
FASN	Hs01005622_m1
PLIN1	Hs00160173_m1
RPL13A	Hs04194366_g1
GAPDH	Hs02786624_g1
