# Supplementary material for: Transcriptome‐wide analysis reveals GYG2 as a mitochondria‐related aging biomarker in human subcutaneous adipose tissue
Source: Aging Cell. 2023 Dec 8;23(2):e14049. doi: 10.1111/acel.14049 (PMC10861210; doi:10.1111/acel.14049)
Supplement: Supplementary file 2 — Table S2. [file ACEL-23-e14049-s004.xlsx]

## Sheet: black module
Supplementary Table 2
Black module
ID	Description	GeneRatio	BgRatio	pvalue
GO:0016054	organic acid catabolic process	65/565	242/18800	2.0237e-43
GO:0046395	carboxylic acid catabolic process	63/565	238/18800	1.13634e-41
GO:0044282	small molecule catabolic process	72/565	376/18800	2.41227e-37
GO:0072329	monocarboxylic acid catabolic process	42/565	124/18800	6.04057e-33
GO:0009062	fatty acid catabolic process	38/565	102/18800	1.02855e-31
GO:0006635	fatty acid beta-oxidation	32/565	76/18800	6.48874e-29
GO:0044242	cellular lipid catabolic process	49/565	219/18800	7.2242e-29
GO:0016042	lipid catabolic process	58/565	327/18800	2.55877e-28
GO:0006631	fatty acid metabolic process	62/565	395/18800	3.60568e-27
GO:0019395	fatty acid oxidation	34/565	106/18800	5.63584e-26
GO:0034440	lipid oxidation	34/565	112/18800	4.43949e-25
GO:0006091	generation of precursor metabolites and energy	64/565	494/18800	2.68995e-23
GO:0006790	sulfur compound metabolic process	50/565	339/18800	7.60486e-21
GO:0030258	lipid modification	37/565	216/18800	6.64899e-18
GO:0006520	cellular amino acid metabolic process	42/565	285/18800	1.15136e-17
GO:0033865	nucleoside bisphosphate metabolic process	27/565	125/18800	5.09343e-16
GO:0033875	ribonucleoside bisphosphate metabolic process	27/565	125/18800	5.09343e-16
GO:0034032	purine nucleoside bisphosphate metabolic process	27/565	125/18800	5.09343e-16
GO:1901605	alpha-amino acid metabolic process	33/565	203/18800	2.07971e-15
GO:0009063	cellular amino acid catabolic process	25/565	112/18800	2.76214e-15

## Sheet: black_func_annot_clustering
Black_func_annot_clustering
Annotation Cluster 1	Enrichment Score: 31	230898376281075
Category	Term	Count	%	PValue
GOTERM_CC_DIRECT	GO:0005739~mitochondrion	142	21	779141104294478
UP_KW_CELLULAR_COMPONENT	KW-0496~Mitochondrion	124	19	18404907975462
UP_KW_DOMAIN	KW-0809~Transit peptide	77	11	809815950920246
UP_SEQ_FEATURE	TRANSIT:Mitochondrion	75	11	503067484662576
GOTERM_CC_DIRECT	GO:0005759~mitochondrial matrix	61	9	355828220858896
Annotation Cluster 2	Enrichment Score: 12	96750163873526
Category	Term	Count	%	PValue
GOTERM_BP_DIRECT	GO:0006635~fatty acid beta-oxidation	20	3	67484662576687
KEGG_PATHWAY	hsa00071:Fatty acid degradation	18	2	7607361963190180
KEGG_PATHWAY	hsa01212:Fatty acid metabolism	17	2	607361963190184
Annotation Cluster 3	Enrichment Score: 12	242114969997779
Category	Term	Count	%	PValue
UP_KW_BIOLOGICAL_PROCESS	KW-0276~Fatty acid metabolism	35	5	368098159509203
KEGG_PATHWAY	hsa01212:Fatty acid metabolism	17	2	607361963190184
KEGG_PATHWAY	hsa00062:Fatty acid elongation	12	1	8404907975460120

## Sheet: blue module
Blue module
ID	Description	GeneRatio	BgRatio	pvalue
GO:0030198	extracellular matrix organization	72/1249	307/18800	1.43652e-21
GO:0043062	extracellular structure organization	72/1249	308/18800	1.75756e-21
GO:0045229	external encapsulating structure organization	72/1249	310/18800	2.62313e-21
GO:0030199	collagen fibril organization	23/1249	62/18800	3.278e-12
GO:0001503	ossification	67/1249	420/18800	1.76566e-11
GO:0031589	cell-substrate adhesion	59/1249	364/18800	1.51755e-10
GO:0007224	smoothened signaling pathway	31/1249	140/18800	2.12575e-09
GO:0007160	cell-matrix adhesion	42/1249	235/18800	3.60411e-09
GO:0061564	axon development	66/1249	479/18800	1.25097e-08
GO:0032963	collagen metabolic process	24/1249	101/18800	3.23819e-08
GO:0051962	positive regulation of nervous system development	43/1249	270/18800	7.86813e-08
GO:0045880	positive regulation of smoothened signaling pathway	13/1249	36/18800	2.52417e-07
GO:0060348	bone development	37/1249	225/18800	2.7624e-07
GO:0021915	neural tube development	29/1249	154/18800	2.96297e-07
GO:1901890	positive regulation of cell junction assembly	23/1249	105/18800	3.04833e-07
GO:0045785	positive regulation of cell adhesion	59/1249	446/18800	3.08158e-07
GO:0007409	axonogenesis	57/1249	430/18800	4.56148e-07
GO:0061448	connective tissue development	40/1249	260/18800	5.60934e-07
GO:0002062	chondrocyte differentiation	23/1249	110/18800	7.32914e-07
GO:0001736	establishment of planar polarity	18/1249	72/18800	7.47751e-07

## Sheet: blue_func_annot_clustering
Blue_func_annot_clustering
Annotation Cluster 1	Enrichment Score: 13	311923295892308
Category	Term	Count	%	PValue
GOTERM_CC_DIRECT	GO:0005576~extracellular region	239	15	49935149156939
UP_KW_DOMAIN	KW-0732~Signal	424	27	496757457846954
UP_SEQ_FEATURE	CARBOHYD:N-linked (GlcNAc) asparagine	411	26	653696498054476
UP_KW_CELLULAR_COMPONENT	KW-0964~Secreted	234	15	17509727626459
GOTERM_CC_DIRECT	GO:0005615~extracellular space	205	13	294422827496758
UP_KW_PTM	KW-0325~Glycoprotein	442	28	664072632944226
UP_KW_PTM	KW-1015~Disulfide bond	345	22	37354085603113
Annotation Cluster 2	Enrichment Score: 9	46418691086082
Category	Term	Count	%	PValue
UP_KW_DOMAIN	KW-0176~Collagen	32	2	75226977950713
INTERPRO	IPR008160:Collagen triple helix repeat	29	1	880674448767834
GOTERM_CC_DIRECT	GO:0005581~collagen trimer	30	1	9455252918287930
GOTERM_MF_DIRECT	GO:0030020~extracellular matrix structural constituent conferring tensile strength	18	1	1673151750972760
KEGG_PATHWAY	hsa04974:Protein digestion and absorption	22	1	4267185473411150
UP_KW_PTM	KW-0379~Hydroxylation	23	1	4915693904020750
Annotation Cluster 3	Enrichment Score: 4	50748355123628
Category	Term	Count	%	PValue
INTERPRO	IPR009030:Insulin-like growth factor binding protein, N-terminal	30	1	9455252918287930
INTERPRO	IPR000742:Epidermal growth factor-like domain	42	2	7237354085603110
INTERPRO	IPR001881:EGF-like calcium-binding	28	1	8158236057068740
SMART	SM00179:EGF_CA	28	1	8158236057068740
UP_SEQ_FEATURE	DOMAIN:EGF-like	36	2	3346303501945520
UP_KW_DOMAIN	KW-0245~EGF-like domain	41	2	6588845654993510
SMART	SM00181:EGF	34	2	204928664072633
INTERPRO	IPR026823:Complement Clr-like EGF domain	12	0	7782101167315170
INTERPRO	IPR018097:EGF-like calcium-binding, conserved site	23	1	4915693904020750
UP_SEQ_FEATURE	DOMAIN:EGF-like 5; calcium-binding	14	0	9079118028534370
INTERPRO	IPR000152:EGF-type aspartate/asparagine hydroxylation site	21	1	3618677042801550
UP_SEQ_FEATURE	DOMAIN:EGF-like 4; calcium-binding	11	0	7133592736705570
UP_SEQ_FEATURE	DOMAIN:EGF-like 6; calcium-binding	9	0	5836575875486380
UP_SEQ_FEATURE	DOMAIN:EGF-like 2; calcium-binding	13	0	8430609597924770
UP_SEQ_FEATURE	DOMAIN:EGF-like 3	15	0	9727626459143960
UP_SEQ_FEATURE	DOMAIN:EGF-like 1	19	1	2321660181582360
UP_SEQ_FEATURE	DOMAIN:EGF-like 7; calcium-binding	8	0	5188067444876780
UP_SEQ_FEATURE	DOMAIN:EGF-like 2	15	0	9727626459143960
UP_SEQ_FEATURE	DOMAIN:EGF-like 3; calcium-binding	9	0	5836575875486380
UP_SEQ_FEATURE	DOMAIN:EGF_CA	6	0	3.89105e+16
UP_SEQ_FEATURE	DOMAIN:EGF-like 1; calcium-binding	7	0	4539559014267180
UP_SEQ_FEATURE	DOMAIN:EGF-like 8; calcium-binding	7	0	4539559014267180
UP_SEQ_FEATURE	DOMAIN:EGF-like 9; calcium-binding	5	0	324254215304799
UP_SEQ_FEATURE	DOMAIN:EGF-like 6	8	0	5188067444876780

## Sheet: darkred module
Darkred module
ID	Description	GeneRatio	BgRatio	pvalue
GO:0007159	leukocyte cell-cell adhesion	19/93	381/18800	3.15504e-14
GO:1903039	positive regulation of leukocyte cell-cell adhesion	15/93	245/18800	1.09458e-12
GO:1903037	regulation of leukocyte cell-cell adhesion	16/93	344/18800	1.18617e-11
GO:0022409	positive regulation of cell-cell adhesion	15/93	291/18800	1.29449e-11
GO:0031295	T cell costimulation	8/93	45/18800	4.89384e-11
GO:0030098	lymphocyte differentiation	16/93	382/18800	5.66432e-11
GO:0031294	lymphocyte costimulation	8/93	47/18800	7.08204e-11
GO:0050870	positive regulation of T cell activation	13/93	223/18800	7.28971e-11
GO:0022407	regulation of cell-cell adhesion	17/93	456/18800	8.21158e-11
GO:0050863	regulation of T cell activation	15/93	342/18800	1.26165e-10
GO:0002696	positive regulation of leukocyte activation	16/93	421/18800	2.37269e-10
GO:1903131	mononuclear cell differentiation	16/93	433/18800	3.57773e-10
GO:0051251	positive regulation of lymphocyte activation	15/93	371/18800	3.91005e-10
GO:0050867	positive regulation of cell activation	16/93	436/18800	3.9566e-10
GO:0030217	T cell differentiation	13/93	263/18800	5.60835e-10
GO:0050852	T cell receptor signaling pathway	10/93	127/18800	6.95635e-10
GO:0002768	immune response-regulating cell surface receptor signaling pathway	14/93	328/18800	7.87443e-10
GO:0002429	immune response-activating cell surface receptor signaling pathway	13/93	300/18800	2.78113e-09
GO:0002757	immune response-activating signal transduction	13/93	300/18800	2.78113e-09
GO:0071674	mononuclear cell migration	11/93	199/18800	4.054e-09

## Sheet: darkred_func_annot_clustering
Darkred_func_annot_clustering
Annotation Cluster 1	Enrichment Score: 5.317464707011199
Category	Term	Count	%	PValue
GOTERM_CC_DIRECT	GO:0001772~immunological synapse	8	8	1.4032e-09
GOTERM_BP_DIRECT	GO:0031295~T cell costimulation	7	7	3.62413e-08
GOTERM_BP_DIRECT	GO:0042102~positive regulation of T cell proliferation	6	6	1.36698e-05
GOTERM_BP_DIRECT	GO:0032743~positive regulation of interleukin-2 production	5	5	2.41101e-05
GOTERM_BP_DIRECT	GO:0035739~CD4-positive, alpha-beta T cell proliferation	3	3	0.000772102
GOTERM_BP_DIRECT	GO:2000563~positive regulation of CD4-positive, alpha-beta T cell proliferation	3	3	0.000962173
Annotation Cluster 2	Enrichment Score: 4.965378253423924
Category	Term	Count	%	PValue
GOTERM_CC_DIRECT	GO:0001772~immunological synapse	8	8	1.4032e-09
GOTERM_BP_DIRECT	GO:0046641~positive regulation of alpha-beta T cell proliferation	3	3	0.000772102
GOTERM_BP_DIRECT	GO:0045060~negative thymic T cell selection	3	3	0.00117239
Annotation Cluster 3	Enrichment Score: 4.85662183659914
Category	Term	Count	%	PValue
GOTERM_CC_DIRECT	GO:0009897~external side of plasma membrane	26	26	8.80984e-20
GOTERM_CC_DIRECT	GO:0005886~plasma membrane	52	52	6.3145e-09
UP_KW_PTM	KW-1015~Disulfide bond	43	43	2.7045e-07
UP_SEQ_FEATURE	CARBOHYD:N-linked (GlcNAc...) asparagine	43	43	6.48148e-07
UP_SEQ_FEATURE	TOPO_DOM:Extracellular	33	33	1.87033e-06
UP_KW_PTM	KW-0325~Glycoprotein	45	45	1.75288e-05
GOTERM_CC_DIRECT	GO:0005887~integral component of plasma membrane	20	20	2.35925e-05
UP_SEQ_FEATURE	TOPO_DOM:Cytoplasmic	36	36	2.62114e-05
UP_KW_CELLULAR_COMPONENT	KW-1003~Cell membrane	34	34	0.000644932
UP_KW_MOLECULAR_FUNCTION	KW-0675~Receptor	20	20	0.000990889
UP_SEQ_FEATURE	TRANSMEM:Helical	39	39	0.00257425
UP_KW_DOMAIN	KW-0732~Signal	35	35	0.00467051
GOTERM_CC_DIRECT	GO:0016021~integral component of membrane	37	37	0.00832474
UP_KW_CELLULAR_COMPONENT	KW-0472~Membrane	52	52	0.0213707
UP_KW_DOMAIN	KW-0812~Transmembrane	41	41	0.0229778
UP_KW_DOMAIN	KW-1133~Transmembrane helix	40	40	0.0316954
