# Supplementary material for: Transcriptome‐wide analysis reveals GYG2 as a mitochondria‐related aging biomarker in human subcutaneous adipose tissue
Source: Aging Cell. 2023 Dec 8;23(2):e14049. doi: 10.1111/acel.14049 (PMC10861210; doi:10.1111/acel.14049)
Supplement: Supplementary file 3 — Table S3. [file ACEL-23-e14049-s002.xlsx]

## Sheet: Sheet4
Supplementary Table 3
DEGs list GYG2_H vs. GYG2_L (LFC>3, pvalue<0.001)
	baseMean	log2FoldChange	lfcSE	stat	pvalue	padj	SYMBOL
ENSG00000197085	5.79567	6.05078	0.992213	6.09826	1.07227e-09	1.22443e-08	NPSR1-AS1
ENSG00000166787	11.9654	6.04711	0.658431	9.18412	4.14902e-20	1.84999e-18	SAA3P
ENSG00000224525	165.145	5.98473	0.487312	12.2811	1.14437e-34	1.20128e-32
ENSG00000174697	48620.3	5.89696	0.359156	16.4189	1.40014e-60	5.04245e-58	LEP
ENSG00000056998	19592.3	5.84009	0.147578	39.5729	0	0	GYG2
ENSG00000185818	7318.94	5.66197	0.224143	25.2605	8.69228e-141	6.78259e-137	NAT8L
ENSG00000181092	65626.2	5.51936	0.243144	22.7	4.47995e-114	1.31089e-110	ADIPOQ
ENSG00000134339	3933.7	5.4293	0.588048	9.23274	2.63788e-20	1.19671e-18	SAA2
ENSG00000179023	188.586	5.38019	0.736144	7.30861	2.69916e-13	5.45636e-12	KLHDC7A
ENSG00000198759	2590.64	5.3164	0.577294	9.20917	3.28642e-20	1.47946e-18	EGFL6
ENSG00000186458	199.654	5.29513	0.565621	9.36163	7.85147e-21	3.75092e-19	DEFB132
ENSG00000138207	36976.9	5.29449	0.251225	21.0747	1.3577e-98	1.86955e-95	RBP4
ENSG00000173432	22377	5.22367	0.46362	11.2671	1.90662e-29	1.54436e-27	SAA1
ENSG00000223564	12.2189	5.22335	0.955311	5.4677	4.55904e-08	3.9102e-07	CYP4F32P
ENSG00000226482	267.454	5.176	0.331364	15.6203	5.29933e-55	1.51283e-52	ADIPOQ-AS1
ENSG00000165478	554.554	5.15035	0.264962	19.4381	3.67733e-84	2.86942e-81	HEPACAM
ENSG00000258179	14.9852	5.12243	0.827781	6.18815	6.08741e-10	7.27413e-09
ENSG00000170262	172.478	5.10274	0.250466	20.373	2.90466e-92	3.39976e-89	MRAP
ENSG00000259441	14.1493	5.04165	0.623413	8.08717	6.10657e-16	1.77356e-14	MRPL15P1
ENSG00000267714	12.3375	4.97769	0.501176	9.93203	3.02041e-23	1.6915e-21
ENSG00000148965	72.0288	4.96278	0.559068	8.87688	6.87638e-19	2.81908e-17	SAA4
ENSG00000186188	462.82	4.94931	0.359894	13.7521	4.9461e-43	8.32973e-41	FFAR4
ENSG00000176194	9645.67	4.92531	0.248747	19.8005	2.94585e-87	2.55406e-84	CIDEA
ENSG00000130876	3700.09	4.92512	0.298228	16.5146	2.87957e-61	1.06997e-58	SLC7A10
ENSG00000174145	428.396	4.91662	0.55788	8.81304	1.21797e-18	4.85716e-17	NWD2
ENSG00000221571	9.26135	4.91306	0.528717	9.29241	1.50836e-20	6.9781e-19	RNU6ATAC35P
ENSG00000183463	14.1679	4.89606	0.979153	5.0003	5.72425e-07	3.91238e-06	URAD
ENSG00000250266	7.8359	4.82233	0.675831	7.13541	9.64975e-13	1.79421e-11	LINC01612
ENSG00000206187	5.43525	4.78593	0.563927	8.48679	2.12414e-17	7.25898e-16	LINC02346
ENSG00000144908	6954.54	4.77412	0.248678	19.198	3.84517e-82	2.72762e-79	ALDH1L1
ENSG00000134962	1928.19	4.72691	0.311203	15.1892	4.17102e-52	1.0613e-49	KLB
ENSG00000148513	37.0743	4.71627	0.429604	10.9782	4.86637e-28	3.59359e-26	ANKRD30A
ENSG00000166947	318.944	4.67281	0.241291	19.3658	1.49864e-83	1.13166e-80	EPB42
ENSG00000234918	9.41143	4.66184	0.612787	7.60759	2.79245e-14	6.45279e-13
ENSG00000172927	1923.14	4.63632	0.38249	12.1214	8.13348e-34	8.17153e-32	MYEOV
ENSG00000246022	350.291	4.6184	0.298506	15.4717	5.38353e-54	1.43208e-51	ALDH1L1-AS2
ENSG00000257940	38.2799	4.61097	0.676145	6.8195	9.13554e-12	1.46375e-10
ENSG00000134548	978.778	4.58418	0.503075	9.11231	8.06483e-20	3.52878e-18	SPX
ENSG00000079435	64879.9	4.57456	0.216199	21.159	2.27958e-99	3.55751e-96	LIPE
ENSG00000119283	91.8922	4.56994	0.523031	8.73741	2.38513e-18	9.09342e-17	TRIM67
ENSG00000186205	12883.7	4.55868	0.209383	21.772	4.27714e-105	9.10214e-102	MTARC1
ENSG00000160862	4357.48	4.54191	0.343177	13.2349	5.51595e-40	7.97055e-38	AZGP1
ENSG00000232502	6.21498	4.48936	1.11553	4.02442	5.71149e-05	0.000251411
ENSG00000179921	2626.37	4.47766	0.265438	16.869	7.61332e-64	3.02068e-61	GPBAR1
ENSG00000123612	4409.49	4.4757	0.245041	18.2651	1.56998e-74	8.54688e-72	ACVR1C
ENSG00000164638	3348.12	4.42446	0.273122	16.1996	5.07844e-59	1.67438e-56	SLC29A4
ENSG00000062282	12830.9	4.4045	0.36662	12.0138	3.00654e-33	2.8963e-31	DGAT2
ENSG00000119125	76.8895	4.3944	0.489772	8.97234	2.90281e-19	1.22657e-17	GDA
ENSG00000084674	988.082	4.37888	0.449032	9.75183	1.81167e-22	9.74927e-21	APOB
ENSG00000249487	10.9958	4.37367	0.517443	8.45246	2.85232e-17	9.64884e-16	LINC01586
ENSG00000166819	84654.5	4.36928	0.202608	21.5652	3.8122e-103	7.43666e-100	PLIN1
ENSG00000184811	21032.5	4.36372	0.20345	21.4485	4.71135e-102	8.48369e-99	TRARG1
ENSG00000167588	66791.5	4.34191	0.231169	18.7824	1.05225e-78	6.6573e-76	GPD1
ENSG00000276778	35.4202	4.32998	0.460175	9.40942	4.98896e-21	2.41295e-19	LINC02227
ENSG00000237941	9.65832	4.3288	0.632209	6.84711	7.53585e-12	1.2276e-10	KCNQ1DN
ENSG00000272079	91.7976	4.3177	0.308446	13.9982	1.59831e-44	2.94606e-42
ENSG00000163012	6.26949	4.31281	0.620653	6.94882	3.68344e-12	6.27096e-11	ZSWIM2
ENSG00000102195	5.55191	4.31266	0.931743	4.62859	3.68165e-06	2.13273e-05	GPR50
ENSG00000259916	445.369	4.30891	0.265174	16.2493	2.25753e-59	7.70059e-57	AQP7B
ENSG00000254826	13.8191	4.27594	0.658393	6.49451	8.3305e-11	1.14914e-09
ENSG00000008323	1893.7	4.26681	0.231511	18.4303	7.51234e-76	4.18706e-73	PLEKHG6
ENSG00000167676	210597	4.24189	0.21083	20.1199	4.93871e-90	5.25501e-87	PLIN4
ENSG00000091513	2293.63	4.23404	0.275142	15.3886	1.95299e-53	5.07972e-51	TF
ENSG00000254135	79.737	4.23371	0.331808	12.7595	2.75885e-37	3.34622e-35
ENSG00000236961	18.1613	4.23334	0.550778	7.6861	1.51691e-14	3.68239e-13
ENSG00000124743	779.652	4.22359	0.304056	13.8909	7.19733e-44	1.26678e-41	KLHL31
ENSG00000133317	4574.71	4.22095	0.260216	16.2209	3.58634e-59	1.19932e-56	LGALS12
ENSG00000264968	109.723	4.18892	0.545219	7.68301	1.55392e-14	3.75783e-13
ENSG00000169710	142316	4.17693	0.276214	15.1221	1.1583e-51	2.85417e-49	FASN
ENSG00000101542	266.343	4.16691	0.317126	13.1396	1.95205e-39	2.65672e-37	CDH20
ENSG00000245848	6473.07	4.15517	0.210821	19.7095	1.7887e-86	1.49542e-83	CEBPA
ENSG00000235687	26.7855	4.11106	0.506941	8.10956	5.08048e-16	1.49034e-14	LINC00993
ENSG00000158571	1362.3	4.07893	0.248279	16.4288	1.18902e-60	4.34903e-58	PFKFB1
ENSG00000119927	30925.4	4.06901	0.303476	13.408	5.42753e-41	8.35875e-39	GPAM
ENSG00000139445	34.7739	4.06611	0.527455	7.70893	1.26877e-14	3.10677e-13	FOXN4
ENSG00000215483	1036.5	4.04395	0.277313	14.5826	3.62427e-48	7.50801e-46	LINC00598
ENSG00000278952	24.4311	4.04355	0.458918	8.81105	1.23982e-18	4.91913e-17
ENSG00000152270	7446.14	4.01728	0.23851	16.8432	1.17688e-63	4.59161e-61	PDE3B
ENSG00000226549	9.95107	4.01687	0.572186	7.02022	2.21522e-12	3.88144e-11	SCDP1
ENSG00000184601	2587.14	4.01392	0.29587	13.5665	6.32923e-42	1.02889e-39	C14orf180
ENSG00000136244	1011.75	-4.03049	0.452315	-8.91082	5.06567e-19	2.10626e-17	IL6
ENSG00000137331	3198.15	-4.03773	0.481274	-8.38968	4.87461e-17	1.614e-15	IER3
ENSG00000271216	8.48506	-4.08017	0.88689	-4.60054	4.21403e-06	2.41071e-05	LINC01050
ENSG00000258489	12.0686	-4.08738	0.627062	-6.51831	7.11061e-11	9.91377e-10
ENSG00000108405	2291.48	-4.11085	0.452194	-9.09091	9.82123e-20	4.2654e-18	P2RX1
ENSG00000184895	5.82972	-4.11408	0.967317	-4.25308	2.10847e-05	0.00010315	SRY
ENSG00000109158	71.3263	-4.16186	0.630159	-6.60445	3.98988e-11	5.74057e-10	GABRA4
ENSG00000069482	131.045	-4.16356	0.647178	-6.43341	1.24774e-10	1.67864e-09	GAL
ENSG00000241859	6.82943	-4.20798	0.790902	-5.32049	1.0349e-07	8.25695e-07	ANOS2P
ENSG00000041982	20548.1	-4.23161	0.489275	-8.64873	5.20741e-18	1.90172e-16	TNC
ENSG00000165694	16.9175	-4.37313	0.846581	-5.16564	2.39616e-07	1.779e-06	FRMD7
ENSG00000172724	1314.84	-4.40052	0.408772	-10.7652	5.02384e-27	3.54226e-25	CCL19
ENSG00000159251	1446.67	-4.49572	0.533246	-8.43086	3.43137e-17	1.15079e-15	ACTC1
ENSG00000101670	460.698	-4.50748	0.588012	-7.66561	1.7798e-14	4.25571e-13	LIPG
ENSG00000168594	7.41737	-4.63334	1.0125	-4.57613	4.73655e-06	2.6808e-05	ADAM29
ENSG00000215580	8.37944	-4.69962	0.897741	-5.23495	1.65034e-07	1.26665e-06	BCORP1
ENSG00000099715	7.997	-4.83733	0.829564	-5.83118	5.50381e-09	5.52482e-08	PCDH11Y
ENSG00000267793	12.5358	-4.91085	0.793661	-6.18759	6.10928e-10	7.28911e-09
ENSG00000092377	4.47455	-4.9315	0.744639	-6.62267	3.52766e-11	5.12913e-10	TBL1Y
ENSG00000224568	7.57997	-5.02552	1.07595	-4.67077	3.00072e-06	1.77518e-05	LINC01886
ENSG00000273906	8.60976	-5.08153	0.72196	-7.03852	1.94293e-12	3.4378e-11
ENSG00000145423	5273.8	-5.08233	0.495061	-10.2661	1.00199e-24	6.02971e-23	SFRP2
ENSG00000054938	83.2572	-5.14389	0.603742	-8.52002	1.59529e-17	5.52427e-16	CHRDL2
ENSG00000154620	40.1317	-5.14621	0.821724	-6.26269	3.7839e-10	4.70405e-09	TMSB4Y
ENSG00000206159	10.9408	-5.21389	0.703559	-7.41074	1.25597e-13	2.63686e-12	GYG2P1
ENSG00000260577	4.40538	-5.21514	1.20161	-4.34013	1.424e-05	7.24348e-05	CDH3-AS1
ENSG00000231535	10.3473	-5.2571	0.743727	-7.06859	1.56519e-12	2.8141e-11	LINC00278
ENSG00000165246	100.988	-5.34074	0.845613	-6.31582	2.68737e-10	3.43201e-09	NLGN4Y
ENSG00000198692	462.494	-5.36017	0.748599	-7.16028	8.05142e-13	1.51265e-11	EIF1AY
ENSG00000176728	89.7218	-5.40519	0.914127	-5.91295	3.36044e-09	3.48415e-08	TTTY14
ENSG00000114374	1073.22	-5.40944	0.698381	-7.7457	9.50591e-15	2.36225e-13	USP9Y
ENSG00000183878	729.799	-5.44089	0.772041	-7.04741	1.82274e-12	3.2423e-11	UTY
ENSG00000129824	6271.1	-5.47306	0.752991	-7.26842	3.63716e-13	7.22157e-12	RPS4Y1
ENSG00000067646	393.394	-5.48799	0.877268	-6.25577	3.95556e-10	4.89148e-09	ZFY
ENSG00000229236	13.5596	-5.50982	0.791612	-6.96025	3.39672e-12	5.80818e-11	TTTY10
ENSG00000012817	2721.79	-5.5357	0.722117	-7.66593	1.77539e-14	4.2495e-13	KDM5D
ENSG00000233864	115.412	-5.5369	0.92187	-6.00616	1.89968e-09	2.0626e-08	NA
ENSG00000131002	1400.21	-5.57269	0.818962	-6.80458	1.01348e-11	1.61234e-10	TXLNGY
ENSG00000067048	3705.79	-5.62797	0.754105	-7.46311	8.45037e-14	1.81481e-12	DDX3Y
ENSG00000099725	1020.55	-5.72631	0.788607	-7.2613	3.83399e-13	7.59305e-12	PRKY
ENSG00000260197	132.588	-5.85779	1.06638	-5.49317	3.94788e-08	3.42535e-07
