# Supplementary material for: Transcriptome‐wide analysis reveals GYG2 as a mitochondria‐related aging biomarker in human subcutaneous adipose tissue
Source: Aging Cell. 2023 Dec 8;23(2):e14049. doi: 10.1111/acel.14049 (PMC10861210; doi:10.1111/acel.14049)
Supplement: Supplementary file 4 — Table S4. [file ACEL-23-e14049-s003.xlsx]

## Sheet: cell
https://www.cell.com/cell/pdf/S0092-8674(18)30106-5.pdf
Gene	ID	DBD	Motif status (Feb 2018)
(Link to human TFs annotation)	IUPAC consensus
(from selected PWM)
AC008770.3	ENSG00000267179	C2H2 ZF	Likely sequence specific TF according to literature or domain structure ? No motif [1]
AC023509.3	ENSG00000267281	bZIP	Known motif ? from protein with 100% identical DBD ? in vitro [2]	RTGACGTCAY
AC092835.1	ENSG00000233757	C2H2 ZF	Likely sequence specific TF according to literature or domain structure ? No motif [3]
AC138696.1	ENSG00000264668	C2H2 ZF	Known motif ? from protein with 100% identical DBD ? in vitro [4]	RYGGAGAGTTAGC
ADNP	ENSG00000101126	Homeodomain	Likely sequence specific TF according to literature or domain structure ? No motif [5]
ADNP2	ENSG00000101544	Homeodomain	Likely sequence specific TF according to literature or domain structure ? No motif [6]
AEBP1	ENSG00000106624	Unknown	Likely sequence specific TF according to literature or domain structure ? No motif [7]
AEBP2	ENSG00000139154	C2H2 ZF	Likely sequence specific TF according to literature or domain structure ? No motif [8]
AHCTF1	ENSG00000153207	AT hook	Likely sequence specific TF according to literature or domain structure ? No motif [9]
AHDC1	ENSG00000126705	AT hook	Likely sequence specific TF according to literature or domain structure ? No motif [10]
AHR	ENSG00000106546	bHLH	Known motif ? In vivo/Misc source [11]	BKNGCGTGHV
AHRR	ENSG00000063438	bHLH	Inferred motif from similar protein ? In vivo/Misc source [12]	BKNGCGTGHV
AIRE	ENSG00000160224	SAND	Known motif ? In vivo/Misc source [13]	HNNGGWWNWDWWGGDBDH
AKAP8	ENSG00000105127	C2H2 ZF	Likely sequence specific TF according to literature or domain structure ? No motif [14]
AKAP8L	ENSG00000011243	C2H2 ZF	Likely sequence specific TF according to literature or domain structure ? No motif [15]
AKNA	ENSG00000106948	AT hook	Likely sequence specific TF according to literature or domain structure ? No motif [16]
ALX1	ENSG00000180318	Homeodomain	Known motif ? High-throughput in vitro [17]	TAATYTAATTA
ALX3	ENSG00000156150	Homeodomain	Known motif ? High-throughput in vitro [18]	TAATTR
ALX4	ENSG00000052850	Homeodomain	Known motif ? High-throughput in vitro [19]	TAATYNRRTTA
ANHX	ENSG00000227059	Homeodomain	Known motif ? High-throughput in vitro [20]	KTKACAWG
ANKZF1	ENSG00000163516	C2H2 ZF	Likely sequence specific TF according to literature or domain structure ? No motif [21]
AR	ENSG00000169083	Nuclear receptor	Known motif ? High-throughput in vitro [22]	RGGWACRHBDYGTWCYH
ARGFX	ENSG00000186103	Homeodomain	Known motif ? High-throughput in vitro [23]	DYTAATTAR
ARHGAP35	ENSG00000160007	Unknown	Likely sequence specific TF according to literature or domain structure ? No motif [24]
ARID2	ENSG00000189079	ARID/BRIGHT; RFX	Likely sequence specific TF according to literature or domain structure ? No motif [25]
ARID3A	ENSG00000116017	ARID/BRIGHT	Known motif ? from protein with 100% identical DBD ? in vitro [26]	DATHAAD
ARID3B	ENSG00000179361	ARID/BRIGHT	Inferred motif from similar protein ? High-throughput in vitro [27]	WWTTAATH
ARID3C	ENSG00000205143	ARID/BRIGHT	Inferred motif from similar protein ? High-throughput in vitro [28]	DATHAAD
ARID5A	ENSG00000196843	ARID/BRIGHT	Known motif ? from protein with 100% identical DBD ? in vitro [29]	HAATATTD
ARID5B	ENSG00000150347	ARID/BRIGHT	Known motif ? from protein with 100% identical DBD ? in vitro [30]	DATWH
ARNT	ENSG00000143437	bHLH	Known motif ? from protein with 100% identical DBD ? in vitro [31]	KCACGTGM
ARNT2	ENSG00000172379	bHLH	Known motif ? High-throughput in vitro [32]	RDCACGTGM
ARNTL	ENSG00000133794	bHLH	Known motif ? High-throughput in vitro [33]	GTCACGTGAC
ARNTL2	ENSG00000029153	bHLH	Inferred motif from similar protein ? High-throughput in vitro [34]	CACGTGAY
ARX	ENSG00000004848	Homeodomain	Known motif ? High-throughput in vitro [35]	TAATYNRATTA
ASCL1	ENSG00000139352	bHLH	Known motif ? High-throughput in vitro [36]	RCASSTGY
ASCL2	ENSG00000183734	bHLH	Known motif ? High-throughput in vitro [37]	RCAGCTGY
ASCL3	ENSG00000176009	bHLH	Inferred motif from similar protein ? High-throughput in vitro [38]	RCASSTGY
ASCL4	ENSG00000187855	bHLH	Inferred motif from similar protein ? High-throughput in vitro [39]	RCASSTGY
ASCL5	ENSG00000232237	bHLH	Inferred motif from similar protein ? High-throughput in vitro [40]	RCASSTGY
ASH1L	ENSG00000116539	AT hook	Likely sequence specific TF according to literature or domain structure ? No motif [41]
ATF1	ENSG00000123268	bZIP	Known motif ? In vivo/Misc source [42]	VTGACGTSAV
ATF2	ENSG00000115966	bZIP	Known motif ? High-throughput in vitro [43]	VTKACGTMAB
ATF3	ENSG00000162772	bZIP	Known motif ? High-throughput in vitro [44]	RTGACGTCAY
ATF4	ENSG00000128272	bZIP	Known motif ? High-throughput in vitro [45]	RKATGACGTCATMY
ATF5	ENSG00000169136	bZIP	Known motif ? In vivo/Misc source [46]	WAAGGRAGARR
ATF6	ENSG00000118217	bZIP	Known motif ? High-throughput in vitro [47]	YKRTGACGTGGCA
ATF6B	ENSG00000213676	bZIP	Known motif ? High-throughput in vitro [48]	RTGACGTGGCR
ATF7	ENSG00000170653	bZIP	Known motif ? High-throughput in vitro [49]	DRTGACGTCAT
ATMIN	ENSG00000166454	C2H2 ZF	Likely sequence specific TF according to literature or domain structure ? No motif [50]
ATOH1	ENSG00000172238	bHLH	Known motif ? High-throughput in vitro [51]	RACAGCTGYY
ATOH7	ENSG00000179774	bHLH	Known motif ? High-throughput in vitro [52]	RVCATATGBT
ATOH8	ENSG00000168874	bHLH	Inferred motif from similar protein ? High-throughput in vitro [53]	AAWTANNNBRMCATATGKY
BACH1	ENSG00000156273	bZIP	Known motif ? In vivo/Misc source [54]	RTGACTCAGCANWWH
BACH2	ENSG00000112182	bZIP	Known motif ? High-throughput in vitro [55]	WDNSATGASTCATGNWW
BARHL1	ENSG00000125492	Homeodomain	Known motif ? High-throughput in vitro [56]	TAAWYG
BARHL2	ENSG00000143032	Homeodomain	Known motif ? High-throughput in vitro [57]	TAAWBG
BARX1	ENSG00000131668	Homeodomain	Known motif ? High-throughput in vitro [58]	TAATBGNWWWTTAATBR
BARX2	ENSG00000043039	Homeodomain	Known motif ? High-throughput in vitro [59]	TAAYKRTTWW
BATF	ENSG00000156127	bZIP	Known motif ? High-throughput in vitro [60]	VVYGMCAC
BATF2	ENSG00000168062	bZIP	Likely sequence specific TF according to literature or domain structure ? No motif [61]
BATF3	ENSG00000123685	bZIP	Known motif ? High-throughput in vitro [62]	VTGACGTCAYV
BAZ2A	ENSG00000076108	MBD; AT hook	Likely sequence specific TF according to literature or domain structure ? No motif [63]
BAZ2B	ENSG00000123636	MBD	Likely sequence specific TF according to literature or domain structure ? No motif [64]
BBX	ENSG00000114439	HMG/Sox	Known motif ? High-throughput in vitro [65]	TGAWCDNYGWTCA
BCL11A	ENSG00000119866	C2H2 ZF	Known motif ? In vivo/Misc source [66]	DDRRGGAASTGARAV
BCL11B	ENSG00000127152	C2H2 ZF	Known motif ? High-throughput in vitro [67]	GTGAACGBNDNNVCTACAC
BCL6	ENSG00000113916	C2H2 ZF	Known motif ? High-throughput in vitro [68]	YGCTTTCKAGGAAH
BCL6B	ENSG00000161940	C2H2 ZF	Known motif ? High-throughput in vitro [69]	GCTTTCKAGGAAH
BHLHA15	ENSG00000180535	bHLH	Known motif ? High-throughput in vitro [70]	VCATATGB
BHLHA9	ENSG00000205899	bHLH	Likely sequence specific TF according to literature or domain structure ? No motif [71]
BHLHE22	ENSG00000180828	bHLH	Known motif ? High-throughput in vitro [72]	AVCATATGBT
BHLHE23	ENSG00000125533	bHLH	Known motif ? High-throughput in vitro [73]	AVCATATGBY
BHLHE40	ENSG00000134107	bHLH	Known motif ? High-throughput in vitro [74]	DKCACGTGM
BHLHE41	ENSG00000123095	bHLH	Known motif ? High-throughput in vitro [75]	RKCACGTGAY
BNC1	ENSG00000169594	C2H2 ZF	Inferred motif from similar protein ? In vivo/Misc source [76]	CCRCCWTCA
BNC2	ENSG00000173068	C2H2 ZF	Inferred motif from similar protein ? In vivo/Misc source [77]	CCRCCWTCA
BORCS8-MEF2B	ENSG00000064489	MADS box	Known motif ? from protein with 100% identical DBD ? in vitro [78]	CCDWWWHNRG
BPTF	ENSG00000171634	Unknown	Known motif ? In vivo/Misc source [79]	KKKNTTGTKKNV
BRF2	ENSG00000104221	Unknown	Likely sequence specific TF according to literature or domain structure ? No motif [80]
BSX	ENSG00000188909	Homeodomain	Known motif ? High-throughput in vitro [81]	TAATBR
C11orf95	ENSG00000188070	BED ZF	Likely sequence specific TF according to literature or domain structure ? No motif [82]
CAMTA1	ENSG00000171735	CG-1	Likely sequence specific TF according to literature or domain structure ? No motif [83]
CAMTA2	ENSG00000108509	CG-1	Likely sequence specific TF according to literature or domain structure ? No motif [84]
CARF	ENSG00000138380	Unknown	Known motif ? In vivo/Misc source [85]	GCCTCGTTYTSR
CASZ1	ENSG00000130940	C2H2 ZF	Likely sequence specific TF according to literature or domain structure ? No motif [86]
CBX2	ENSG00000173894	AT hook	Likely sequence specific TF according to literature or domain structure ? No motif [87]
CC2D1A	ENSG00000132024	Unknown	Likely sequence specific TF according to literature or domain structure ? No motif [88]
CCDC169-SOHLH2	ENSG00000250709	bHLH	Known motif ? from protein with 100% identical DBD ? in vitro [89]	BCACGTGC
CCDC17	ENSG00000159588	C2H2 ZF	Likely sequence specific TF according to literature or domain structure ? No motif [90]
CDC5L	ENSG00000096401	Myb/SANT	Known motif ? In vivo/Misc source [91]	VBGWKDTAAYRWAWB
CDX1	ENSG00000113722	Homeodomain	Known motif ? High-throughput in vitro [92]	TTTATKRB
CDX2	ENSG00000165556	Homeodomain	Known motif ? High-throughput in vitro [93]	DWWATKRB
CDX4	ENSG00000131264	Homeodomain	Known motif ? High-throughput in vitro [94]	VKTTTATKRCH
CEBPA	ENSG00000245848	bZIP	Known motif ? from protein with 100% identical DBD ? in vitro [95]	TTGCGHAA
CEBPB	ENSG00000172216	bZIP	Known motif ? High-throughput in vitro [96]	VTTRCGCAAY
CEBPD	ENSG00000221869	bZIP	Known motif ? High-throughput in vitro [97]	VTTRCGCAAY
CEBPE	ENSG00000092067	bZIP	Known motif ? High-throughput in vitro [98]	VTTRCGCAAY
CEBPG	ENSG00000153879	bZIP	Known motif ? High-throughput in vitro [99]	RTTRCGCAAY
CEBPZ	ENSG00000115816	Unknown	Known motif ? In vivo/Misc source [100]	DSTSATTGGCT
CENPA	ENSG00000115163	Unknown	Likely sequence specific TF according to literature or domain structure ? No motif [101]
CENPB	ENSG00000125817	CENPB	Known motif ? High-throughput in vitro [102]	TWCGYNNNAHRCGGG
CENPBD1	ENSG00000177946	CENPB	Known motif ? High-throughput in vitro [103]	WNYGWAD
CENPS	ENSG00000175279	Unknown	Likely sequence specific TF according to literature or domain structure ? No motif [104]
CENPT	ENSG00000102901	Unknown	Likely sequence specific TF according to literature or domain structure ? No motif [105]
CENPX	ENSG00000169689	Unknown	Likely sequence specific TF according to literature or domain structure ? No motif [106]
CGGBP1	ENSG00000163320	Unknown	Likely sequence specific TF according to literature or domain structure ? No motif [107]
CHAMP1	ENSG00000198824	C2H2 ZF	Likely sequence specific TF according to literature or domain structure ? No motif [108]
CHCHD3	ENSG00000106554	Unknown	Likely sequence specific TF according to literature or domain structure ? No motif [109]
CIC	ENSG00000079432	HMG/Sox	Known motif ? from protein with 100% identical DBD ? in vitro [110]	VTCAGCA
CLOCK	ENSG00000134852	bHLH	Known motif ? High-throughput in vitro [111]	DACACGTGYH
CPEB1	ENSG00000214575	Unknown	Known motif ? High-throughput in vitro [112]	HTTTTATH
CPXCR1	ENSG00000147183	C2H2 ZF	Likely sequence specific TF according to literature or domain structure ? No motif [113]
CREB1	ENSG00000118260	bZIP	Known motif ? High-throughput in vitro [114]	VTKACGTMA
CREB3	ENSG00000107175	bZIP	Known motif ? High-throughput in vitro [115]	RTGACGTGKH
CREB3L1	ENSG00000157613	bZIP	Known motif ? High-throughput in vitro [116]	TGCCACGTGGCR
CREB3L2	ENSG00000182158	bZIP	Known motif ? from protein with 100% identical DBD ? in vitro [117]	HCACGTGKM
CREB3L3	ENSG00000060566	bZIP	Likely sequence specific TF according to literature or domain structure ? No motif [118]
CREB3L4	ENSG00000143578	bZIP	Known motif ? High-throughput in vitro [119]	VTGACGTGGM
CREB5	ENSG00000146592	bZIP	Known motif ? High-throughput in vitro [120]	VTKACRTMAB
CREBL2	ENSG00000111269	bZIP	Inferred motif from similar protein ? High-throughput in vitro [121]	ATKACGTMAY
CREBZF	ENSG00000137504	bZIP	Inferred motif from similar protein ? High-throughput in vitro [122]	WWACGTWD
CREM	ENSG00000095794	bZIP	Known motif ? High-throughput in vitro [123]	VVTBACGTVAB
CRX	ENSG00000105392	Homeodomain	Known motif ? High-throughput in vitro [124]	TAATCC
CSRNP1	ENSG00000144655	Unknown	Likely sequence specific TF according to literature or domain structure ? No motif [125]
CSRNP2	ENSG00000110925	Unknown	Likely sequence specific TF according to literature or domain structure ? No motif [126]
CSRNP3	ENSG00000178662	Unknown	Likely sequence specific TF according to literature or domain structure ? No motif [127]
CTCF	ENSG00000102974	C2H2 ZF	Known motif ? High-throughput in vitro [128]	CCDSBAGGKGGCGCB
CTCFL	ENSG00000124092	C2H2 ZF	Known motif ? In vivo/Misc source [129]	CCNSYAGGGGGCGCY
CUX1	ENSG00000257923	CUT; Homeodomain	Known motif ? High-throughput in vitro [130]	ATYGATHA
CUX2	ENSG00000111249	CUT; Homeodomain	Known motif ? High-throughput in vitro [131]	DDATYGATYA
CXXC1	ENSG00000154832	CxxC	Known motif ? High-throughput in vitro [132]	BCG
CXXC4	ENSG00000168772	CxxC	Likely sequence specific TF according to literature or domain structure ? No motif [133]
CXXC5	ENSG00000171604	CxxC	Known motif ? High-throughput in vitro [134]	DCK
DACH1	ENSG00000276644	Unknown	Likely sequence specific TF according to literature or domain structure ? No motif [135]
DACH2	ENSG00000126733	Unknown	Likely sequence specific TF according to literature or domain structure ? No motif [136]
DBP	ENSG00000105516	bZIP	Known motif ? High-throughput in vitro [137]	RTTAYRTAAB
DBX1	ENSG00000109851	Homeodomain	Inferred motif from similar protein ? High-throughput in vitro [138]	WTTAATTA
DBX2	ENSG00000185610	Homeodomain	Inferred motif from similar protein ? High-throughput in vitro [139]	AH
DDIT3	ENSG00000175197	bZIP	Known motif ? In vivo/Misc source [140]	RVVKATTGCANNB
DEAF1	ENSG00000177030	SAND	Inferred motif from similar protein ? In vivo/Misc source [141]	VCRBNYYCGKGDRYTTCCGDVDNNB
DLX1	ENSG00000144355	Homeodomain	Known motif ? High-throughput in vitro [142]	TAATTR
DLX2	ENSG00000115844	Homeodomain	Known motif ? High-throughput in vitro [143]	TAATTR
DLX3	ENSG00000064195	Homeodomain	Known motif ? High-throughput in vitro [144]	TAATTR
DLX4	ENSG00000108813	Homeodomain	Known motif ? High-throughput in vitro [145]	TAATTR
DLX5	ENSG00000105880	Homeodomain	Known motif ? High-throughput in vitro [146]	TAATTR
DLX6	ENSG00000006377	Homeodomain	Known motif ? High-throughput in vitro [147]	TAATTR
DMBX1	ENSG00000197587	Homeodomain	Known motif ? High-throughput in vitro [148]	HTAATCCB
DMRT1	ENSG00000137090	DM	Known motif ? High-throughput in vitro [149]	GHWACWH
DMRT2	ENSG00000173253	DM	Known motif ? High-throughput in vitro [150]	DATAMATT
DMRT3	ENSG00000064218	DM	Known motif ? High-throughput in vitro [151]	DWWTTGWTACAWT
DMRTA1	ENSG00000176399	DM	Known motif ? High-throughput in vitro [152]	DDWTGHTACAW
DMRTA2	ENSG00000142700	DM	Known motif ? High-throughput in vitro [153]	DHBGHWACADB
DMRTB1	ENSG00000143006	DM	Likely sequence specific TF according to literature or domain structure ? No motif [154]
DMRTC2	ENSG00000142025	DM	Known motif ? High-throughput in vitro [155]	WWTTGHTACAW
DMTF1	ENSG00000135164	Myb/SANT	Likely sequence specific TF according to literature or domain structure ? No motif [156]
DNMT1	ENSG00000130816	CxxC	Known motif ? High-throughput in vitro [157]	CGG
DNTTIP1	ENSG00000101457	AT hook	Likely sequence specific TF according to literature or domain structure ? No motif [158]
DOT1L	ENSG00000104885	AT hook	Likely sequence specific TF according to literature or domain structure ? No motif [159]
DPF1	ENSG00000011332	C2H2 ZF	Known motif ? High-throughput in vitro [160]	KMTATAGGBG
DPF3	ENSG00000205683	C2H2 ZF	Inferred motif from similar protein ? High-throughput in vitro [161]	KMTATAGGBG
DPRX	ENSG00000204595	Homeodomain	Known motif ? High-throughput in vitro [162]	RGMTAATCY
DR1	ENSG00000117505	Unknown	Likely sequence specific TF according to literature or domain structure ? No motif [163]
DRAP1	ENSG00000175550	Unknown	Likely sequence specific TF according to literature or domain structure ? No motif [164]
DRGX	ENSG00000165606	Homeodomain	Known motif ? High-throughput in vitro [165]	TAATYNAATTA
DUX1	DUX1_HUMAN	Homeodomain	Known motif ? In vivo/Misc source [166]	ATAATCTGATTAT
DUX3	DUX3_HUMAN	Homeodomain	Known motif ? In vivo/Misc source [167]	TTAATTAAATTAA
DUX4	ENSG00000260596	Homeodomain	Known motif ? In vivo/Misc source [168]	TGATTRRRTTA
DUXA	ENSG00000258873	Homeodomain	Known motif ? High-throughput in vitro [169]	TGATTRVRTYD
DZIP1	ENSG00000134874	C2H2 ZF	Likely sequence specific TF according to literature or domain structure ? No motif [170]
E2F1	ENSG00000101412	E2F	Known motif ? High-throughput in vitro [171]	WTTGGCGCCHWW
E2F2	ENSG00000007968	E2F	Known motif ? High-throughput in vitro [172]	WDWWGGCGCCHWWH
E2F3	ENSG00000112242	E2F	Known motif ? High-throughput in vitro [173]	TTTTGGCGCCMTTTTY
E2F4	ENSG00000205250	E2F	Known motif ? High-throughput in vitro [174]	TTTGGCGCCAAA
E2F5	ENSG00000133740	E2F	Known motif ? In vivo/Misc source [175]	TTTSGCGC
E2F6	ENSG00000169016	E2F	Known motif ? In vivo/Misc source [176]	DGGMGGGARV
E2F7	ENSG00000165891	E2F	Known motif ? High-throughput in vitro [177]	WTTTGGCGGGAAAH
E2F8	ENSG00000129173	E2F	Known motif ? High-throughput in vitro [178]	TTTGGCGGGAAA
E4F1	ENSG00000167967	C2H2 ZF	Known motif ? In vivo/Misc source [179]	RTGACGTARS
EBF1	ENSG00000164330	EBF1	Known motif ? High-throughput in vitro [180]	ANTCCCHWGGGAHH
EBF2	ENSG00000221818	EBF1	Known motif ? In vivo/Misc source [181]	VTGMAACCCCCWWTHVK
EBF3	ENSG00000108001	EBF1	Known motif ? In vivo/Misc source [182]	BTCCCYWGRGD
EBF4	ENSG00000088881	EBF1	Known motif ? In vivo/Misc source [183]	CGSATAACCMTTGTTATCAB
EEA1	ENSG00000102189	C2H2 ZF	Likely sequence specific TF according to literature or domain structure ? No motif [184]
EGR1	ENSG00000120738	C2H2 ZF	Known motif ? High-throughput in vitro [185]	MCGCCCMCGCA
EGR2	ENSG00000122877	C2H2 ZF	Known motif ? High-throughput in vitro [186]	MCGCCCACGCD
EGR3	ENSG00000179388	C2H2 ZF	Known motif ? High-throughput in vitro [187]	HMCGCCCMCGCAH
EGR4	ENSG00000135625	C2H2 ZF	Known motif ? High-throughput in vitro [188]	HMCGCCCACGCAH
EHF	ENSG00000135373	Ets	Known motif ? High-throughput in vitro [189]	ACCCGGAAGTD
ELF1	ENSG00000120690	Ets	Known motif ? High-throughput in vitro [190]	WHSCGGAAGY
ELF2	ENSG00000109381	Ets	Known motif ? High-throughput in vitro [191]	AMCCGGAAGTV
ELF3	ENSG00000163435	Ets; AT hook	Known motif ? High-throughput in vitro [192]	WACCCGGAAGTR
ELF4	ENSG00000102034	Ets	Known motif ? High-throughput in vitro [193]	ABSCGGAAGTR
ELF5	ENSG00000135374	Ets	Known motif ? High-throughput in vitro [194]	WNVMGGAARY
ELK1	ENSG00000126767	Ets	Known motif ? High-throughput in vitro [195]	RCCGGAAGT
ELK3	ENSG00000111145	Ets	Known motif ? High-throughput in vitro [196]	RCCGGAAGT
ELK4	ENSG00000158711	Ets	Known motif ? High-throughput in vitro [197]	ACCGGAARY
EMX1	ENSG00000135638	Homeodomain	Known motif ? High-throughput in vitro [198]	BTAATTR
EMX2	ENSG00000170370	Homeodomain	Known motif ? High-throughput in vitro [199]	BTAATTA
EN1	ENSG00000163064	Homeodomain	Known motif ? High-throughput in vitro [200]	TAATTRVB
EN2	ENSG00000164778	Homeodomain	Known motif ? High-throughput in vitro [201]	TAATTR
EOMES	ENSG00000163508	T-box	Known motif ? High-throughput in vitro [202]	WTCACACCTH
EPAS1	ENSG00000116016	bHLH	Known motif ? In vivo/Misc source [203]	VDACGTGHH
ERF	ENSG00000105722	Ets	Known motif ? High-throughput in vitro [204]	ACCGGAARTV
ERG	ENSG00000157554	Ets	Known motif ? High-throughput in vitro [205]	ACCGGAARY
ESR1	ENSG00000091831	Nuclear receptor	Known motif ? High-throughput in vitro [206]	AGGTCAYSRTGACCT
ESR2	ENSG00000140009	Nuclear receptor	Known motif ? from protein with 100% identical DBD ? in vitro [207]	RGGTCAH
ESRRA	ENSG00000173153	Nuclear receptor	Known motif ? High-throughput in vitro [208]	SAAGGTCA
ESRRB	ENSG00000119715	Nuclear receptor	Known motif ? High-throughput in vitro [209]	TCAAGGTCAWH
ESRRG	ENSG00000196482	Nuclear receptor	Known motif ? High-throughput in vitro [210]	SAAGGTCR
ESX1	ENSG00000123576	Homeodomain	Known motif ? High-throughput in vitro [211]	TAATTR
ETS1	ENSG00000134954	Ets	Known motif ? High-throughput in vitro [212]	RCCGGAWRYRYWTCCGSH
ETS2	ENSG00000157557	Ets	Known motif ? High-throughput in vitro [213]	ACCGGAWGYRCWTCCGGT
ETV1	ENSG00000006468	Ets	Known motif ? High-throughput in vitro [214]	RCCGGAWRY
ETV2	ENSG00000105672	Ets	Known motif ? High-throughput in vitro [215]	DACCGGAARYD
ETV3	ENSG00000117036	Ets	Known motif ? High-throughput in vitro [216]	AHCGGAWWTCCGNT
ETV3L	ENSG00000253831	Ets	Known motif ? from protein with 100% identical DBD ? in vitro [217]	VGGAWR
ETV4	ENSG00000175832	Ets	Known motif ? High-throughput in vitro [218]	RCCGGAWGY
ETV5	ENSG00000244405	Ets	Known motif ? High-throughput in vitro [219]	DVCGGAWRY
ETV6	ENSG00000139083	Ets	Known motif ? High-throughput in vitro [220]	SCGGAASCGGAAGYR
ETV7	ENSG00000010030	Ets	Known motif ? High-throughput in vitro [221]	VVGGAAGYRCTTCCBB
EVX1	ENSG00000106038	Homeodomain	Known motif ? High-throughput in vitro [222]	TAATBRB
EVX2	ENSG00000174279	Homeodomain	Known motif ? High-throughput in vitro [223]	TAATBRB
FAM170A	ENSG00000164334	C2H2 ZF	Likely sequence specific TF according to literature or domain structure ? No motif [224]
FAM200B	ENSG00000237765	BED ZF	Likely sequence specific TF according to literature or domain structure ? No motif [225]
FBXL19	ENSG00000099364	CxxC	Likely sequence specific TF according to literature or domain structure ? No motif [226]
FERD3L	ENSG00000146618	bHLH	Known motif ? High-throughput in vitro [227]	GYRMCAGCTGTBRC
FEV	ENSG00000163497	Ets	Known motif ? High-throughput in vitro [228]	ACCGGAART
FEZF1	ENSG00000128610	C2H2 ZF	Known motif ? High-throughput in vitro [229]	AAAARRRCAV
FEZF2	ENSG00000153266	C2H2 ZF	Inferred motif from similar protein ? High-throughput in vitro [230]	AAAWGAGCAATCA
FIGLA	ENSG00000183733	bHLH	Known motif ? High-throughput in vitro [231]	MCAGGTGKD
FIZ1	ENSG00000179943	C2H2 ZF	Likely sequence specific TF according to literature or domain structure ? No motif [232]
FLI1	ENSG00000151702	Ets	Known motif ? High-throughput in vitro [233]	RCCGGAWRY
FLYWCH1	ENSG00000059122	FLYWCH	Likely sequence specific TF according to literature or domain structure ? No motif [234]
FOS	ENSG00000170345	bZIP	Known motif ? High-throughput in vitro [235]	BRTGACGTCAYV
FOSB	ENSG00000125740	bZIP	Known motif ? High-throughput in vitro [236]	RTGACGTCAY
FOSL1	ENSG00000175592	bZIP	Known motif ? High-throughput in vitro [237]	DRTGAYRCR
FOSL2	ENSG00000075426	bZIP	Known motif ? High-throughput in vitro [238]	TKANTCAYNRTGACGTCAY
FOXA1	ENSG00000129514	Forkhead	Known motif ? High-throughput in vitro [239]	BVYTAWGTAAACAAW
FOXA2	ENSG00000125798	Forkhead	Known motif ? High-throughput in vitro [240]	HNNGTMAATATTKRYNBD
FOXA3	ENSG00000170608	Forkhead	Known motif ? High-throughput in vitro [241]	BVYTAWGTAAACAAA
FOXB1	ENSG00000171956	Forkhead	Known motif ? High-throughput in vitro [242]	WRWGTMAATATTKACWYW
FOXB2	ENSG00000204612	Forkhead	Inferred motif from similar protein ? High-throughput in vitro [243]	HWRWGYMAATATTKRCHYW
FOXC1	ENSG00000054598	Forkhead	Known motif ? High-throughput in vitro [244]	WRWRTMAAYAW
FOXC2	ENSG00000176692	Forkhead	Known motif ? High-throughput in vitro [245]	WAHRTMAAYAWW
FOXD1	ENSG00000251493	Forkhead	Known motif ? from protein with 100% identical DBD ? in vitro [246]	HWASAATAAYAWW
FOXD2	ENSG00000186564	Forkhead	Known motif ? High-throughput in vitro [247]	RTAAAYA
FOXD3	ENSG00000187140	Forkhead	Known motif ? High-throughput in vitro [248]	RTAAAYA
FOXD4	ENSG00000170122	Forkhead	Inferred motif from similar protein ? In vivo/Misc source [249]	GTTAAAGCVAKTTTAA
FOXD4L1	ENSG00000184492	Forkhead	Inferred motif from similar protein ? In vivo/Misc source [250]	GTTAAAGCVAKTTTAA
FOXD4L3	ENSG00000187559	Forkhead	Inferred motif from similar protein ? In vivo/Misc source [251]	MGGTAAATCMAGGGWWT
FOXD4L4	ENSG00000184659	Forkhead	Known motif ? In vivo/Misc source [252]	MGGTAAATCMAGGGWWT
FOXD4L5	ENSG00000204779	Forkhead	Inferred motif from similar protein ? In vivo/Misc source [253]	MGGTAAATCMAGGGWWT
FOXD4L6	ENSG00000273514	Forkhead	Inferred motif from similar protein ? In vivo/Misc source [254]	MGGTAAATCMAGGGWWT
FOXE1	ENSG00000178919	Forkhead	Known motif ? High-throughput in vitro [255]	BVYTAWRYAAACAD
FOXE3	ENSG00000186790	Forkhead	Inferred motif from similar protein ? High-throughput in vitro [256]	BVYTAWRYAAACAD
FOXF1	ENSG00000103241	Forkhead	Known motif ? In vivo/Misc source [257]	YRHATAAACAHNB
FOXF2	ENSG00000137273	Forkhead	Known motif ? In vivo/Misc source [258]	BNHNBRTAAACAHNV
FOXG1	ENSG00000176165	Forkhead	Known motif ? High-throughput in vitro [259]	RTAAACAH
FOXH1	ENSG00000160973	Forkhead	Known motif ? In vivo/Misc source [260]	BNSAATMCACA
FOXI1	ENSG00000168269	Forkhead	Known motif ? High-throughput in vitro [261]	RTMAACA
FOXI2	ENSG00000186766	Forkhead	Inferred motif from similar protein ? High-throughput in vitro [262]	RTMAACA
FOXI3	ENSG00000214336	Forkhead	Inferred motif from similar protein ? High-throughput in vitro [263]	RTMAACA
FOXJ1	ENSG00000129654	Forkhead	Known motif ? from protein with 100% identical DBD ? in vitro [264]	HAAACAAA
FOXJ2	ENSG00000065970	Forkhead	Known motif ? High-throughput in vitro [265]	GTAAACAWMAACA
FOXJ3	ENSG00000198815	Forkhead	Known motif ? High-throughput in vitro [266]	RTAAACAW
FOXK1	ENSG00000164916	Forkhead	Known motif ? High-throughput in vitro [267]	RWMMAYA
FOXK2	ENSG00000141568	Forkhead	Inferred motif from similar protein ? High-throughput in vitro [268]	RWMAACAA
FOXL1	ENSG00000176678	Forkhead	Known motif ? High-throughput in vitro [269]	RTAAACA
FOXL2	ENSG00000183770	Forkhead	Known motif ? High-throughput in vitro [270]	VBGHMAACAH
FOXM1	ENSG00000111206	Forkhead	Known motif ? from protein with 100% identical DBD ? in vitro [271]	RWHR
FOXN1	ENSG00000109101	Forkhead	Known motif ? In vivo/Misc source [272]	WVBSACGCB
FOXN2	ENSG00000170802	Forkhead	Known motif ? High-throughput in vitro [273]	GCGTSNNNNNSACGC
FOXN3	ENSG00000053254	Forkhead	Known motif ? High-throughput in vitro [274]	GTAAACAA
FOXN4	ENSG00000139445	Forkhead	Known motif ? In vivo/Misc source [275]	WHNWRRNGACGCYATNHM
FOXO1	ENSG00000150907	Forkhead	Known motif ? High-throughput in vitro [276]	RTAAACATGTTTAC
FOXO3	ENSG00000118689	Forkhead	Known motif ? High-throughput in vitro [277]	GTAAACAW
FOXO4	ENSG00000184481	Forkhead	Known motif ? High-throughput in vitro [278]	GTAAACA
FOXO6	ENSG00000204060	Forkhead	Known motif ? High-throughput in vitro [279]	GTAAACATGTTTAC
FOXP1	ENSG00000114861	Forkhead	Known motif ? High-throughput in vitro [280]	TGTTTRYNRTNNNNNNBNAYRVWMAACA
FOXP2	ENSG00000128573	Forkhead	Known motif ? High-throughput in vitro [281]	RTAAAYAW
FOXP3	ENSG00000049768	Forkhead	Known motif ? High-throughput in vitro [282]	RTAAACA
FOXP4	ENSG00000137166	Forkhead	Inferred motif from similar protein ? High-throughput in vitro [283]	RTMAAYA
FOXQ1	ENSG00000164379	Forkhead	Known motif ? High-throughput in vitro [284]	YWRHRTAAACWD
FOXR1	ENSG00000176302	Forkhead	Known motif ? High-throughput in vitro [285]	CAADY
FOXR2	ENSG00000189299	Forkhead	Known motif ? High-throughput in vitro [286]	RYRTAWACATAAAWRHH
FOXS1	ENSG00000179772	Forkhead	Inferred motif from similar protein ? High-throughput in vitro [287]	HNNRHMAAYA
GABPA	ENSG00000154727	Ets	Known motif ? High-throughput in vitro [288]	RSCGGAWRY
GATA1	ENSG00000102145	GATA	Known motif ? High-throughput in vitro [289]	GATWASMH
GATA2	ENSG00000179348	GATA	Known motif ? High-throughput in vitro [290]	VHGATAHSV
GATA3	ENSG00000107485	GATA	Known motif ? High-throughput in vitro [291]	HGATAAVV
GATA4	ENSG00000136574	GATA	Known motif ? High-throughput in vitro [292]	HGATAAVV
GATA5	ENSG00000130700	GATA	Known motif ? High-throughput in vitro [293]	HGATAASV
GATA6	ENSG00000141448	GATA	Known motif ? High-throughput in vitro [294]	HGATAABVATCD
GATAD2A	ENSG00000167491	GATA	Likely sequence specific TF according to literature or domain structure ? No motif [295]
GATAD2B	ENSG00000143614	GATA	Likely sequence specific TF according to literature or domain structure ? No motif [296]
GBX1	ENSG00000164900	Homeodomain	Known motif ? High-throughput in vitro [297]	BTAATTRSB
GBX2	ENSG00000168505	Homeodomain	Known motif ? High-throughput in vitro [298]	TAATTR
GCM1	ENSG00000137270	GCM	Known motif ? High-throughput in vitro [299]	BATGCGGGTRS
GCM2	ENSG00000124827	GCM	Known motif ? High-throughput in vitro [300]	HRCCCGCAT
GFI1	ENSG00000162676	C2H2 ZF	Known motif ? High-throughput in vitro [301]	BMAATCACDGCNHBBCACTM
GFI1B	ENSG00000165702	C2H2 ZF	Known motif ? High-throughput in vitro [302]	MAATCASDGCNNBBCACT
GLI1	ENSG00000111087	C2H2 ZF	Known motif ? In vivo/Misc source [303]	SMCCHCCCA
GLI2	ENSG00000074047	C2H2 ZF	Known motif ? High-throughput in vitro [304]	GMCCACMCANVNHB
GLI3	ENSG00000106571	C2H2 ZF	Known motif ? High-throughput in vitro [305]	VGACCACCCACVNHG
GLI4	ENSG00000250571	C2H2 ZF	Known motif ? In vivo/Misc source [306]	RRGCCTTGAATGCCANGNYMA
GLIS1	ENSG00000174332	C2H2 ZF	Known motif ? High-throughput in vitro [307]	MGACCCCCCACGWHG
GLIS2	ENSG00000126603	C2H2 ZF	Known motif ? High-throughput in vitro [308]	KACCCCCCRCRDHG
GLIS3	ENSG00000107249	C2H2 ZF	Known motif ? High-throughput in vitro [309]	KACCCCCCACRAAG
GLMP	ENSG00000198715	Unknown	Likely sequence specific TF according to literature or domain structure ? No motif [310]
GLYR1	ENSG00000140632	AT hook	Likely sequence specific TF according to literature or domain structure ? No motif [311]
GMEB1	ENSG00000162419	SAND	Known motif ? High-throughput in vitro [312]	KTACGTAMNKTACGTMM
GMEB2	ENSG00000101216	SAND	Known motif ? High-throughput in vitro [313]	YBACGYAM
GPBP1	ENSG00000062194	Unknown	Likely sequence specific TF according to literature or domain structure ? No motif [314]
GPBP1L1	ENSG00000159592	Unknown	Likely sequence specific TF according to literature or domain structure ? No motif [315]
GRHL1	ENSG00000134317	Grainyhead	Known motif ? High-throughput in vitro [316]	DAACCGGTTH
GRHL2	ENSG00000083307	Grainyhead	Known motif ? In vivo/Misc source [317]	RAACHDGHHHDDCHDGTTY
GRHL3	ENSG00000158055	Grainyhead	Likely sequence specific TF according to literature or domain structure ? No motif [318]
GSC	ENSG00000133937	Homeodomain	Known motif ? High-throughput in vitro [319]	HTAATCC
GSC2	ENSG00000063515	Homeodomain	Known motif ? High-throughput in vitro [320]	HTAATCCBH
GSX1	ENSG00000169840	Homeodomain	Known motif ? High-throughput in vitro [321]	TAATKR
GSX2	ENSG00000180613	Homeodomain	Known motif ? High-throughput in vitro [322]	TAATKR
GTF2B	ENSG00000137947	Unknown	Known motif ? In vivo/Misc source [323]	STYWYAKASTS
GTF2I	ENSG00000263001	GTF2I-like	Known motif ? In vivo/Misc source [324]	VAGVDVKTSH
GTF2IRD1	ENSG00000006704	GTF2I-like	Known motif ? In vivo/Misc source [325]	TRTCGCWG
GTF2IRD2	ENSG00000196275	GTF2I-like	Likely sequence specific TF according to literature or domain structure ? No motif [326]
GTF2IRD2B	ENSG00000174428	GTF2I-like	Likely sequence specific TF according to literature or domain structure ? No motif [327]
GTF3A	ENSG00000122034	C2H2 ZF	Known motif ? High-throughput in vitro [328]	GGATGGGAG
GZF1	ENSG00000125812	C2H2 ZF	Known motif ? In vivo/Misc source [329]	TATAKAVGCGCA
HAND1	ENSG00000113196	bHLH	Known motif ? In vivo/Misc source [330]	DBRTCTGGHWDH
HAND2	ENSG00000164107	bHLH	Known motif ? High-throughput in vitro [331]	HVCAGGTGTK
HBP1	ENSG00000105856	HMG/Sox	Known motif ? from protein with 100% identical DBD ? in vitro [332]	DD
HDX	ENSG00000165259	Homeodomain	Known motif ? High-throughput in vitro [333]	H
HELT	ENSG00000187821	bHLH	Inferred motif from similar protein ? High-throughput in vitro [334]	BBCACGTGY
HES1	ENSG00000114315	bHLH	Known motif ? High-throughput in vitro [335]	KDCRCGTGBB
HES2	ENSG00000069812	bHLH	Known motif ? High-throughput in vitro [336]	VRCACGTGCC
HES3	ENSG00000173673	bHLH	Inferred motif from similar protein ? High-throughput in vitro [337]	KDCRCGTGBB
HES4	ENSG00000188290	bHLH	Inferred motif from similar protein ? High-throughput in vitro [338]	KDCRCGTGBB
HES5	ENSG00000197921	bHLH	Known motif ? High-throughput in vitro [339]	HGGCACGTGYCR
HES6	ENSG00000144485	bHLH	Known motif ? High-throughput in vitro [340]	DACACGTGCC
HES7	ENSG00000179111	bHLH	Known motif ? High-throughput in vitro [341]	YGGCACGTGCCR
HESX1	ENSG00000163666	Homeodomain	Known motif ? High-throughput in vitro [342]	HTAATTRVH
HEY1	ENSG00000164683	bHLH	Known motif ? High-throughput in vitro [343]	BBCRCGYGY
HEY2	ENSG00000135547	bHLH	Known motif ? High-throughput in vitro [344]	BCACGTGB
HEYL	ENSG00000163909	bHLH	Inferred motif from similar protein ? High-throughput in vitro [345]	BCACGTGB
HHEX	ENSG00000152804	Homeodomain	Inferred motif from similar protein ? High-throughput in vitro [346]	ATND
HIC1	ENSG00000177374	C2H2 ZF	Known motif ? High-throughput in vitro [347]	RTGCCMMC
HIC2	ENSG00000169635	C2H2 ZF	Known motif ? High-throughput in vitro [348]	BKGGCAY
HIF1A	ENSG00000100644	bHLH	Known motif ? In vivo/Misc source [349]	VVNGCACGTMBNS
HIF3A	ENSG00000124440	bHLH	Inferred motif from similar protein ? In vivo/Misc source [350]	RWAWWTMATAWCST
HINFP	ENSG00000172273	C2H2 ZF	Known motif ? High-throughput in vitro [351]	GCGGACGYTRSRRCGTCCGC
HIVEP1	ENSG00000095951	C2H2 ZF	Known motif ? In vivo/Misc source [352]	KGRRRARTCCCB
HIVEP2	ENSG00000010818	C2H2 ZF	Known motif ? In vivo/Misc source [353]	KBYDNGGHAABNSS
HIVEP3	ENSG00000127124	C2H2 ZF	Inferred motif from similar protein ? In vivo/Misc source [354]	KBYDNGGHAABNSS
HKR1	ENSG00000181666	C2H2 ZF	Known motif ? High-throughput in vitro [355]	VBKVRVNRDGGAGGRBVNVR
HLF	ENSG00000108924	bZIP	Known motif ? High-throughput in vitro [356]	VTTAYRTAAY
HLX	ENSG00000136630	Homeodomain	Known motif ? from protein with 100% identical DBD ? in vitro [357]	AWND
HMBOX1	ENSG00000147421	Homeodomain	Known motif ? High-throughput in vitro [358]	VYTAGTTAMV
HMG20A	ENSG00000140382	HMG/Sox	Likely sequence specific TF according to literature or domain structure ? No motif [359]
HMG20B	ENSG00000064961	HMG/Sox	Inferred motif from similar protein ? High-throughput in vitro [360]	WDWATAAT
HMGA1	ENSG00000137309	AT hook	Known motif ? In vivo/Misc source [361]	WATTWW
HMGA2	ENSG00000149948	AT hook	Known motif ? In vivo/Misc source [362]	ATATTSSSSDWWAWT
HMGN3	ENSG00000118418	HMG/Sox	Likely sequence specific TF according to literature or domain structure ? No motif [363]
HMX1	ENSG00000215612	Homeodomain	Known motif ? High-throughput in vitro [364]	TTAAKTGNY
HMX2	ENSG00000188816	Homeodomain	Known motif ? High-throughput in vitro [365]	TTAAKTG
HMX3	ENSG00000188620	Homeodomain	Known motif ? High-throughput in vitro [366]	TAAKTG
HNF1A	ENSG00000135100	Homeodomain	Known motif ? High-throughput in vitro [367]	GTTAATNATTAAY
HNF1B	ENSG00000275410	Homeodomain	Known motif ? High-throughput in vitro [368]	GTTAATNATTAAY
HNF4A	ENSG00000101076	Nuclear receptor	Known motif ? High-throughput in vitro [369]	VRGGTCAAAGTCCA
HNF4G	ENSG00000164749	Nuclear receptor	Known motif ? In vivo/Misc source [370]	GDNCAAAGKYCA
HOMEZ	ENSG00000215271	Homeodomain	Known motif ? High-throughput in vitro [371]	WWWAATCGTTTW
HOXA1	ENSG00000105991	Homeodomain	Known motif ? High-throughput in vitro [372]	TAATTR
HOXA10	ENSG00000253293	Homeodomain	Known motif ? High-throughput in vitro [373]	TTWAYGAY
HOXA11	ENSG00000005073	Homeodomain	Known motif ? High-throughput in vitro [374]	DWTTTACGACB
HOXA13	ENSG00000106031	Homeodomain	Known motif ? High-throughput in vitro [375]	DTTTTATKRS
HOXA2	ENSG00000105996	Homeodomain	Known motif ? High-throughput in vitro [376]	BTAATKR
HOXA3	ENSG00000105997	Homeodomain	Known motif ? from protein with 100% identical DBD ? in vitro [377]	TAATKR
HOXA4	ENSG00000197576	Homeodomain	Known motif ? High-throughput in vitro [378]	TAATKRY
HOXA5	ENSG00000106004	Homeodomain	Known motif ? High-throughput in vitro [379]	STAATKRS
HOXA6	ENSG00000106006	Homeodomain	Known motif ? High-throughput in vitro [380]	TAATKRV
HOXA7	ENSG00000122592	Homeodomain	Known motif ? High-throughput in vitro [381]	TAATKRV
HOXA9	ENSG00000078399	Homeodomain	Known motif ? High-throughput in vitro [382]	DTTWAYGAY
HOXB1	ENSG00000120094	Homeodomain	Known motif ? High-throughput in vitro [383]	STAATTA
HOXB13	ENSG00000159184	Homeodomain	Known motif ? High-throughput in vitro [384]	TTWAYDD
HOXB2	ENSG00000173917	Homeodomain	Known motif ? High-throughput in vitro [385]	TAATKR
HOXB3	ENSG00000120093	Homeodomain	Known motif ? High-throughput in vitro [386]	BTAATKR
HOXB4	ENSG00000182742	Homeodomain	Known motif ? High-throughput in vitro [387]	YTAATKAY
HOXB5	ENSG00000120075	Homeodomain	Known motif ? High-throughput in vitro [388]	TAATKRV
HOXB6	ENSG00000108511	Homeodomain	Known motif ? High-throughput in vitro [389]	TAATKRY
HOXB7	ENSG00000260027	Homeodomain	Known motif ? High-throughput in vitro [390]	BTAATKRV
HOXB8	ENSG00000120068	Homeodomain	Known motif ? High-throughput in vitro [391]	TAATKRM
HOXB9	ENSG00000170689	Homeodomain	Known motif ? High-throughput in vitro [392]	WTTTAYGAY
HOXC10	ENSG00000180818	Homeodomain	Known motif ? High-throughput in vitro [393]	WTTWAYGAB
HOXC11	ENSG00000123388	Homeodomain	Known motif ? High-throughput in vitro [394]	WTTWAYGAYH
HOXC12	ENSG00000123407	Homeodomain	Known motif ? High-throughput in vitro [395]	DTTTTACGAYY
HOXC13	ENSG00000123364	Homeodomain	Known motif ? High-throughput in vitro [396]	CTCGTAAAAH
HOXC4	ENSG00000198353	Homeodomain	Known motif ? High-throughput in vitro [397]	TAATKR
HOXC5	ENSG00000172789	Homeodomain	Known motif ? from protein with 100% identical DBD ? in vitro [398]	WRATND
HOXC6	ENSG00000197757	Homeodomain	Known motif ? from protein with 100% identical DBD ? in vitro [399]	TTAATTAB
HOXC8	ENSG00000037965	Homeodomain	Known motif ? High-throughput in vitro [400]	YAATTR
HOXC9	ENSG00000180806	Homeodomain	Known motif ? High-throughput in vitro [401]	TTTTACGAC
HOXD1	ENSG00000128645	Homeodomain	Known motif ? High-throughput in vitro [402]	BTAATTAV
HOXD10	ENSG00000128710	Homeodomain	Known motif ? High-throughput in vitro [403]	DTTTTACGACY
HOXD11	ENSG00000128713	Homeodomain	Known motif ? High-throughput in vitro [404]	DWTTTACGAY
HOXD12	ENSG00000170178	Homeodomain	Known motif ? High-throughput in vitro [405]	DTTTACGAY
HOXD13	ENSG00000128714	Homeodomain	Known motif ? High-throughput in vitro [406]	BCTCGTAAAAH
HOXD3	ENSG00000128652	Homeodomain	Known motif ? High-throughput in vitro [407]	CTAATTAS
HOXD4	ENSG00000170166	Homeodomain	Known motif ? High-throughput in vitro [408]	TMATKRV
HOXD8	ENSG00000175879	Homeodomain	Known motif ? High-throughput in vitro [409]	HWMATTWDB
HOXD9	ENSG00000128709	Homeodomain	Known motif ? High-throughput in vitro [410]	TTTTATKRC
HSF1	ENSG00000185122	HSF	Known motif ? High-throughput in vitro [411]	VGAABVTTCBVGAW
HSF2	ENSG00000025156	HSF	Known motif ? High-throughput in vitro [412]	VGAANNTTCBVGAA
HSF4	ENSG00000102878	HSF	Known motif ? High-throughput in vitro [413]	GAANNTTCBVGAA
HSF5	ENSG00000176160	HSF	Known motif ? High-throughput in vitro [414]	RCGTTCTAGAAYGY
HSFX1	ENSG00000171116	HSF	Likely sequence specific TF according to literature or domain structure ? No motif [415]
HSFX2	ENSG00000268738	HSF	Likely sequence specific TF according to literature or domain structure ? No motif [416]
HSFY1	ENSG00000172468	HSF	Known motif ? High-throughput in vitro [417]	DTVGAAYGWTTCGAAYGB
HSFY2	ENSG00000169953	HSF	Known motif ? High-throughput in vitro [418]	DTCGAAHSNWTCGAW
IKZF1	ENSG00000185811	C2H2 ZF	Known motif ? In vivo/Misc source [419]	BTGGGARD
IKZF2	ENSG00000030419	C2H2 ZF	Known motif ? In vivo/Misc source [420]	HDWHGGGADD
IKZF3	ENSG00000161405	C2H2 ZF	Known motif ? High-throughput in vitro [421]	VSNNGGGAA
IKZF4	ENSG00000123411	C2H2 ZF	Inferred motif from similar protein ? In vivo/Misc source [422]	HDWHGGGADD
IKZF5	ENSG00000095574	C2H2 ZF	Inferred motif from similar protein ? In vivo/Misc source [423]	MYYATGCAGRGT
INSM1	ENSG00000173404	C2H2 ZF	Known motif ? In vivo/Misc source [424]	YRMCCCCWKRCA
INSM2	ENSG00000168348	C2H2 ZF	Likely sequence specific TF according to literature or domain structure ? No motif [425]
IRF1	ENSG00000125347	IRF	Known motif ? In vivo/Misc source [426]	GAAASTGAAASY
IRF2	ENSG00000168310	IRF	Known motif ? High-throughput in vitro [427]	GAAAVYGAAAS
IRF3	ENSG00000126456	IRF	Known motif ? High-throughput in vitro [428]	HSGAAAVBGAAACYGAAAC
IRF4	ENSG00000137265	IRF	Known motif ? High-throughput in vitro [429]	HCGAAACCGAAACYW
IRF5	ENSG00000128604	IRF	Known motif ? High-throughput in vitro [430]	CGAAACCGAWACH
IRF6	ENSG00000117595	IRF	Known motif ? High-throughput in vitro [431]	RGTWTCRNNNNNNCGAWACY
IRF7	ENSG00000185507	IRF	Known motif ? High-throughput in vitro [432]	CGAAAVYGAAANY
IRF8	ENSG00000140968	IRF	Known motif ? High-throughput in vitro [433]	CGAAACYGAAACY
IRF9	ENSG00000213928	IRF	Known motif ? High-throughput in vitro [434]	AWCGAAACCGAAACY
IRX1	ENSG00000170549	Homeodomain	Known motif ? High-throughput in vitro [435]	DDCRHNNNNNNNNDYGHH
IRX2	ENSG00000170561	Homeodomain	Known motif ? High-throughput in vitro [436]	DTGTYRTGTH
IRX3	ENSG00000177508	Homeodomain	Known motif ? High-throughput in vitro [437]	DACAHGNWWWWNCDTGTH
IRX4	ENSG00000113430	Homeodomain	Known motif ? from protein with 100% identical DBD ? in vitro [438]	DAMAH
IRX5	ENSG00000176842	Homeodomain	Known motif ? High-throughput in vitro [439]	DTGTYRTGTH
IRX6	ENSG00000159387	Homeodomain	Inferred motif from similar protein ? High-throughput in vitro [440]	DAMAH
ISL1	ENSG00000016082	Homeodomain	Known motif ? High-throughput in vitro [441]	BTAAKTGS
ISL2	ENSG00000159556	Homeodomain	Known motif ? High-throughput in vitro [442]	YTAAKTGB
ISX	ENSG00000175329	Homeodomain	Known motif ? High-throughput in vitro [443]	CYAATTAV
JAZF1	ENSG00000153814	C2H2 ZF	Likely sequence specific TF according to literature or domain structure ? No motif [444]
JDP2	ENSG00000140044	bZIP	Known motif ? High-throughput in vitro [445]	RTKACRTMAY
JRK	ENSG00000234616	CENPB	Likely sequence specific TF according to literature or domain structure ? No motif [446]
JRKL	ENSG00000183340	CENPB	Inferred motif from similar protein ? High-throughput in vitro [447]	RCGGWWR
JUN	ENSG00000177606	bZIP	Known motif ? High-throughput in vitro [448]	DATGACGTMAHNV
JUNB	ENSG00000171223	bZIP	Known motif ? High-throughput in vitro [449]	RTKACGTMAY
JUND	ENSG00000130522	bZIP	Known motif ? High-throughput in vitro [450]	VTGACGTMA
KAT7	ENSG00000136504	C2H2 ZF	Likely sequence specific TF according to literature or domain structure ? No motif [451]
KCMF1	ENSG00000176407	C2H2 ZF	Likely sequence specific TF according to literature or domain structure ? No motif [452]
KCNIP3	ENSG00000115041	Unknown	Likely sequence specific TF according to literature or domain structure ? No motif [453]
KDM2A	ENSG00000173120	CxxC	Likely sequence specific TF according to literature or domain structure ? No motif [454]
KDM2B	ENSG00000089094	CxxC	Known motif ? High-throughput in vitro [455]	CG
KDM5B	ENSG00000117139	ARID/BRIGHT	Likely sequence specific TF according to literature or domain structure ? No motif [456]
KIN	ENSG00000151657	C2H2 ZF	Likely sequence specific TF according to literature or domain structure ? No motif [457]
KLF1	ENSG00000105610	C2H2 ZF	Known motif ? High-throughput in vitro [458]	CMCGCCCM
KLF10	ENSG00000155090	C2H2 ZF	Known motif ? High-throughput in vitro [459]	RMCACRCCCMYVHCACRCCCMC
KLF11	ENSG00000172059	C2H2 ZF	Known motif ? High-throughput in vitro [460]	VMCMCRCCCMYNMCACGCCCMC
KLF12	ENSG00000118922	C2H2 ZF	Known motif ? High-throughput in vitro [461]	DRCCACGCCCH
KLF13	ENSG00000169926	C2H2 ZF	Known motif ? High-throughput in vitro [462]	RCCACRCCCMC
KLF14	ENSG00000266265	C2H2 ZF	Known motif ? High-throughput in vitro [463]	DRHCACGCCCMYYH
KLF15	ENSG00000163884	C2H2 ZF	Known motif ? High-throughput in vitro [464]	VHCMCVCCCMY
KLF16	ENSG00000129911	C2H2 ZF	Known motif ? High-throughput in vitro [465]	VMCMCDCCCMC
KLF17	ENSG00000171872	C2H2 ZF	Known motif ? High-throughput in vitro [466]	MMCCACVCWCCCMTY
KLF2	ENSG00000127528	C2H2 ZF	Known motif ? High-throughput in vitro [467]	VCCMCRCCCH
KLF3	ENSG00000109787	C2H2 ZF	Known motif ? High-throughput in vitro [468]	RRCCRCGCCCH
KLF4	ENSG00000136826	C2H2 ZF	Known motif ? High-throughput in vitro [469]	VCCACRCCCH
KLF5	ENSG00000102554	C2H2 ZF	Known motif ? High-throughput in vitro [470]	MCACRCCCH
KLF6	ENSG00000067082	C2H2 ZF	Known motif ? High-throughput in vitro [471]	VMCACRCCCH
KLF7	ENSG00000118263	C2H2 ZF	Known motif ? from protein with 100% identical DBD ? in vitro [472]	HHMCRCCCH
KLF8	ENSG00000102349	C2H2 ZF	Known motif ? from protein with 100% identical DBD ? in vitro [473]	MCRCCY
KLF9	ENSG00000119138	C2H2 ZF	Known motif ? from protein with 100% identical DBD ? in vitro [474]	TAACGG
KMT2A	ENSG00000118058	CxxC; AT hook	Known motif ? High-throughput in vitro [475]	HNCGNB
KMT2B	ENSG00000272333	CxxC; AT hook	Likely sequence specific TF according to literature or domain structure ? No motif [476]
L3MBTL1	ENSG00000185513	C2H2 ZF	Likely sequence specific TF according to literature or domain structure ? No motif [477]
L3MBTL3	ENSG00000198945	C2H2 ZF	Likely sequence specific TF according to literature or domain structure ? No motif [478]
L3MBTL4	ENSG00000154655	C2H2 ZF	Likely sequence specific TF according to literature or domain structure ? No motif [479]
LBX1	ENSG00000138136	Homeodomain	Known motif ? High-throughput in vitro [480]	TAAYTRG
LBX2	ENSG00000179528	Homeodomain	Known motif ? High-throughput in vitro [481]	TAATTRV
LCOR	ENSG00000196233	Pipsqueak	Known motif ? from protein with 100% identical DBD ? in vitro [482]	YNAAW
LCORL	ENSG00000178177	Pipsqueak	Known motif ? High-throughput in vitro [483]	HYNAAWH
LEF1	ENSG00000138795	HMG/Sox	Known motif ? High-throughput in vitro [484]	SATCAAAS
LEUTX	ENSG00000213921	Homeodomain	Likely sequence specific TF according to literature or domain structure ? No motif [485]
LHX1	ENSG00000273706	Homeodomain	Known motif ? High-throughput in vitro [486]	TRATBR
LHX2	ENSG00000106689	Homeodomain	Known motif ? High-throughput in vitro [487]	HHDTTR
LHX3	ENSG00000107187	Homeodomain	Known motif ? from protein with 100% identical DBD ? in vitro [488]	YAATHW
LHX4	ENSG00000121454	Homeodomain	Known motif ? High-throughput in vitro [489]	BYRATTRV
LHX5	ENSG00000089116	Homeodomain	Known motif ? High-throughput in vitro [490]	TAATTRS
LHX6	ENSG00000106852	Homeodomain	Known motif ? High-throughput in vitro [491]	TRATTR
LHX8	ENSG00000162624	Homeodomain	Known motif ? High-throughput in vitro [492]	STAATTA
LHX9	ENSG00000143355	Homeodomain	Known motif ? High-throughput in vitro [493]	TAATTRG
LIN28A	ENSG00000131914	CSD	Inferred motif from similar protein ? High-throughput in vitro [494]	CGCHGYYHYWYCGCG
LIN28B	ENSG00000187772	CSD	Known motif ? High-throughput in vitro [495]	CGCHGYYHYWYCGCG
LIN54	ENSG00000189308	TCR/CxC	Inferred motif from similar protein ? High-throughput in vitro [496]	RTTYAAAH
LMX1A	ENSG00000162761	Homeodomain	Known motif ? High-throughput in vitro [497]	BTAATTA
LMX1B	ENSG00000136944	Homeodomain	Known motif ? High-throughput in vitro [498]	TWATTR
LTF	ENSG00000012223	Unknown	Known motif ? In vivo/Misc source [499]	GKVACTKB
LYL1	ENSG00000104903	bHLH	Inferred motif from similar protein ? In vivo/Misc source [500]	RNCAGVTGGH
MAF	ENSG00000178573	bZIP	Known motif ? High-throughput in vitro [501]	TGCTGACDHDRCR
MAFA	ENSG00000182759	bZIP	Known motif ? High-throughput in vitro [502]	WWWNTGCTGACD
MAFB	ENSG00000204103	bZIP	Known motif ? from protein with 100% identical DBD ? in vitro [503]	TGCTGAC
MAFF	ENSG00000185022	bZIP	Known motif ? High-throughput in vitro [504]	YGCTGASTCAGCR
MAFG	ENSG00000197063	bZIP	Known motif ? High-throughput in vitro [505]	YGCTGABNDNGCR
MAFK	ENSG00000198517	bZIP	Known motif ? High-throughput in vitro [506]	DNNYGCTKAVTCAGCRNNH
MAX	ENSG00000125952	bHLH	Known motif ? High-throughput in vitro [507]	CACGTG
MAZ	ENSG00000103495	C2H2 ZF	Known motif ? High-throughput in vitro [508]	GGGMGGGGS
MBD1	ENSG00000141644	MBD; CxxC ZF	Likely sequence specific TF according to literature or domain structure ? No motif [509]
MBD2	ENSG00000134046	MBD	Known motif ? In vivo/Misc source [510]	VSGKCCGGMKR
MBD3	ENSG00000071655	MBD	Likely sequence specific TF according to literature or domain structure ? No motif [511]
MBD4	ENSG00000129071	MBD	Likely sequence specific TF according to literature or domain structure ? No motif [512]
MBD6	ENSG00000166987	MBD	Likely sequence specific TF according to literature or domain structure ? No motif [513]
MBNL2	ENSG00000139793	CCCH ZF	Likely sequence specific TF according to literature or domain structure ? High-throughput in vitro [514]	YGCYTYGCYTH
MECOM	ENSG00000085276	C2H2 ZF	Known motif ? In vivo/Misc source [515]	WGAYAAGATAANAND
MECP2	ENSG00000169057	MBD; AT hook	Known motif ? from protein with 100% identical DBD ? in vitro [516]	DTD
MEF2A	ENSG00000068305	MADS box	Known motif ? High-throughput in vitro [517]	KCTAWAAATAGM
MEF2B	ENSG00000213999	MADS box	Known motif ? High-throughput in vitro [518]	TGTTACCATAWHBGG
MEF2C	ENSG00000081189	MADS box	Known motif ? High-throughput in vitro [519]	TWCTAWAAATAG
MEF2D	ENSG00000116604	MADS box	Known motif ? High-throughput in vitro [520]	DCTAWAAATAGM
MEIS1	ENSG00000143995	Homeodomain	Known motif ? High-throughput in vitro [521]	TGACA
MEIS2	ENSG00000134138	Homeodomain	Known motif ? High-throughput in vitro [522]	TGACASSTGTC
MEIS3	ENSG00000105419	Homeodomain	Known motif ? High-throughput in vitro [523]	TGACAGSTGTCA
MEOX1	ENSG00000005102	Homeodomain	Known motif ? High-throughput in vitro [524]	STAATTA
MEOX2	ENSG00000106511	Homeodomain	Known motif ? High-throughput in vitro [525]	STMATYA
MESP1	ENSG00000166823	bHLH	Known motif ? High-throughput in vitro [526]	HVCACCTGB
MESP2	ENSG00000188095	bHLH	Known motif ? High-throughput in vitro [527]	AMCATATGKYR
MGA	ENSG00000174197	T-box	Known motif ? High-throughput in vitro [528]	AGGTGTKAHDTMACACCT
MITF	ENSG00000187098	bHLH	Known motif ? from protein with 100% identical DBD ? in vitro [529]	RTCACGHG
MIXL1	ENSG00000185155	Homeodomain	Known motif ? High-throughput in vitro [530]	TAATTR
MKX	ENSG00000150051	Homeodomain	Likely sequence specific TF according to literature or domain structure ? No motif [531]
MLX	ENSG00000108788	bHLH	Known motif ? High-throughput in vitro [532]	VCACGTGVY
MLXIP	ENSG00000175727	bHLH	Inferred motif from similar protein ? High-throughput in vitro [533]	HCACGTGV
MLXIPL	ENSG00000009950	bHLH	Known motif ? High-throughput in vitro [534]	DDCACGTGNH
MNT	ENSG00000070444	bHLH	Known motif ? High-throughput in vitro [535]	DNCACGTGB
MNX1	ENSG00000130675	Homeodomain	Known motif ? High-throughput in vitro [536]	HTAATTRNH
MSANTD1	ENSG00000188981	MADF	Likely sequence specific TF according to literature or domain structure ? No motif [537]
MSANTD3	ENSG00000066697	MADF	Known motif ? High-throughput in vitro [538]	SBNCACTCAM
MSANTD4	ENSG00000170903	Myb/SANT	Likely sequence specific TF according to literature or domain structure ? No motif [539]
MSC	ENSG00000178860	bHLH	Known motif ? High-throughput in vitro [540]	RMCAGCTGBYV
MSGN1	ENSG00000151379	bHLH	Known motif ? High-throughput in vitro [541]	VMCAWWTGGY
MSX1	ENSG00000163132	Homeodomain	Known motif ? High-throughput in vitro [542]	TAATTR
MSX2	ENSG00000120149	Homeodomain	Known motif ? High-throughput in vitro [543]	TAATTGB
MTERF1	ENSG00000127989	mTERF	Known motif ? In vivo/Misc source [544]	TGGTAVWRKTYGGT
MTERF2	ENSG00000120832	mTERF	Likely sequence specific TF according to literature or domain structure ? No motif [545]
MTERF3	ENSG00000156469	mTERF	Likely sequence specific TF according to literature or domain structure ? No motif [546]
MTERF4	ENSG00000122085	mTERF	Likely sequence specific TF according to literature or domain structure ? No motif [547]
MTF1	ENSG00000188786	C2H2 ZF	Known motif ? High-throughput in vitro [548]	TTTGCACACGGCAC
MTF2	ENSG00000143033	Unknown	Known motif ? High-throughput in vitro [549]
MXD1	ENSG00000059728	bHLH	Inferred motif from similar protein ? In vivo/Misc source [550]	CACGTGAY
MXD3	ENSG00000213347	bHLH	Inferred motif from similar protein ? In vivo/Misc source [551]	CACGTGAY
MXD4	ENSG00000123933	bHLH	Inferred motif from similar protein ? In vivo/Misc source [552]	CACGTGAY
MXI1	ENSG00000119950	bHLH	Known motif ? In vivo/Misc source [553]	CCACGTGG
MYB	ENSG00000118513	Myb/SANT	Known motif ? In vivo/Misc source [554]	BAACKGNH
MYBL1	ENSG00000185697	Myb/SANT	Known motif ? High-throughput in vitro [555]	HRACCGTTW
MYBL2	ENSG00000101057	Myb/SANT	Known motif ? High-throughput in vitro [556]	WAACGGTY
MYC	ENSG00000136997	bHLH	Known motif ? In vivo/Misc source [557]	RCCACGTGSB
MYCL	ENSG00000116990	bHLH	Inferred motif from similar protein ? In vivo/Misc source [558]	RCCACGTG
MYCN	ENSG00000134323	bHLH	Known motif ? High-throughput in vitro [559]	VCACGTG
MYF5	ENSG00000111049	bHLH	Known motif ? In vivo/Misc source [560]	VCWSCASSTGYCW
MYF6	ENSG00000111046	bHLH	Known motif ? High-throughput in vitro [561]	RACASSTGWYV
MYNN	ENSG00000085274	C2H2 ZF	Known motif ? High-throughput in vitro [562]	AAAWTAARAGYC
MYOD1	ENSG00000129152	bHLH	Known motif ? High-throughput in vitro [563]	YGHCAGSTGKYV
MYOG	ENSG00000122180	bHLH	Known motif ? High-throughput in vitro [564]	RACARCTGWCR
MYPOP	ENSG00000176182	Myb/SANT	Likely sequence specific TF according to literature or domain structure ? No motif [565]
MYRF	ENSG00000124920	Ndt80/PhoG	Known motif ? High-throughput in vitro [566]	TGGTACCA
MYRFL	ENSG00000166268	Ndt80/PhoG	Likely sequence specific TF according to literature or domain structure ? No motif [567]
MYSM1	ENSG00000162601	Myb/SANT	Likely sequence specific TF according to literature or domain structure ? No motif [568]
MYT1	ENSG00000196132	C2H2 ZF	Likely sequence specific TF according to literature or domain structure ? No motif [569]
MYT1L	ENSG00000186487	C2H2 ZF	Inferred motif from similar protein ? High-throughput in vitro [570]	VAAGTTT
MZF1	ENSG00000099326	C2H2 ZF	Known motif ? In vivo/Misc source [571]	DRDGGGGAD
NACC2	ENSG00000148411	Unknown	Likely sequence specific TF according to literature or domain structure ? No motif [572]
NAIF1	ENSG00000171169	MADF	Inferred motif from similar protein ? High-throughput in vitro [573]	TACGYH
NANOG	ENSG00000111704	Homeodomain	Known motif ? High-throughput in vitro [574]	YRABBVB
NANOGNB	ENSG00000205857	Homeodomain	Likely sequence specific TF according to literature or domain structure ? No motif [575]
NANOGP8	ENSG00000255192	Homeodomain	Known motif ? from protein with 100% identical DBD ? in vitro [576]	YRABBVB
NCOA1	ENSG00000084676	bHLH	Likely sequence specific TF according to literature or domain structure ? No motif [577]
NCOA2	ENSG00000140396	bHLH	Likely sequence specific TF according to literature or domain structure ? No motif [578]
NCOA3	ENSG00000124151	bHLH	Likely sequence specific TF according to literature or domain structure ? No motif [579]
NEUROD1	ENSG00000162992	bHLH	Known motif ? High-throughput in vitro [580]	AAWTANNNBRMCATATGKY
NEUROD2	ENSG00000171532	bHLH	Known motif ? High-throughput in vitro [581]	RMCATATGBY
NEUROD4	ENSG00000123307	bHLH	Inferred motif from similar protein ? High-throughput in vitro [582]	AAWTANNNBRMCATATGKY
NEUROD6	ENSG00000164600	bHLH	Inferred motif from similar protein ? High-throughput in vitro [583]	AAWTANNNBRMCATATGKY
NEUROG1	ENSG00000181965	bHLH	Known motif ? High-throughput in vitro [584]	RVCATATGBY
NEUROG2	ENSG00000178403	bHLH	Known motif ? High-throughput in vitro [585]	RVCATATGBY
NEUROG3	ENSG00000122859	bHLH	Inferred motif from similar protein ? High-throughput in vitro [586]	RVCATATGBY
NFAT5	ENSG00000102908	Rel	Known motif ? High-throughput in vitro [587]	RTGGAAAWKTACH
NFATC1	ENSG00000131196	Rel	Known motif ? High-throughput in vitro [588]	RTGGAAAHW
NFATC2	ENSG00000101096	Rel	Known motif ? High-throughput in vitro [589]	DYGGAAANW
NFATC3	ENSG00000072736	Rel	Known motif ? High-throughput in vitro [590]	YGGAAANH
NFATC4	ENSG00000100968	Rel	Known motif ? High-throughput in vitro [591]	YRBWWW
NFE2	ENSG00000123405	bZIP	Known motif ? High-throughput in vitro [592]	VATGACTCATB
NFE2L1	ENSG00000082641	bZIP	Known motif ? In vivo/Misc source [593]	ATGAYD
NFE2L2	ENSG00000116044	bZIP	Known motif ? In vivo/Misc source [594]	VVTGACTMAGCA
NFE2L3	ENSG00000050344	bZIP	Known motif ? In vivo/Misc source [595]	TATTWSCAAGGA
NFE4	ENSG00000230257	Unknown	Known motif ? In vivo/Misc source [596]	VHCCCKMKCCWS
NFIA	ENSG00000162599	SMAD	Known motif ? High-throughput in vitro [597]	YTGGCANNNTGCCAA
NFIB	ENSG00000147862	SMAD	Known motif ? High-throughput in vitro [598]	TTGGCANNNTGCCAR
NFIC	ENSG00000141905	SMAD	Known motif ? High-throughput in vitro [599]	YTGGCANNNNGCCAA
NFIL3	ENSG00000165030	bZIP	Known motif ? High-throughput in vitro [600]	VTTACRTAAY
NFIX	ENSG00000008441	SMAD	Known motif ? High-throughput in vitro [601]	TTGGCANNNTGCCAR
NFKB1	ENSG00000109320	Rel	Known motif ? High-throughput in vitro [602]	AGGGGAWTCCCCK
NFKB2	ENSG00000077150	Rel	Known motif ? High-throughput in vitro [603]	VGGGGAWTCCCC
NFX1	ENSG00000086102	NFX	Likely sequence specific TF according to literature or domain structure ? No motif [604]
NFXL1	ENSG00000170448	NFX	Likely sequence specific TF according to literature or domain structure ? No motif [605]
NFYA	ENSG00000001167	CBF/NF-Y	Known motif ? In vivo/Misc source [606]	HBSYSATTGGYYV
NFYB	ENSG00000120837	Unknown	Known motif ? In vivo/Misc source [607]	CTSATTGGYYVVNNB
NFYC	ENSG00000066136	Unknown	Known motif ? In vivo/Misc source [608]	BSTSATTGGYYR
NHLH1	ENSG00000171786	bHLH	Known motif ? High-throughput in vitro [609]	DKGRCGCAGCTGMKNCH
NHLH2	ENSG00000177551	bHLH	Known motif ? High-throughput in vitro [610]	DDGNMGCAGCTGCGYCMH
NKRF	ENSG00000186416	Unknown	Likely sequence specific TF according to literature or domain structure ? No motif [611]
NKX1-1	ENSG00000235608	Homeodomain	Known motif ? from protein with 100% identical DBD ? in vitro [612]	TAATND
NKX1-2	ENSG00000229544	Homeodomain	Known motif ? from protein with 100% identical DBD ? in vitro [613]	TAAWND
NKX2-1	ENSG00000136352	Homeodomain	Known motif ? from protein with 100% identical DBD ? in vitro [614]	RAGDR
NKX2-2	ENSG00000125820	Homeodomain	Known motif ? from protein with 100% identical DBD ? in vitro [615]	RAGDR
NKX2-3	ENSG00000119919	Homeodomain	Known motif ? High-throughput in vitro [616]	VCACTTV
NKX2-4	ENSG00000125816	Homeodomain	Known motif ? from protein with 100% identical DBD ? in vitro [617]	RAGDR
NKX2-5	ENSG00000183072	Homeodomain	Known motif ? High-throughput in vitro [618]	VCACTTRDV
NKX2-6	ENSG00000180053	Homeodomain	Inferred motif from similar protein ? High-throughput in vitro [619]	HYAAGTRB
NKX2-8	ENSG00000136327	Homeodomain	Known motif ? High-throughput in vitro [620]	BTSRAGTGB
NKX3-1	ENSG00000167034	Homeodomain	Known motif ? High-throughput in vitro [621]	TAAGTGS
NKX3-2	ENSG00000109705	Homeodomain	Known motif ? High-throughput in vitro [622]	TAAGTGS
NKX6-1	ENSG00000163623	Homeodomain	Known motif ? from protein with 100% identical DBD ? in vitro [623]	DTDATNR
NKX6-2	ENSG00000148826	Homeodomain	Known motif ? High-throughput in vitro [624]	DTAATTR
NKX6-3	ENSG00000165066	Homeodomain	Known motif ? High-throughput in vitro [625]	WTAATGRB
NME2	ENSG00000243678	Unknown	Likely sequence specific TF according to literature or domain structure ? No motif [626]
NOBOX	ENSG00000106410	Homeodomain	Known motif ? High-throughput in vitro [627]	HDATDR
NOTO	ENSG00000214513	Homeodomain	Known motif ? High-throughput in vitro [628]	YWMATTA
NPAS1	ENSG00000130751	bHLH	Inferred motif from similar protein ? In vivo/Misc source [629]	VVNGCACGTMBNS
NPAS2	ENSG00000170485	bHLH	Known motif ? High-throughput in vitro [630]	DMCACGTGY
NPAS3	ENSG00000151322	bHLH	Inferred motif from similar protein ? In vivo/Misc source [631]	VVNGCACGTMBNS
NPAS4	ENSG00000174576	bHLH	Inferred motif from similar protein ? High-throughput in vitro [632]
NR0B1	ENSG00000169297	Unknown	Known motif ? In vivo/Misc source [633]	YBTYCCMCKS
NR1D1	ENSG00000126368	Nuclear receptor	Known motif ? High-throughput in vitro [634]	TGACCYASTRACCYANWW
NR1D2	ENSG00000174738	Nuclear receptor	Known motif ? High-throughput in vitro [635]	YRACMYANTRACMYMNWWH
NR1H2	ENSG00000131408	Nuclear receptor	Known motif ? In vivo/Misc source [636]	TAAAGGTCAAAGGTCAASK
NR1H3	ENSG00000025434	Nuclear receptor	Inferred motif from similar protein ? In vivo/Misc source [637]	TAAAGGTCAAAGGTCAASK
NR1H4	ENSG00000012504	Nuclear receptor	Known motif ? High-throughput in vitro [638]	RGKTCRTTGACCYBNNRGGTBADRGKKBNDRGKTCAHHKD
NR1I2	ENSG00000144852	Nuclear receptor	Known motif ? High-throughput in vitro [639]	YGMMCYBNNYGMMCY
NR1I3	ENSG00000143257	Nuclear receptor	Known motif ? High-throughput in vitro [640]	RGKDYRNNNNRGKKYR
NR2C1	ENSG00000120798	Nuclear receptor	Known motif ? High-throughput in vitro [641]	RGKKCRYGAMMY
NR2C2	ENSG00000177463	Nuclear receptor	Known motif ? High-throughput in vitro [642]	VRGGTCAAAGGTCA
NR2E1	ENSG00000112333	Nuclear receptor	Known motif ? High-throughput in vitro [643]	AAGTCA
NR2E3	ENSG00000278570	Nuclear receptor	Known motif ? High-throughput in vitro [644]	RAGATCAM
NR2F1	ENSG00000175745	Nuclear receptor	Known motif ? High-throughput in vitro [645]	RRGGTCAAAGGTCA
NR2F2	ENSG00000185551	Nuclear receptor	Known motif ? from protein with 100% identical DBD ? in vitro [646]	RRGGTCA
NR2F6	ENSG00000160113	Nuclear receptor	Known motif ? High-throughput in vitro [647]	RGGTCAAAGGTCA
NR3C1	ENSG00000113580	Nuclear receptor	Known motif ? High-throughput in vitro [648]	RGWACAYNRTGTWCYH
NR3C2	ENSG00000151623	Nuclear receptor	Known motif ? High-throughput in vitro [649]	RGDACAHDRTGTHCY
NR4A1	ENSG00000123358	Nuclear receptor	Known motif ? High-throughput in vitro [650]	AAAGGTCA
NR4A2	ENSG00000153234	Nuclear receptor	Known motif ? High-throughput in vitro [651]	BTAAAGGTCA
NR4A3	ENSG00000119508	Nuclear receptor	Known motif ? In vivo/Misc source [652]	CAAAGGTCAS
NR5A1	ENSG00000136931	Nuclear receptor	Known motif ? High-throughput in vitro [653]	CAAGGYCR
NR5A2	ENSG00000116833	Nuclear receptor	Known motif ? High-throughput in vitro [654]	YCAAGGTCAH
NR6A1	ENSG00000148200	Nuclear receptor	Known motif ? High-throughput in vitro [655]	SAAGKTCAAGKKYR
NRF1	ENSG00000106459	Unknown	Known motif ? High-throughput in vitro [656]	YRCGCATGCGC
NRL	ENSG00000129535	bZIP	Known motif ? High-throughput in vitro [657]	DWHNYGCTGAC
OLIG1	ENSG00000184221	bHLH	Known motif ? High-throughput in vitro [658]	AVCATATGKT
OLIG2	ENSG00000205927	bHLH	Known motif ? High-throughput in vitro [659]	AMCATATGKY
OLIG3	ENSG00000177468	bHLH	Known motif ? High-throughput in vitro [660]	RSCATATGKY
ONECUT1	ENSG00000169856	CUT; Homeodomain	Known motif ? High-throughput in vitro [661]	DDTATCGATYD
ONECUT2	ENSG00000119547	CUT; Homeodomain	Known motif ? High-throughput in vitro [662]	DTATCGATCS
ONECUT3	ENSG00000205922	CUT; Homeodomain	Known motif ? High-throughput in vitro [663]	DWTATYGATTTTY
OSR1	ENSG00000143867	C2H2 ZF	Known motif ? High-throughput in vitro [664]	HACRGTAGC
OSR2	ENSG00000164920	C2H2 ZF	Known motif ? High-throughput in vitro [665]	HVCRGTAGC
OTP	ENSG00000171540	Homeodomain	Known motif ? from protein with 100% identical DBD ? in vitro [666]	HAATND
OTX1	ENSG00000115507	Homeodomain	Known motif ? High-throughput in vitro [667]	TAATCSB
OTX2	ENSG00000165588	Homeodomain	Known motif ? High-throughput in vitro [668]	HTAATCCB
OVOL1	ENSG00000172818	C2H2 ZF	Known motif ? High-throughput in vitro [669]	RNRTAACGGTHH
OVOL2	ENSG00000125850	C2H2 ZF	Known motif ? High-throughput in vitro [670]	DNNTARCGGD
OVOL3	ENSG00000105261	C2H2 ZF	Likely sequence specific TF according to literature or domain structure ? No motif [671]
PA2G4	ENSG00000170515	Unknown	Likely sequence specific TF according to literature or domain structure ? No motif [672]
PATZ1	ENSG00000100105	C2H2 ZF; AT hook	Known motif ? In vivo/Misc source [673]	GGGHGGGG
PAX1	ENSG00000125813	Paired box	Known motif ? High-throughput in vitro [674]	SGTCACGCWTSANTGVH
PAX2	ENSG00000075891	Homeodomain; Paired box	Known motif ? High-throughput in vitro [675]	SGTCACGCWTSRNTGVNY
PAX3	ENSG00000135903	Homeodomain; Paired box	Known motif ? High-throughput in vitro [676]	TAATCRATTA
PAX4	ENSG00000106331	Homeodomain; Paired box	Known motif ? High-throughput in vitro [677]	HKAATTAR
PAX5	ENSG00000196092	Paired box	Known motif ? High-throughput in vitro [678]	GTYACGSWTSRNTRVNY
PAX6	ENSG00000007372	Homeodomain; Paired box	Known motif ? High-throughput in vitro [679]	YACGCHYSRNYRMNY
PAX7	ENSG00000009709	Homeodomain; Paired box	Known motif ? High-throughput in vitro [680]	TAATYRATTW
PAX8	ENSG00000125618	Paired box	Known motif ? High-throughput in vitro [681]	RNBYRNYSRWGCGTGACS
PAX9	ENSG00000198807	Paired box	Known motif ? High-throughput in vitro [682]	SGTCACGCWTSANTGM
PBX1	ENSG00000185630	Homeodomain	Known motif ? High-throughput in vitro [683]	TGATKGAYR
PBX2	ENSG00000204304	Homeodomain	Known motif ? In vivo/Misc source [684]	KRVHKTGATTGAWK
PBX3	ENSG00000167081	Homeodomain	Known motif ? In vivo/Misc source [685]	BBBTGATTGRYND
PBX4	ENSG00000105717	Homeodomain	Known motif ? High-throughput in vitro [686]	HDWHH
PCGF2	ENSG00000277258	Unknown	Likely sequence specific TF according to literature or domain structure ? No motif [687]
PCGF6	ENSG00000156374	Unknown	Likely sequence specific TF according to literature or domain structure ? No motif [688]
PDX1	ENSG00000139515	Homeodomain	Known motif ? High-throughput in vitro [689]	BTAATKR
PEG3	ENSG00000198300	C2H2 ZF	Likely sequence specific TF according to literature or domain structure ? No motif [690]
PGR	ENSG00000082175	Nuclear receptor	Known motif ? High-throughput in vitro [691]	RGNACRNNNTGTNCH
PHF1	ENSG00000112511	Unknown	Known motif ? High-throughput in vitro [692]
PHF19	ENSG00000119403	Unknown	Likely sequence specific TF according to literature or domain structure ? No motif [693]
PHF20	ENSG00000025293	AT hook	Likely sequence specific TF according to literature or domain structure ? No motif [694]
PHF21A	ENSG00000135365	AT hook	Likely sequence specific TF according to literature or domain structure ? No motif [695]
PHOX2A	ENSG00000165462	Homeodomain	Known motif ? High-throughput in vitro [696]	TAATTRVRTTA
PHOX2B	ENSG00000109132	Homeodomain	Known motif ? High-throughput in vitro [697]	TAATTRVRTTA
PIN1	ENSG00000127445	MBD	Likely sequence specific TF according to literature or domain structure ? No motif [698]
PITX1	ENSG00000069011	Homeodomain	Known motif ? High-throughput in vitro [699]	HTAATCC
PITX2	ENSG00000164093	Homeodomain	Known motif ? High-throughput in vitro [700]	TAAKCC
PITX3	ENSG00000107859	Homeodomain	Known motif ? High-throughput in vitro [701]	HTAATCC
PKNOX1	ENSG00000160199	Homeodomain	Known motif ? High-throughput in vitro [702]	TGACAGCTGTCA
PKNOX2	ENSG00000165495	Homeodomain	Known motif ? High-throughput in vitro [703]	TGACAGSTGTCA
PLAG1	ENSG00000181690	C2H2 ZF	Known motif ? High-throughput in vitro [704]	GGGGCCHWMGGGGG
PLAGL1	ENSG00000118495	C2H2 ZF	Known motif ? In vivo/Misc source [705]	RGGCCCCCYB
PLAGL2	ENSG00000126003	C2H2 ZF	Known motif ? High-throughput in vitro [706]	RGGGGCCC
PLSCR1	ENSG00000188313	Unknown	Likely sequence specific TF according to literature or domain structure ? No motif [707]
POGK	ENSG00000143157	Brinker	Likely sequence specific TF according to literature or domain structure ? No motif [708]
POU1F1	ENSG00000064835	Homeodomain; POU	Known motif ? High-throughput in vitro [709]	DWTATGCWAATKAD
POU2AF1	ENSG00000110777	Unknown	Known motif ? In vivo/Misc source [710]	GATKTGCAKAT
POU2F1	ENSG00000143190	Homeodomain; POU	Known motif ? High-throughput in vitro [711]	WTGMATATKYADD
POU2F2	ENSG00000028277	Homeodomain; POU	Known motif ? High-throughput in vitro [712]	DTGMATATKYADD
POU2F3	ENSG00000137709	Homeodomain; POU	Known motif ? High-throughput in vitro [713]	TATGYWAAT
POU3F1	ENSG00000185668	Homeodomain; POU	Known motif ? High-throughput in vitro [714]	WTATGYWAATD
POU3F2	ENSG00000184486	Homeodomain; POU	Known motif ? High-throughput in vitro [715]	WTATGYWAATKW
POU3F3	ENSG00000198914	Homeodomain; POU	Known motif ? High-throughput in vitro [716]	WWDMWTAWKHAW
POU3F4	ENSG00000196767	Homeodomain; POU	Known motif ? High-throughput in vitro [717]	WDAWTTATKCA
POU4F1	ENSG00000152192	Homeodomain; POU	Known motif ? High-throughput in vitro [718]	TDMATWATKYA
POU4F2	ENSG00000151615	Homeodomain; POU	Known motif ? High-throughput in vitro [719]	BTMATTAAWTATKCA
POU4F3	ENSG00000091010	Homeodomain; POU	Known motif ? High-throughput in vitro [720]	RTNMATWATKYAT
POU5F1	ENSG00000204531	Homeodomain; POU	Known motif ? High-throughput in vitro [721]	WTATGYWAATKWVB
POU5F1B	ENSG00000212993	Homeodomain; POU	Known motif ? High-throughput in vitro [722]	TATGYWAAT
POU5F2	ENSG00000248483	Homeodomain; POU	Likely sequence specific TF according to literature or domain structure ? No motif [723]
POU6F1	ENSG00000184271	Homeodomain; POU	Known motif ? High-throughput in vitro [724]	MTCATTAH
POU6F2	ENSG00000106536	Homeodomain; POU	Known motif ? High-throughput in vitro [725]	DTAATKAGBH
PPARA	ENSG00000186951	Nuclear receptor	Known motif ? In vivo/Misc source [726]	DAGGTCA
PPARD	ENSG00000112033	Nuclear receptor	Known motif ? High-throughput in vitro [727]	RRGGTCAAAGGTCA
PPARG	ENSG00000132170	Nuclear receptor	Known motif ? from protein with 100% identical DBD ? in vitro [728]	VNTRMCCYANWDNRACCTWTNVCCYVNW
PRDM1	ENSG00000057657	C2H2 ZF	Known motif ? High-throughput in vitro [729]	RAAAGTGAAAGTD
PRDM10	ENSG00000170325	C2H2 ZF	Likely sequence specific TF according to literature or domain structure ? No motif [730]
PRDM12	ENSG00000130711	C2H2 ZF	Known motif ? In vivo/Misc source [731]	GACAGNTKACC
PRDM13	ENSG00000112238	C2H2 ZF	Likely sequence specific TF according to literature or domain structure ? No motif [732]
PRDM14	ENSG00000147596	C2H2 ZF	Known motif ? In vivo/Misc source [733]	RSTTAGRGACCY
PRDM15	ENSG00000141956	C2H2 ZF	Known motif ? In vivo/Misc source [734]	DTGGAAHTCCMA
PRDM16	ENSG00000142611	C2H2 ZF	Inferred motif from similar protein ? In vivo/Misc source [735]	DAGAYAAGATAANM
PRDM2	ENSG00000116731	C2H2 ZF	Likely sequence specific TF according to literature or domain structure ? No motif [736]
PRDM4	ENSG00000110851	C2H2 ZF	Known motif ? High-throughput in vitro [737]	TTTCAAGGCCCCC
PRDM5	ENSG00000138738	C2H2 ZF	Likely sequence specific TF according to literature or domain structure ? No motif [738]
PRDM6	ENSG00000061455	C2H2 ZF	Known motif ? In vivo/Misc source [739]	RVARDRRAAADDVWRRAAAA
PRDM8	ENSG00000152784	C2H2 ZF	Likely sequence specific TF according to literature or domain structure ? No motif [740]
PRDM9	ENSG00000164256	C2H2 ZF	Known motif ? High-throughput in vitro [741]	VGNGGBNRSGGDGGNNNNARVRRV
PREB	ENSG00000138073	Unknown	Likely sequence specific TF according to literature or domain structure ? No motif [742]
PRMT3	ENSG00000185238	C2H2 ZF	Likely sequence specific TF according to literature or domain structure ? No motif [743]
PROP1	ENSG00000175325	Homeodomain	Known motif ? High-throughput in vitro [744]	TAAYYNMATTA
PROX1	ENSG00000117707	Prospero	Known motif ? High-throughput in vitro [745]	BAAGACGYCTTV
PROX2	ENSG00000119608	Prospero	Inferred motif from similar protein ? High-throughput in vitro [746]	BAMGRCGTCDTV
PRR12	ENSG00000126464	AT hook	Likely sequence specific TF according to literature or domain structure ? No motif [747]
PRRX1	ENSG00000116132	Homeodomain	Known motif ? High-throughput in vitro [748]	TAATTR
PRRX2	ENSG00000167157	Homeodomain	Known motif ? High-throughput in vitro [749]	TAATTRV
PTF1A	ENSG00000168267	bHLH	Known motif ? High-throughput in vitro [750]	VYGTCAGCTGTT
PURA	ENSG00000185129	Unknown	Known motif ? In vivo/Misc source [751]	CYMBGSCHNCMMMBWCC
PURB	ENSG00000146676	Unknown	Likely sequence specific TF according to literature or domain structure ? No motif [752]
PURG	ENSG00000172733	Unknown	Likely sequence specific TF according to literature or domain structure ? No motif [753]
RAG1	ENSG00000166349	Unknown	Likely sequence specific TF according to literature or domain structure ? No motif [754]
RARA	ENSG00000131759	Nuclear receptor	Known motif ? High-throughput in vitro [755]	RRGGTCANV
RARB	ENSG00000077092	Nuclear receptor	Known motif ? High-throughput in vitro [756]	TGACCYYTTGACCYY
RARG	ENSG00000172819	Nuclear receptor	Known motif ? High-throughput in vitro [757]	VGGTCA
RAX	ENSG00000134438	Homeodomain	Known motif ? High-throughput in vitro [758]	HTAATTR
RAX2	ENSG00000173976	Homeodomain	Known motif ? High-throughput in vitro [759]	TAATTR
RBAK	ENSG00000146587	C2H2 ZF	Known motif ? High-throughput in vitro [760]	VGDRASRARVRRSV
RBCK1	ENSG00000125826	Unknown	Likely sequence specific TF according to literature or domain structure ? No motif [761]
RBPJ	ENSG00000168214	CSL	Known motif ? High-throughput in vitro [762]	BTCHCA
RBPJL	ENSG00000124232	CSL	Inferred motif from similar protein ? In vivo/Misc source [763]	DTTCCCABR
RBSN	ENSG00000131381	C2H2 ZF	Likely sequence specific TF according to literature or domain structure ? No motif [764]
REL	ENSG00000162924	Rel	Known motif ? In vivo/Misc source [765]	GGAAWNYCCV
RELA	ENSG00000173039	Rel	Known motif ? In vivo/Misc source [766]	BKGGAAAKYCCCH
RELB	ENSG00000104856	Rel	Known motif ? In vivo/Misc source [767]	DKSAAAKYCCCB
REPIN1	ENSG00000214022	C2H2 ZF	Likely sequence specific TF according to literature or domain structure ? No motif [768]
REST	ENSG00000084093	C2H2 ZF	Known motif ? In vivo/Misc source [769]	DTCAGSACCWYGGACAGCDSC
REXO4	ENSG00000148300	Unknown	Likely sequence specific TF according to literature or domain structure ? No motif [770]
RFX1	ENSG00000132005	RFX	Known motif ? High-throughput in vitro [771]	BGTTRYCATGRYAACV
RFX2	ENSG00000087903	RFX	Known motif ? High-throughput in vitro [772]	BGTTRCCATGGYAACV
RFX3	ENSG00000080298	RFX	Known motif ? High-throughput in vitro [773]	BGTTDCCATGGYAAC
RFX4	ENSG00000111783	RFX	Known motif ? High-throughput in vitro [774]	GTWRYCATRGHWAC
RFX5	ENSG00000143390	RFX	Known motif ? High-throughput in vitro [775]	BGTTGCYATGGYAACV
RFX6	ENSG00000185002	RFX	Inferred motif from similar protein ? High-throughput in vitro [776]	GTHDYYNNS
RFX7	ENSG00000181827	RFX	Known motif ? High-throughput in vitro [777]	BGTTRCYRY
RFX8	ENSG00000196460	RFX	Likely sequence specific TF according to literature or domain structure ? No motif [778]
RHOXF1	ENSG00000101883	Homeodomain	Known motif ? High-throughput in vitro [779]	TRAKCCH
RHOXF2	ENSG00000131721	Homeodomain	Known motif ? High-throughput in vitro [780]	TAATCC
RHOXF2B	ENSG00000203989	Homeodomain	Inferred motif from similar protein ? High-throughput in vitro [781]	TAATCC
RLF	ENSG00000117000	C2H2 ZF	Likely sequence specific TF according to literature or domain structure ? No motif [782]
RORA	ENSG00000069667	Nuclear receptor	Known motif ? High-throughput in vitro [783]	MRAGGTCAAVYYVAGGTCA
RORB	ENSG00000198963	Nuclear receptor	Known motif ? High-throughput in vitro [784]	AWNBRGGTCA
RORC	ENSG00000143365	Nuclear receptor	Known motif ? High-throughput in vitro [785]	TGMCCYANWTH
RREB1	ENSG00000124782	C2H2 ZF	Known motif ? In vivo/Misc source [786]	MCMCMAMMCAMCMMCHMMSV
RUNX1	ENSG00000159216	Runt	Known motif ? In vivo/Misc source [787]	VACCACAV
RUNX2	ENSG00000124813	Runt	Known motif ? High-throughput in vitro [788]	HRACCRCADWAACCRCAV
RUNX3	ENSG00000020633	Runt	Known motif ? High-throughput in vitro [789]	WAACCRCAR
RXRA	ENSG00000186350	Nuclear receptor	Known motif ? High-throughput in vitro [790]	RRGGTCAAAGGTCA
RXRB	ENSG00000204231	Nuclear receptor	Known motif ? High-throughput in vitro [791]	RRGGTCAAAGGTCA
RXRG	ENSG00000143171	Nuclear receptor	Known motif ? High-throughput in vitro [792]	RRGGTCAAAGGTCA
SAFB	ENSG00000160633	Unknown	Likely sequence specific TF according to literature or domain structure ? No motif [793]
SAFB2	ENSG00000130254	Unknown	Likely sequence specific TF according to literature or domain structure ? No motif [794]
SALL1	ENSG00000103449	C2H2 ZF	Inferred motif from similar protein ? In vivo/Misc source [795]	RYYCAAAAB
SALL2	ENSG00000165821	C2H2 ZF	Known motif ? In vivo/Misc source [796]	CCCACCC
SALL3	ENSG00000256463	C2H2 ZF	Likely sequence specific TF according to literature or domain structure ? No motif [797]
SALL4	ENSG00000101115	C2H2 ZF	Inferred motif from similar protein ? In vivo/Misc source [798]	GCTGATAACAGV
SATB1	ENSG00000182568	CUT; Homeodomain	Known motif ? In vivo/Misc source [799]	WKWWWTAAHGRYMNWW
SATB2	ENSG00000119042	CUT; Homeodomain	Inferred motif from similar protein ? In vivo/Misc source [800]	WKWWWTAAHGRYMNWW
SCMH1	ENSG00000010803	Unknown	Likely sequence specific TF according to literature or domain structure ? No motif [801]
SCML4	ENSG00000146285	AT hook	Likely sequence specific TF according to literature or domain structure ? No motif [802]
SCRT1	ENSG00000261678	C2H2 ZF	Known motif ? High-throughput in vitro [803]	KCAACAGGTD
SCRT2	ENSG00000215397	C2H2 ZF	Known motif ? High-throughput in vitro [804]	RHGCAACAGGTGB
SCX	ENSG00000260428	bHLH	Inferred motif from similar protein ? High-throughput in vitro [805]	VCRKMYGB
SEBOX	ENSG00000274529	Homeodomain	Inferred motif from similar protein ? High-throughput in vitro [806]	HTTAATTA
SETBP1	ENSG00000152217	AT hook	Likely sequence specific TF according to literature or domain structure ? No motif [807]
SETDB1	ENSG00000143379	MBD	Known motif ? In vivo/Misc source [808]	RACTHCMDYTCCCRKVRDGCHNYG
SETDB2	ENSG00000136169	MBD	Likely sequence specific TF according to literature or domain structure ? No motif [809]
SGSM2	ENSG00000141258	BED ZF	Likely sequence specific TF according to literature or domain structure ? No motif [810]
SHOX	ENSG00000185960	Homeodomain	Known motif ? High-throughput in vitro [811]	TAATTR
SHOX2	ENSG00000168779	Homeodomain	Known motif ? High-throughput in vitro [812]	BTAATTR
SIM1	ENSG00000112246	bHLH	Inferred motif from similar protein ? In vivo/Misc source [813]	VVNGCACGTMBNS
SIM2	ENSG00000159263	bHLH	Inferred motif from similar protein ? In vivo/Misc source [814]	VVNGCACGTMBNS
SIX1	ENSG00000126778	Homeodomain	Known motif ? High-throughput in vitro [815]	VBGTATCR
SIX2	ENSG00000170577	Homeodomain	Known motif ? High-throughput in vitro [816]	VSGTATCR
SIX3	ENSG00000138083	Homeodomain	Known motif ? High-throughput in vitro [817]	VVTATCR
SIX4	ENSG00000100625	Homeodomain	Known motif ? High-throughput in vitro [818]	VBGTATCRB
SIX5	ENSG00000177045	Homeodomain	Known motif ? In vivo/Misc source [819]	GGAGTTGT
SIX6	ENSG00000184302	Homeodomain	Known motif ? High-throughput in vitro [820]	VBSTATCR
SKI	ENSG00000157933	Unknown	Likely sequence specific TF according to literature or domain structure ? No motif [821]
SKIL	ENSG00000136603	Unknown	Likely sequence specific TF according to literature or domain structure ? No motif [822]
SKOR1	ENSG00000188779	Unknown	Known motif ? High-throughput in vitro [823]	WNVKGTAATTAMB
SKOR2	ENSG00000215474	SAND	Known motif ? High-throughput in vitro [824]	WNVKGTAATTAA
SLC2A4RG	ENSG00000125520	C2H2 ZF	Likely sequence specific TF according to literature or domain structure ? No motif [825]
SMAD1	ENSG00000170365	SMAD	Known motif ? In vivo/Misc source [826]	DRCAGASAGGSH
SMAD3	ENSG00000166949	SMAD	Known motif ? High-throughput in vitro [827]	YGTCTAGACA
SMAD4	ENSG00000141646	SMAD	Known motif ? from protein with 100% identical DBD ? in vitro [828]	KCYAGACR
SMAD5	ENSG00000113658	SMAD	Known motif ? High-throughput in vitro [829]	YGTCTAGACW
SMAD9	ENSG00000120693	SMAD	Known motif ? In vivo/Misc source [830]	WGGTCTAGMCMT
SMYD3	ENSG00000185420	Unknown	Likely sequence specific TF according to literature or domain structure ? No motif [831]
SNAI1	ENSG00000124216	C2H2 ZF	Known motif ? High-throughput in vitro [832]	VCACCTGY
SNAI2	ENSG00000019549	C2H2 ZF	Known motif ? High-throughput in vitro [833]	RRCAGGTGYR
SNAI3	ENSG00000185669	C2H2 ZF	Known motif ? High-throughput in vitro [834]	DRCAGGTGYR
SNAPC2	ENSG00000104976	Unknown	Likely sequence specific TF according to literature or domain structure ? No motif [835]
SNAPC4	ENSG00000165684	Myb/SANT	Likely sequence specific TF according to literature or domain structure ? No motif [836]
SNAPC5	ENSG00000174446	Unknown	Likely sequence specific TF according to literature or domain structure ? No motif [837]
SOHLH1	ENSG00000165643	bHLH	Likely sequence specific TF according to literature or domain structure ? No motif [838]
SOHLH2	ENSG00000120669	bHLH	Known motif ? High-throughput in vitro [839]	BCACGTGC
SON	ENSG00000159140	Unknown	Likely sequence specific TF according to literature or domain structure ? No motif [840]
SOX1	ENSG00000182968	HMG/Sox	Known motif ? from protein with 100% identical DBD ? in vitro [841]	WBAAW
SOX10	ENSG00000100146	HMG/Sox	Known motif ? High-throughput in vitro [842]	DAACAWWGVV
SOX11	ENSG00000176887	HMG/Sox	Known motif ? from protein with 100% identical DBD ? in vitro [843]	VACAAW
SOX12	ENSG00000177732	HMG/Sox	Known motif ? High-throughput in vitro [844]	MCCGAACAAT
SOX13	ENSG00000143842	HMG/Sox	Known motif ? from protein with 100% identical DBD ? in vitro [845]	RAACAATW
SOX14	ENSG00000168875	HMG/Sox	Known motif ? High-throughput in vitro [846]	WCAATR
SOX15	ENSG00000129194	HMG/Sox	Known motif ? High-throughput in vitro [847]	ATCAATAMCATTGAT
SOX17	ENSG00000164736	HMG/Sox	Known motif ? High-throughput in vitro [848]	DRACAATRV
SOX18	ENSG00000203883	HMG/Sox	Known motif ? High-throughput in vitro [849]	ATCAATGHWATTGAT
SOX2	ENSG00000181449	HMG/Sox	Known motif ? High-throughput in vitro [850]	HATCAATANCATTGATH
SOX21	ENSG00000125285	HMG/Sox	Known motif ? High-throughput in vitro [851]	TCAMTRHCATTGA
SOX3	ENSG00000134595	HMG/Sox	Known motif ? High-throughput in vitro [852]	SBNAMAATRB
SOX30	ENSG00000039600	HMG/Sox	Known motif ? High-throughput in vitro [853]	RACAAT
SOX4	ENSG00000124766	HMG/Sox	Known motif ? High-throughput in vitro [854]	AACAAWGR
SOX5	ENSG00000134532	HMG/Sox	Known motif ? High-throughput in vitro [855]	DVACAATRV
SOX6	ENSG00000110693	HMG/Sox	Known motif ? High-throughput in vitro [856]	DRACAATRV
SOX7	ENSG00000171056	HMG/Sox	Known motif ? High-throughput in vitro [857]	DAACAATKDYAKTGTT
SOX8	ENSG00000005513	HMG/Sox	Known motif ? High-throughput in vitro [858]	HATCAATTKCAGTGAT
SOX9	ENSG00000125398	HMG/Sox	Known motif ? High-throughput in vitro [859]	DDACAATRV
SP1	ENSG00000185591	C2H2 ZF	Known motif ? High-throughput in vitro [860]	RCCMCDCCCMH
SP100	ENSG00000067066	SAND	Likely sequence specific TF according to literature or domain structure ? No motif [861]
SP110	ENSG00000135899	SAND	Likely sequence specific TF according to literature or domain structure ? No motif [862]
SP140	ENSG00000079263	SAND	Likely sequence specific TF according to literature or domain structure ? No motif [863]
SP140L	ENSG00000185404	SAND	Likely sequence specific TF according to literature or domain structure ? No motif [864]
SP2	ENSG00000167182	C2H2 ZF	Known motif ? High-throughput in vitro [865]	YWAGYCCCGCCCMCYH
SP3	ENSG00000172845	C2H2 ZF	Known motif ? High-throughput in vitro [866]	VCCMCRCCCMY
SP4	ENSG00000105866	C2H2 ZF	Known motif ? High-throughput in vitro [867]	WRGCCACGCCCMCHY
SP5	ENSG00000204335	C2H2 ZF	Known motif ? In vivo/Misc source [868]	ACCVCGCCKCCSS
SP6	ENSG00000189120	C2H2 ZF	Inferred motif from similar protein ? High-throughput in vitro [869]	HNGCCACGCCCARK
SP7	ENSG00000170374	C2H2 ZF	Known motif ? In vivo/Misc source [870]	VBNSGGGGNGG
SP8	ENSG00000164651	C2H2 ZF	Known motif ? High-throughput in vitro [871]	VMCACBCCCMCH
SP9	ENSG00000217236	C2H2 ZF	Known motif ? High-throughput in vitro [872]	VMCMCGCCCMYH
SPDEF	ENSG00000124664	Ets	Known motif ? High-throughput in vitro [873]	AMCCGGATRTD
SPEN	ENSG00000065526	Unknown	Likely sequence specific TF according to literature or domain structure ? No motif [874]
SPI1	ENSG00000066336	Ets	Known motif ? High-throughput in vitro [875]	RAAAAGMGGAAGTW
SPIB	ENSG00000269404	Ets	Known motif ? High-throughput in vitro [876]	WWWRVGGAAST
SPIC	ENSG00000166211	Ets	Known motif ? High-throughput in vitro [877]	RAAWSVGGAAGTM
SPZ1	ENSG00000164299	Unknown	Known motif ? In vivo/Misc source [878]	GGSDGWWMCVBHBG
SRCAP	ENSG00000080603	AT hook	Likely sequence specific TF according to literature or domain structure ? No motif [879]
SREBF1	ENSG00000072310	bHLH	Known motif ? High-throughput in vitro [880]	VHCACVCSAY
SREBF2	ENSG00000198911	bHLH	Known motif ? High-throughput in vitro [881]	RTCACGTGAY
SRF	ENSG00000112658	MADS box	Known motif ? High-throughput in vitro [882]	DCCWTATATGGT
SRY	ENSG00000184895	HMG/Sox	Known motif ? High-throughput in vitro [883]	AACAATGNTATTGTT
ST18	ENSG00000147488	C2H2 ZF	Inferred motif from similar protein ? High-throughput in vitro [884]	VAAGTTT
STAT1	ENSG00000115415	STAT	Known motif ? In vivo/Misc source [885]	HTTCCYRGAAR
STAT2	ENSG00000170581	STAT	Known motif ? In vivo/Misc source [886]	TNRGTTTCDNTTYC
STAT3	ENSG00000168610	STAT	Known motif ? In vivo/Misc source [887]	HTTCCYRKMA
STAT4	ENSG00000138378	STAT	Known motif ? In vivo/Misc source [888]	BDHTTCTBGKAAD
STAT5A	ENSG00000126561	STAT	Known motif ? In vivo/Misc source [889]	YTTCYNRGAAHY
STAT5B	ENSG00000173757	STAT	Known motif ? In vivo/Misc source [890]	ADTTCYHRGAAA
STAT6	ENSG00000166888	STAT	Known motif ? In vivo/Misc source [891]	DWTTYCNDDGAA
T	ENSG00000164458	T-box	Known motif ? High-throughput in vitro [892]	ANGTGYGAHWWNTVRCACCT
TAL1	ENSG00000162367	bHLH	Known motif ? In vivo/Misc source [893]	RNCAGVTGGH
TAL2	ENSG00000186051	bHLH	Inferred motif from similar protein ? In vivo/Misc source [894]	RNCAGVTGGH
TBP	ENSG00000112592	TBP	Known motif ? from protein with 100% identical DBD ? in vitro [895]	WWWWAW
TBPL1	ENSG00000028839	TBP	Likely sequence specific TF according to literature or domain structure ? No motif [896]
TBPL2	ENSG00000182521	TBP	Inferred motif from similar protein ? High-throughput in vitro [897]	WWWWAW
TBR1	ENSG00000136535	T-box	Known motif ? High-throughput in vitro [898]	TTCACACCT
TBX1	ENSG00000184058	T-box	Known motif ? High-throughput in vitro [899]	TCACACCT
TBX10	ENSG00000167800	T-box	Inferred motif from similar protein ? High-throughput in vitro [900]	BYTCACACCYHV
TBX15	ENSG00000092607	T-box	Known motif ? High-throughput in vitro [901]	TCACACCT
TBX18	ENSG00000112837	T-box	Known motif ? High-throughput in vitro [902]	BYTCACACCTHH
TBX19	ENSG00000143178	T-box	Known motif ? High-throughput in vitro [903]	TMRCACNTABGTGYBAH
TBX2	ENSG00000121068	T-box	Known motif ? High-throughput in vitro [904]	VRCRC
TBX20	ENSG00000164532	T-box	Known motif ? High-throughput in vitro [905]	TCACRCBYTMACACCT
TBX21	ENSG00000073861	T-box	Known motif ? High-throughput in vitro [906]	WTCACACCTH
TBX22	ENSG00000122145	T-box	Known motif ? In vivo/Misc source [907]	AGGTGWSAAWTTCACACCT
TBX3	ENSG00000135111	T-box	Known motif ? High-throughput in vitro [908]	YVACACSH
TBX4	ENSG00000121075	T-box	Known motif ? High-throughput in vitro [909]	TVACACCT
TBX5	ENSG00000089225	T-box	Known motif ? High-throughput in vitro [910]	TVACACCT
TBX6	ENSG00000149922	T-box	Known motif ? High-throughput in vitro [911]	TVACACSY
TCF12	ENSG00000140262	bHLH	Known motif ? High-throughput in vitro [912]	VCACSTGB
TCF15	ENSG00000125878	bHLH	Inferred motif from similar protein ? High-throughput in vitro [913]	VCRKMYGB
TCF20	ENSG00000100207	Unknown	Likely sequence specific TF according to literature or domain structure ? No motif [914]
TCF21	ENSG00000118526	bHLH	Known motif ? High-throughput in vitro [915]	RVCAGCTGTTV
TCF23	ENSG00000163792	bHLH	Inferred motif from similar protein ? High-throughput in vitro [916]	VCRKMYGB
TCF24	ENSG00000261787	bHLH	Inferred motif from similar protein ? High-throughput in vitro [917]	RMCAKMTGK
TCF3	ENSG00000071564	bHLH	Known motif ? High-throughput in vitro [918]	VCAGGTGB
TCF4	ENSG00000196628	bHLH	Known motif ? High-throughput in vitro [919]	HRCACCTGB
TCF7	ENSG00000081059	HMG/Sox	Known motif ? High-throughput in vitro [920]	DSATCAAWS
TCF7L1	ENSG00000152284	HMG/Sox	Known motif ? High-throughput in vitro [921]	AAAGATCAAAGG
TCF7L2	ENSG00000148737	HMG/Sox	Known motif ? from protein with 100% identical DBD ? in vitro [922]	SWTCAAAV
TCFL5	ENSG00000101190	bHLH	Known motif ? High-throughput in vitro [923]	KCRCGCGCHC
TEAD1	ENSG00000187079	TEA	Known motif ? High-throughput in vitro [924]	RCATTCCDH
TEAD2	ENSG00000074219	TEA	Known motif ? High-throughput in vitro [925]	YRCATTCCW
TEAD3	ENSG00000007866	TEA	Known motif ? High-throughput in vitro [926]	RCATTCYDNDCATWCCD
TEAD4	ENSG00000197905	TEA	Known motif ? High-throughput in vitro [927]	RMATTCYD
TEF	ENSG00000167074	bZIP	Known motif ? High-throughput in vitro [928]	VTTACRTAAB
TERB1	ENSG00000249961	Myb/SANT	Likely sequence specific TF according to literature or domain structure ? No motif [929]
TERF1	ENSG00000147601	Myb/SANT	Likely sequence specific TF according to literature or domain structure ? No motif [930]
TERF2	ENSG00000132604	Myb/SANT	Inferred motif from similar protein ? High-throughput in vitro [931]	AACCCTAV
TET1	ENSG00000138336	CxxC	Known motif ? High-throughput in vitro [932]	HVCGH
TET2	ENSG00000168769	Unknown	Likely sequence specific TF according to literature or domain structure ? No motif [933]
TET3	ENSG00000187605	CxxC	Likely sequence specific TF according to literature or domain structure ? No motif [934]
TFAP2A	ENSG00000137203	AP-2	Known motif ? High-throughput in vitro [935]	HSCCYBVRGGCD
TFAP2B	ENSG00000008196	AP-2	Known motif ? High-throughput in vitro [936]	SCCBNVGGS
TFAP2C	ENSG00000087510	AP-2	Known motif ? High-throughput in vitro [937]	HGCCYBVRGGSD
TFAP2D	ENSG00000008197	AP-2	Known motif ? In vivo/Misc source [938]	RCGNGCCBCRGVCB
TFAP2E	ENSG00000116819	AP-2	Known motif ? High-throughput in vitro [939]	HSCCYSRGGSD
TFAP4	ENSG00000090447	bHLH	Known motif ? High-throughput in vitro [940]	VWCAGCTGWB
TFCP2	ENSG00000135457	Grainyhead	Known motif ? High-throughput in vitro [941]	WCCGGWWHDAWCYGGW
TFCP2L1	ENSG00000115112	Grainyhead	Known motif ? High-throughput in vitro [942]	DCYRGHNNNDDCYRGH
TFDP1	ENSG00000198176	E2F	Known motif ? In vivo/Misc source [943]	DYYTCSCGCYMWWY
TFDP2	ENSG00000114126	E2F	Inferred motif from similar protein ? In vivo/Misc source [944]	DYYTCSCGCYMWWY
TFDP3	ENSG00000183434	E2F	Inferred motif from similar protein ? In vivo/Misc source [945]	DYYTCSCGCYMWWY
TFE3	ENSG00000068323	bHLH	Known motif ? High-throughput in vitro [946]	RKCACGTGNB
TFEB	ENSG00000112561	bHLH	Known motif ? High-throughput in vitro [947]	RNCACGTGAY
TFEC	ENSG00000105967	bHLH	Known motif ? High-throughput in vitro [948]	RNCACRTGAB
TGIF1	ENSG00000177426	Homeodomain	Known motif ? High-throughput in vitro [949]	TGACAGCTGTCA
TGIF2	ENSG00000118707	Homeodomain	Known motif ? High-throughput in vitro [950]	TGACABVTGTCA
TGIF2LX	ENSG00000153779	Homeodomain	Known motif ? High-throughput in vitro [951]	TGACASSTGTCA
TGIF2LY	ENSG00000176679	Homeodomain	Known motif ? High-throughput in vitro [952]	TGACABVTGTCA
THAP1	ENSG00000131931	THAP finger	Known motif ? In vivo/Misc source [953]	BYYGCCMKNANYMAAVATGGCSV
THAP10	ENSG00000129028	THAP finger	Likely sequence specific TF according to literature or domain structure ? No motif [954]
THAP11	ENSG00000168286	THAP finger	Likely sequence specific TF according to literature or domain structure ? No motif [955]
THAP12	ENSG00000137492	THAP finger	Known motif ? High-throughput in vitro [956]	YMBNNBGR
THAP2	ENSG00000173451	THAP finger	Likely sequence specific TF according to literature or domain structure ? No motif [957]
THAP3	ENSG00000041988	THAP finger	Likely sequence specific TF according to literature or domain structure ? No motif [958]
THAP4	ENSG00000176946	THAP finger	Likely sequence specific TF according to literature or domain structure ? No motif [959]
THAP5	ENSG00000177683	THAP finger	Likely sequence specific TF according to literature or domain structure ? No motif [960]
THAP6	ENSG00000174796	THAP finger	Likely sequence specific TF according to literature or domain structure ? No motif [961]
THAP7	ENSG00000184436	THAP finger	Likely sequence specific TF according to literature or domain structure ? No motif [962]
THAP8	ENSG00000161277	THAP finger	Likely sequence specific TF according to literature or domain structure ? No motif [963]
THAP9	ENSG00000168152	THAP finger	Likely sequence specific TF according to literature or domain structure ? No motif [964]
THRA	ENSG00000126351	Nuclear receptor	Known motif ? High-throughput in vitro [965]	DTGACCTBATRAGGTCAH
THRB	ENSG00000151090	Nuclear receptor	Known motif ? High-throughput in vitro [966]	TGWCCTBRNYVAGGWCA
THYN1	ENSG00000151500	Unknown	Likely sequence specific TF according to literature or domain structure ? No motif [967]
TIGD1	ENSG00000221944	CENPB	Known motif ? High-throughput in vitro [968]	SCGCAATA
TIGD2	ENSG00000180346	CENPB	Inferred motif from similar protein ? High-throughput in vitro [969]	RCGGWWR
TIGD3	ENSG00000173825	CENPB	Likely sequence specific TF according to literature or domain structure ? No motif [970]
TIGD4	ENSG00000169989	CENPB	Likely sequence specific TF according to literature or domain structure ? No motif [971]
TIGD5	ENSG00000179886	CENPB	Likely sequence specific TF according to literature or domain structure ? No motif [972]
TIGD6	ENSG00000164296	CENPB	Inferred motif from similar protein ? High-throughput in vitro [973]	WVCRWA
TIGD7	ENSG00000140993	CENPB	Likely sequence specific TF according to literature or domain structure ? No motif [974]
TLX1	ENSG00000107807	Homeodomain	Known motif ? In vivo/Misc source [975]	VCHHVTTRVCV
TLX2	ENSG00000115297	Homeodomain	Known motif ? High-throughput in vitro [976]	BTAATTR
TLX3	ENSG00000164438	Homeodomain	Known motif ? High-throughput in vitro [977]	AATKGNNNNNNNNNNNNNCAATT
TMF1	ENSG00000144747	Unknown	Likely sequence specific TF according to literature or domain structure ? No motif [978]
TOPORS	ENSG00000197579	Unknown	Known motif ? In vivo/Misc source [979]	TCCCAGCTACTTTGGGA
TP53	ENSG00000141510	p53	Known motif ? In vivo/Misc source [980]	DRCATGYYBRGRCATGYCY
TP63	ENSG00000073282	p53	Known motif ? High-throughput in vitro [981]	DACATGTYVYRACATGTY
TP73	ENSG00000078900	p53	Known motif ? In vivo/Misc source [982]	DRRCAWGYHCWGRCWTGYH
TPRX1	ENSG00000178928	Homeodomain	Likely sequence specific TF according to literature or domain structure ? No motif [983]
TRAFD1	ENSG00000135148	C2H2 ZF	Likely sequence specific TF according to literature or domain structure ? No motif [984]
TRERF1	ENSG00000124496	C2H2 ZF; Myb/SANT	Inferred motif from similar protein ? In vivo/Misc source [985]	AGACKTTAGTCA
TRPS1	ENSG00000104447	GATA	Known motif ? In vivo/Misc source [986]	HWSRARATAGWDDMH
TSC22D1	ENSG00000102804	Unknown	Likely sequence specific TF according to literature or domain structure ? No motif [987]
TSHZ1	ENSG00000179981	C2H2 ZF	Likely sequence specific TF according to literature or domain structure ? No motif [988]
TSHZ2	ENSG00000182463	C2H2 ZF	Likely sequence specific TF according to literature or domain structure ? No motif [989]
TSHZ3	ENSG00000121297	C2H2 ZF	Likely sequence specific TF according to literature or domain structure ? No motif [990]
TTF1	ENSG00000125482	Myb/SANT	Likely sequence specific TF according to literature or domain structure ? No motif [991]
TWIST1	ENSG00000122691	bHLH	Known motif ? In vivo/Misc source [992]	MHVCACHTGSD
TWIST2	ENSG00000233608	bHLH	Known motif ? from protein with 100% identical DBD ? in vitro [993]	MCATATGT
UBP1	ENSG00000153560	Grainyhead	Known motif ? High-throughput in vitro [994]	DCYRGHNNNNDCYRGH
UNCX	ENSG00000164853	Homeodomain	Known motif ? High-throughput in vitro [995]	TAATTR
USF1	ENSG00000158773	bHLH	Known motif ? High-throughput in vitro [996]	RNCACGTGRY
USF2	ENSG00000105698	bHLH	Known motif ? High-throughput in vitro [997]	VCACGTGVC
USF3	ENSG00000176542	bHLH	Likely sequence specific TF according to literature or domain structure ? No motif [998]
VAX1	ENSG00000148704	Homeodomain	Known motif ? High-throughput in vitro [999]	YTAATKA
VAX2	ENSG00000116035	Homeodomain	Known motif ? High-throughput in vitro [1,000]	YTAATKA
VDR	ENSG00000111424	Nuclear receptor	Known motif ? High-throughput in vitro [1,001]	TGAACYCDRTGAACYC
VENTX	ENSG00000151650	Homeodomain	Known motif ? High-throughput in vitro [1,002]	VNTAATBR
VEZF1	ENSG00000136451	C2H2 ZF	Known motif ? High-throughput in vitro [1,003]	RKGGGGGG
VSX1	ENSG00000100987	Homeodomain	Known motif ? High-throughput in vitro [1,004]	TAATTRS
VSX2	ENSG00000119614	Homeodomain	Known motif ? High-throughput in vitro [1,005]	YTAATTA
WIZ	ENSG00000011451	C2H2 ZF	Likely sequence specific TF according to literature or domain structure ? No motif [1,006]
WT1	ENSG00000184937	C2H2 ZF	Known motif ? High-throughput in vitro [1,007]	BGGGGGRG
XBP1	ENSG00000100219	bZIP	Known motif ? High-throughput in vitro [1,008]	GVTGACGTGKCVHW
XPA	ENSG00000136936	Unknown	Known motif ? High-throughput in vitro [1,009]	VCACCTCACMY
YBX1	ENSG00000065978	CSD	Known motif ? High-throughput in vitro [1,010]	YGTWCCAYC
YBX2	ENSG00000006047	CSD	Inferred motif from similar protein ? High-throughput in vitro [1,011]	YGTWCCAYC
YBX3	ENSG00000060138	CSD	Known motif ? from protein with 100% identical DBD ? in vitro [1,012]	YGTWCCAYC
YY1	ENSG00000100811	C2H2 ZF	Known motif ? High-throughput in vitro [1,013]	HRWNATGGCB
YY2	ENSG00000230797	C2H2 ZF	Known motif ? High-throughput in vitro [1,014]	DDNATGGCGG
ZBED1	ENSG00000214717	BED ZF	Known motif ? High-throughput in vitro [1,015]	YATGTCGCGAYAD
ZBED2	ENSG00000177494	BED ZF	Likely sequence specific TF according to literature or domain structure ? No motif [1,016]
ZBED3	ENSG00000132846	BED ZF	Likely sequence specific TF according to literature or domain structure ? No motif [1,017]
ZBED4	ENSG00000100426	BED ZF	Likely sequence specific TF according to literature or domain structure ? No motif [1,018]
ZBED5	ENSG00000236287	BED ZF	Likely sequence specific TF according to literature or domain structure ? No motif [1,019]
ZBED6	ENSG00000257315	BED ZF	Inferred motif from similar protein ? In vivo/Misc source [1,020]	VVRGCGAGCYYV
ZBED9	ENSG00000232040	BED ZF	Likely sequence specific TF according to literature or domain structure ? No motif [1,021]
ZBTB1	ENSG00000126804	C2H2 ZF	Known motif ? from protein with 100% identical DBD ? in vitro [1,022]	HMMCGCRH
ZBTB10	ENSG00000205189	C2H2 ZF	Likely sequence specific TF according to literature or domain structure ? No motif [1,023]
ZBTB11	ENSG00000066422	C2H2 ZF	Known motif ? In vivo/Misc source [1,024]	GGGGKGCRCMCA
ZBTB12	ENSG00000204366	C2H2 ZF	Known motif ? High-throughput in vitro [1,025]	CTAGAACMB
ZBTB14	ENSG00000198081	C2H2 ZF	Known motif ? High-throughput in vitro [1,026]	VDCGTGCACGCGCRH
ZBTB16	ENSG00000109906	C2H2 ZF	Known motif ? In vivo/Misc source [1,027]	BTVNWYBKVHKBTAAADYWKKRHYWRDKY
ZBTB17	ENSG00000116809	C2H2 ZF	Likely sequence specific TF according to literature or domain structure ? No motif [1,028]
ZBTB18	ENSG00000179456	C2H2 ZF	Known motif ? High-throughput in vitro [1,029]	DKCCAGATGTK
ZBTB2	ENSG00000181472	C2H2 ZF	Known motif ? High-throughput in vitro [1,030]	DKWACCGGRA
ZBTB20	ENSG00000181722	C2H2 ZF	Known motif ? High-throughput in vitro [1,031]	VYATACRTYV
ZBTB21	ENSG00000173276	C2H2 ZF	Likely sequence specific TF according to literature or domain structure ? No motif [1,032]
ZBTB22	ENSG00000236104	C2H2 ZF	Known motif ? High-throughput in vitro [1,033]	HKCACWAYNRTWGTGMD
ZBTB24	ENSG00000112365	C2H2 ZF; AT hook	Likely sequence specific TF according to literature or domain structure ? No motif [1,034]
ZBTB25	ENSG00000089775	C2H2 ZF	Likely sequence specific TF according to literature or domain structure ? No motif [1,035]
ZBTB26	ENSG00000171448	C2H2 ZF	Known motif ? High-throughput in vitro [1,036]	DHTCYAGAAHR
ZBTB3	ENSG00000185670	C2H2 ZF	Known motif ? from protein with 100% identical DBD ? in vitro [1,037]	DSCAGYK
ZBTB32	ENSG00000011590	C2H2 ZF	Known motif ? High-throughput in vitro [1,038]	HGTACAGTRWYACTGTACD
ZBTB33	ENSG00000177485	C2H2 ZF	Known motif ? In vivo/Misc source [1,039]	SVNTCTCGCGAGANB
ZBTB34	ENSG00000177125	C2H2 ZF	Inferred motif from similar protein ? High-throughput in vitro [1,040]	DTCGGCYAABDCGGCA
ZBTB37	ENSG00000185278	C2H2 ZF	Known motif ? High-throughput in vitro [1,041]	DTCGGCYAABDCGGCA
ZBTB38	ENSG00000177311	C2H2 ZF	Likely sequence specific TF according to literature or domain structure ? No motif [1,042]
ZBTB39	ENSG00000166860	C2H2 ZF	Likely sequence specific TF according to literature or domain structure ? No motif [1,043]
ZBTB4	ENSG00000174282	C2H2 ZF	Known motif ? In vivo/Misc source [1,044]	CVCHAHCRCYMTBG
ZBTB40	ENSG00000184677	C2H2 ZF	Likely sequence specific TF according to literature or domain structure ? No motif [1,045]
ZBTB41	ENSG00000177888	C2H2 ZF	Likely sequence specific TF according to literature or domain structure ? No motif [1,046]
ZBTB42	ENSG00000179627	C2H2 ZF	Known motif ? High-throughput in vitro [1,047]	MRCAKCTGS
ZBTB43	ENSG00000169155	C2H2 ZF	Known motif ? High-throughput in vitro [1,048]	GTGCTRNNNNNDDGGCAC
ZBTB44	ENSG00000196323	C2H2 ZF	Known motif ? High-throughput in vitro [1,049]	RMTGCAKB
ZBTB45	ENSG00000119574	C2H2 ZF	Known motif ? High-throughput in vitro [1,050]	BMTATAGGBR
ZBTB46	ENSG00000130584	C2H2 ZF	Likely sequence specific TF according to literature or domain structure ? No motif [1,051]
ZBTB47	ENSG00000114853	C2H2 ZF	Likely sequence specific TF according to literature or domain structure ? No motif [1,052]
ZBTB48	ENSG00000204859	C2H2 ZF	Known motif ? In vivo/Misc source [1,053]	YHAGGGANHDD
ZBTB49	ENSG00000168826	C2H2 ZF	Known motif ? High-throughput in vitro [1,054]	TGACVBGYCARGCRRAA
ZBTB5	ENSG00000168795	C2H2 ZF	Likely sequence specific TF according to literature or domain structure ? No motif [1,055]
ZBTB6	ENSG00000186130	C2H2 ZF	Known motif ? In vivo/Misc source [1,056]	VGRTGMTRGAGCC
ZBTB7A	ENSG00000178951	C2H2 ZF	Known motif ? High-throughput in vitro [1,057]	RCGACCACCNV
ZBTB7B	ENSG00000160685	C2H2 ZF	Known motif ? High-throughput in vitro [1,058]	DCGACCMCCVA
ZBTB7C	ENSG00000184828	C2H2 ZF	Known motif ? High-throughput in vitro [1,059]	DCRACCACCVH
ZBTB8A	ENSG00000160062	C2H2 ZF	Likely sequence specific TF according to literature or domain structure ? No motif [1,060]
ZBTB8B	ENSG00000273274	C2H2 ZF	Likely sequence specific TF according to literature or domain structure ? No motif [1,061]
ZBTB9	ENSG00000213588	C2H2 ZF	Likely sequence specific TF according to literature or domain structure ? No motif [1,062]
ZC3H8	ENSG00000144161	CCCH ZF	Likely sequence specific TF according to literature or domain structure ? No motif [1,063]
ZEB1	ENSG00000148516	C2H2 ZF; Homeodomain	Known motif ? In vivo/Misc source [1,064]	CAGGTGNR
ZEB2	ENSG00000169554	C2H2 ZF; Homeodomain	Inferred motif from similar protein ? In vivo/Misc source [1,065]	CAGGTGNR
ZFAT	ENSG00000066827	C2H2 ZF	Likely sequence specific TF according to literature or domain structure ? No motif [1,066]
ZFHX2	ENSG00000136367	Homeodomain	Known motif ? High-throughput in vitro [1,067]	TRATYA
ZFHX3	ENSG00000140836	C2H2 ZF; Homeodomain	Known motif ? High-throughput in vitro [1,068]	RMTND
ZFHX4	ENSG00000091656	C2H2 ZF; Homeodomain	Inferred motif from similar protein ? In vivo/Misc source [1,069]	WAATWAWTAAY
ZFP1	ENSG00000184517	C2H2 ZF	Known motif ? High-throughput in vitro [1,070]	TDYBATACCCANHH
ZFP14	ENSG00000142065	C2H2 ZF	Known motif ? High-throughput in vitro [1,071]	GGAGSHHHHDGARHK
ZFP2	ENSG00000198939	C2H2 ZF	Inferred motif from similar protein ? In vivo/Misc source [1,072]	RGRAAVYGAAACT
ZFP28	ENSG00000196867	C2H2 ZF	Known motif ? High-throughput in vitro [1,073]	AYMNHWRARGAAAHDGARMKVHHDNDNNDNNH
ZFP3	ENSG00000180787	C2H2 ZF	Known motif ? High-throughput in vitro [1,074]	GGNTGNRTAGGAGYTYDB
ZFP30	ENSG00000120784	C2H2 ZF	Inferred motif from similar protein ? High-throughput in vitro [1,075]	RAHRNRGYTRNRDRNRG
ZFP37	ENSG00000136866	C2H2 ZF	Likely sequence specific TF according to literature or domain structure ? No motif [1,076]
ZFP41	ENSG00000181638	C2H2 ZF	Known motif ? High-throughput in vitro [1,077]	RYGGAGAGTTAGC
ZFP42	ENSG00000179059	C2H2 ZF	Known motif ? High-throughput in vitro [1,078]	CAAKATGGCBGHC
ZFP57	ENSG00000204644	C2H2 ZF	Known motif ? In vivo/Misc source [1,079]	SNNVNNVBTGCCGCV
ZFP62	ENSG00000196670	C2H2 ZF	Likely sequence specific TF according to literature or domain structure ? No motif [1,080]
ZFP64	ENSG00000020256	C2H2 ZF	Known motif ? In vivo/Misc source [1,081]	VGGRSCCCGGGVVNS
ZFP69	ENSG00000187815	C2H2 ZF	Known motif ? High-throughput in vitro [1,082]	GWGRCTRGAWAC
ZFP69B	ENSG00000187801	C2H2 ZF	Known motif ? High-throughput in vitro [1,083]	GTGGCTGGARVV
ZFP82	ENSG00000181007	C2H2 ZF	Known motif ? High-throughput in vitro [1,084]	AGAATTAGTRAAYTGGAARAY
ZFP90	ENSG00000184939	C2H2 ZF	Known motif ? High-throughput in vitro [1,085]	RYACTGCTTTWG
ZFP91	ENSG00000186660	C2H2 ZF	Likely sequence specific TF according to literature or domain structure ? No motif [1,086]
ZFP92	ENSG00000189420	C2H2 ZF	Known motif ? In vivo/Misc source [1,087]	MGATAAAAKGM
ZFPM1	ENSG00000179588	C2H2 ZF	Likely sequence specific TF according to literature or domain structure ? No motif [1,088]
ZFPM2	ENSG00000169946	C2H2 ZF	Likely sequence specific TF according to literature or domain structure ? No motif [1,089]
ZFX	ENSG00000005889	C2H2 ZF	Known motif ? In vivo/Misc source [1,090]	VVSVSBNBBAGGCCBVGSH
ZFY	ENSG00000067646	C2H2 ZF	Inferred motif from similar protein ? In vivo/Misc source [1,091]	BAGGCCBVGSYBVV
ZGLP1	ENSG00000220201	GATA	Likely sequence specific TF according to literature or domain structure ? No motif [1,092]
ZGPAT	ENSG00000197114	CCCH ZF	Likely sequence specific TF according to literature or domain structure ? No motif [1,093]
ZHX1	ENSG00000165156	Homeodomain	Known motif ? High-throughput in vitro [1,094]	DYB
ZHX2	ENSG00000178764	Homeodomain	Likely sequence specific TF according to literature or domain structure ? No motif [1,095]
ZHX3	ENSG00000174306	Homeodomain	Likely sequence specific TF according to literature or domain structure ? No motif [1,096]
ZIC1	ENSG00000152977	C2H2 ZF	Known motif ? High-throughput in vitro [1,097]	DCRCAGCRGGGGGBV
ZIC2	ENSG00000043355	C2H2 ZF	Known motif ? from protein with 100% identical DBD ? in vitro [1,098]	YNRBRKG
ZIC3	ENSG00000156925	C2H2 ZF	Known motif ? High-throughput in vitro [1,099]	KCACAGCRGGGGGTCB
ZIC4	ENSG00000174963	C2H2 ZF	Known motif ? High-throughput in vitro [1,100]	DCNCHRCRGGGGGYM
ZIC5	ENSG00000139800	C2H2 ZF	Known motif ? High-throughput in vitro [1,101]	DCDCAGCGGGGGGTM
ZIK1	ENSG00000171649	C2H2 ZF	Known motif ? High-throughput in vitro [1,102]	RDRRCAAWRGCAMNRVRWNNB
ZIM2	ENSG00000269699	C2H2 ZF	Known motif ? In vivo/Misc source [1,103]	YCNBSYBSCYTYYYCHBCCVGCCYGKGGYY
ZIM3	ENSG00000141946	C2H2 ZF	Known motif ? High-throughput in vitro [1,104]	RNHAACAGAAANCYM
ZKSCAN1	ENSG00000106261	C2H2 ZF	Known motif ? High-throughput in vitro [1,105]	CCTACTAHGH
ZKSCAN2	ENSG00000155592	C2H2 ZF	Known motif ? High-throughput in vitro [1,106]	RRRRRMMAC
ZKSCAN3	ENSG00000189298	C2H2 ZF	Known motif ? High-throughput in vitro [1,107]	TCGAGGYTAGMCCA
ZKSCAN4	ENSG00000187626	C2H2 ZF	Likely sequence specific TF according to literature or domain structure ? No motif [1,108]
ZKSCAN5	ENSG00000196652	C2H2 ZF	Known motif ? High-throughput in vitro [1,109]	DGGAGGTGA
ZKSCAN7	ENSG00000196345	C2H2 ZF	Known motif ? High-throughput in vitro [1,110]	VYAHACTKTNRAGYGV
ZKSCAN8	ENSG00000198315	C2H2 ZF	Likely sequence specific TF according to literature or domain structure ? No motif [1,111]
ZMAT1	ENSG00000166432	C2H2 ZF	Likely sequence specific TF according to literature or domain structure ? No motif [1,112]
ZMAT4	ENSG00000165061	C2H2 ZF	Likely sequence specific TF according to literature or domain structure ? No motif [1,113]
ZNF10	ENSG00000256223	C2H2 ZF	Known motif ? High-throughput in vitro [1,114]	TGAGGT
ZNF100	ENSG00000197020	C2H2 ZF	Known motif ? High-throughput in vitro [1,115]	VBRNGGCGGCGGCNB
ZNF101	ENSG00000181896	C2H2 ZF	Known motif ? High-throughput in vitro [1,116]	VDGYKGCCCCHGTRTCH
ZNF107	ENSG00000196247	C2H2 ZF	Likely sequence specific TF according to literature or domain structure ? No motif [1,117]
ZNF112	ENSG00000062370	C2H2 ZF	Likely sequence specific TF according to literature or domain structure ? No motif [1,118]
ZNF114	ENSG00000178150	C2H2 ZF	Known motif ? In vivo/Misc source [1,119]	VSSSBSBVVSSBSSSSYHTWTATABVSB
ZNF117	ENSG00000152926	C2H2 ZF	Inferred motif from similar protein ? In vivo/Misc source [1,120]	GKGCWGCAGM
ZNF12	ENSG00000164631	C2H2 ZF	Known motif ? High-throughput in vitro [1,121]	VYGCKRTAACAARYAKSMCC
ZNF121	ENSG00000197961	C2H2 ZF	Known motif ? High-throughput in vitro [1,122]	VCDGGVCMRVDBWGYVNGRYCCH
ZNF124	ENSG00000196418	C2H2 ZF	Known motif ? High-throughput in vitro [1,123]	AAGAAGGCTTTAATYRGG
ZNF131	ENSG00000172262	C2H2 ZF	Likely sequence specific TF according to literature or domain structure ? No motif [1,124]
ZNF132	ENSG00000131849	C2H2 ZF	Known motif ? High-throughput in vitro [1,125]	VRGGARRGNRGGARG
ZNF133	ENSG00000125846	C2H2 ZF	Known motif ? High-throughput in vitro [1,126]	DGRNMCAAMWNANGTAHAAKTGGHDNH
ZNF134	ENSG00000213762	C2H2 ZF	Known motif ? High-throughput in vitro [1,127]	VYTMAKCAGKKGMNG
ZNF135	ENSG00000176293	C2H2 ZF	Known motif ? High-throughput in vitro [1,128]	HHYTGAGGTYGAGCY
ZNF136	ENSG00000196646	C2H2 ZF	Known motif ? High-throughput in vitro [1,129]	TTCTTGGTTGRCAGKTTT
ZNF138	ENSG00000197008	C2H2 ZF	Likely sequence specific TF according to literature or domain structure ? No motif [1,130]
ZNF14	ENSG00000105708	C2H2 ZF	Likely sequence specific TF according to literature or domain structure ? No motif [1,131]
ZNF140	ENSG00000196387	C2H2 ZF	Known motif ? High-throughput in vitro [1,132]	GAGCGGAATTGYH
ZNF141	ENSG00000131127	C2H2 ZF	Known motif ? High-throughput in vitro [1,133]	RVKGRGRGYGKCCCCC
ZNF142	ENSG00000115568	C2H2 ZF	Likely sequence specific TF according to literature or domain structure ? No motif [1,134]
ZNF143	ENSG00000166478	C2H2 ZF	Known motif ? High-throughput in vitro [1,135]	YWCCCAYAATGCAYYG
ZNF146	ENSG00000167635	C2H2 ZF	Known motif ? High-throughput in vitro [1,136]	GGARTAYTABDCAGC
ZNF148	ENSG00000163848	C2H2 ZF	Known motif ? In vivo/Misc source [1,137]	DGKGGGRGGD
ZNF154	ENSG00000179909	C2H2 ZF	Known motif ? High-throughput in vitro [1,138]	TGTCTAGTARRTCYD
ZNF155	ENSG00000204920	C2H2 ZF	Likely sequence specific TF according to literature or domain structure ? No motif [1,139]
ZNF157	ENSG00000147117	C2H2 ZF	Known motif ? High-throughput in vitro [1,140]	KNNDNGYRYAYTGHWDNCCYYVCCADGHCH
ZNF16	ENSG00000170631	C2H2 ZF	Known motif ? High-throughput in vitro [1,141]	GAGCCAYDGMRGGYKBTD
ZNF160	ENSG00000170949	C2H2 ZF	Likely sequence specific TF according to literature or domain structure ? No motif [1,142]
ZNF165	ENSG00000197279	C2H2 ZF	Likely sequence specific TF according to literature or domain structure ? No motif [1,143]
ZNF169	ENSG00000175787	C2H2 ZF	Known motif ? High-throughput in vitro [1,144]	CTCCCT
ZNF17	ENSG00000186272	C2H2 ZF	Known motif ? High-throughput in vitro [1,145]	VNBNNNNNSTKYMTGYTCHKGNNNV
ZNF174	ENSG00000103343	C2H2 ZF	Known motif ? High-throughput in vitro [1,146]	GSCRAGTGAYYGNC
ZNF175	ENSG00000105497	C2H2 ZF	Known motif ? In vivo/Misc source [1,147]	CYAYACAHRAYAADGAATACA
ZNF177	ENSG00000188629	C2H2 ZF	Known motif ? High-throughput in vitro [1,148]	BTYGRTCKMRNKKNNVAGTCATD
ZNF18	ENSG00000154957	C2H2 ZF	Known motif ? High-throughput in vitro [1,149]	SNRTTCACACY
ZNF180	ENSG00000167384	C2H2 ZF	Known motif ? High-throughput in vitro [1,150]	VGGGVSNGGNGGSGRSBGSGGCVV
ZNF181	ENSG00000197841	C2H2 ZF	Known motif ? High-throughput in vitro [1,151]	VYYYSWGSTWSTNGGRMKGMKGHB
ZNF182	ENSG00000147118	C2H2 ZF	Known motif ? High-throughput in vitro [1,152]	AAAAMMAAAARMAAA
ZNF184	ENSG00000096654	C2H2 ZF	Known motif ? High-throughput in vitro [1,153]	TGGWGARGA
ZNF189	ENSG00000136870	C2H2 ZF	Known motif ? High-throughput in vitro [1,154]	VDGGAASRGMVDNDS
ZNF19	ENSG00000157429	C2H2 ZF	Known motif ? High-throughput in vitro [1,155]	DRGGVBHHDGACRNNDV
ZNF195	ENSG00000005801	C2H2 ZF	Likely sequence specific TF according to literature or domain structure ? No motif [1,156]
ZNF197	ENSG00000186448	C2H2 ZF	Known motif ? High-throughput in vitro [1,157]	RRRGWCARRRRVVVR
ZNF2	ENSG00000275111	C2H2 ZF	Known motif ? High-throughput in vitro [1,158]	SCVCVGVGCYGCGC
ZNF20	ENSG00000132010	C2H2 ZF	Likely sequence specific TF according to literature or domain structure ? No motif [1,159]
ZNF200	ENSG00000010539	C2H2 ZF	Known motif ? High-throughput in vitro [1,160]	BVNVSCGGAAGY
ZNF202	ENSG00000166261	C2H2 ZF	Known motif ? In vivo/Misc source [1,161]	CSCNBCYYCCDCYBCYBSBBCSBSBSCYB
ZNF205	ENSG00000122386	C2H2 ZF	Known motif ? In vivo/Misc source [1,162]	TGGAAT
ZNF207	ENSG00000010244	C2H2 ZF	Likely sequence specific TF according to literature or domain structure ? No motif [1,163]
ZNF208	ENSG00000160321	C2H2 ZF	Likely sequence specific TF according to literature or domain structure ? No motif [1,164]
ZNF211	ENSG00000121417	C2H2 ZF	Known motif ? High-throughput in vitro [1,165]	HNYATATACCAB
ZNF212	ENSG00000170260	C2H2 ZF	Known motif ? In vivo/Misc source [1,166]	CACACAHVHMCACRC
ZNF213	ENSG00000085644	C2H2 ZF	Known motif ? High-throughput in vitro [1,167]	MGAMMBCRGGCGGMG
ZNF214	ENSG00000149050	C2H2 ZF	Known motif ? High-throughput in vitro [1,168]	VWTMATYAANRTCCTCAAVAABD
ZNF215	ENSG00000149054	C2H2 ZF	Likely sequence specific TF according to literature or domain structure ? No motif [1,169]
ZNF217	ENSG00000171940	C2H2 ZF	Known motif ? In vivo/Misc source [1,170]	GKNRGAAT
ZNF219	ENSG00000165804	C2H2 ZF	Known motif ? In vivo/Misc source [1,171]	DGGGGGGYGGW
ZNF22	ENSG00000165512	C2H2 ZF	Known motif ? High-throughput in vitro [1,172]	AAAAAAAAA
ZNF221	ENSG00000159905	C2H2 ZF	Likely sequence specific TF according to literature or domain structure ? No motif [1,173]
ZNF222	ENSG00000159885	C2H2 ZF	Known motif ? High-throughput in vitro [1,174]	GCTGMSAYB
ZNF223	ENSG00000178386	C2H2 ZF	Known motif ? In vivo/Misc source [1,175]	MCACACASASM
ZNF224	ENSG00000267680	C2H2 ZF	Known motif ? High-throughput in vitro [1,176]	WMCYYNKGDGYHMHRKGRMTY
ZNF225	ENSG00000256294	C2H2 ZF	Known motif ? In vivo/Misc source [1,177]	TTAYCWKYDKNRYTTYTTTYTTTTTYYH
ZNF226	ENSG00000167380	C2H2 ZF	Likely sequence specific TF according to literature or domain structure ? No motif [1,178]
ZNF227	ENSG00000131115	C2H2 ZF	Likely sequence specific TF according to literature or domain structure ? No motif [1,179]
ZNF229	ENSG00000278318	C2H2 ZF	Likely sequence specific TF according to literature or domain structure ? No motif [1,180]
ZNF23	ENSG00000167377	C2H2 ZF	Known motif ? High-throughput in vitro [1,181]	DCRMCCATGGCCGCGHCM
ZNF230	ENSG00000159882	C2H2 ZF	Likely sequence specific TF according to literature or domain structure ? No motif [1,182]
ZNF232	ENSG00000167840	C2H2 ZF	Known motif ? High-throughput in vitro [1,183]	RTGTTAAAYGTRGATTAAS
ZNF233	ENSG00000159915	C2H2 ZF	Likely sequence specific TF according to literature or domain structure ? No motif [1,184]
ZNF234	ENSG00000263002	C2H2 ZF	Likely sequence specific TF according to literature or domain structure ? No motif [1,185]
ZNF235	ENSG00000159917	C2H2 ZF	Known motif ? High-throughput in vitro [1,186]	AARARADRAARRAAAWNRDDWDVDNNAWDR
ZNF236	ENSG00000130856	C2H2 ZF	Known motif ? In vivo/Misc source [1,187]	MGTAATATTVM
ZNF239	ENSG00000196793	C2H2 ZF	Likely sequence specific TF according to literature or domain structure ? No motif [1,188]
ZNF24	ENSG00000172466	C2H2 ZF	Likely sequence specific TF according to literature or domain structure ? No motif [1,189]
ZNF248	ENSG00000198105	C2H2 ZF	Known motif ? High-throughput in vitro [1,190]	RHDDACHATRTYCAKBRA
ZNF25	ENSG00000175395	C2H2 ZF	Known motif ? In vivo/Misc source [1,191]	WGAADWANAVARGTYGCWGCATTTAGAAA
ZNF250	ENSG00000196150	C2H2 ZF	Known motif ? High-throughput in vitro [1,192]	YASGCCYAY
ZNF251	ENSG00000198169	C2H2 ZF	Likely sequence specific TF according to literature or domain structure ? No motif [1,193]
ZNF253	ENSG00000256771	C2H2 ZF	Likely sequence specific TF according to literature or domain structure ? No motif [1,194]
ZNF254	ENSG00000213096	C2H2 ZF	Known motif ? High-throughput in vitro [1,195]	ACTGGCYTAGCCTCCCAGCCTACATCTTTCTCC
ZNF256	ENSG00000152454	C2H2 ZF	Likely sequence specific TF according to literature or domain structure ? No motif [1,196]
ZNF257	ENSG00000197134	C2H2 ZF	Known motif ? High-throughput in vitro [1,197]	GAGGMRA
ZNF26	ENSG00000198393	C2H2 ZF	Known motif ? In vivo/Misc source [1,198]	ATTTTT
ZNF260	ENSG00000254004	C2H2 ZF	Known motif ? High-throughput in vitro [1,199]	GGARDRVDANRVDRV
ZNF263	ENSG00000006194	C2H2 ZF	Known motif ? High-throughput in vitro [1,200]	GGGAGSACB
ZNF264	ENSG00000083844	C2H2 ZF	Known motif ? High-throughput in vitro [1,201]	KKGRGSCCYYHNBRATGGGATTAGTGCCCT
ZNF266	ENSG00000174652	C2H2 ZF	Known motif ? High-throughput in vitro [1,202]	VNHRCTCACAGSYCC
ZNF267	ENSG00000185947	C2H2 ZF	Known motif ? High-throughput in vitro [1,203]	VSYNVVGGCNKGBGVRGVDG
ZNF268	ENSG00000090612	C2H2 ZF	Likely sequence specific TF according to literature or domain structure ? No motif [1,204]
ZNF273	ENSG00000198039	C2H2 ZF	Known motif ? High-throughput in vitro [1,205]	GARAGGAGCTAC
ZNF274	ENSG00000171606	C2H2 ZF	Known motif ? High-throughput in vitro [1,206]	VYGAGRACTCAYRY
ZNF275	ENSG00000063587	C2H2 ZF	Likely sequence specific TF according to literature or domain structure ? No motif [1,207]
ZNF276	ENSG00000158805	C2H2 ZF	Known motif ? High-throughput in vitro [1,208]	WAAGGWSGWVDMKACNHCCTTWA
ZNF277	ENSG00000198839	C2H2 ZF; BED ZF	Likely sequence specific TF according to literature or domain structure ? No motif [1,209]
ZNF28	ENSG00000198538	C2H2 ZF	Known motif ? High-throughput in vitro [1,210]	GBNKSHGGGGTGCCM
ZNF280A	ENSG00000169548	C2H2 ZF	Known motif ? In vivo/Misc source [1,211]	TCTCWCCWGTRTGRRTTCTYTSAT
ZNF280B	ENSG00000275004	C2H2 ZF	Likely sequence specific TF according to literature or domain structure ? No motif [1,212]
ZNF280C	ENSG00000056277	C2H2 ZF	Likely sequence specific TF according to literature or domain structure ? No motif [1,213]
ZNF280D	ENSG00000137871	C2H2 ZF	Likely sequence specific TF according to literature or domain structure ? No motif [1,214]
ZNF281	ENSG00000162702	C2H2 ZF	Known motif ? High-throughput in vitro [1,215]	KGGGGGAGGGGS
ZNF282	ENSG00000170265	C2H2 ZF	Known motif ? High-throughput in vitro [1,216]	HTCCCMYNACMCK
ZNF283	ENSG00000167637	C2H2 ZF	Known motif ? High-throughput in vitro [1,217]	BNGGCTGRTSBKGSYBGGSYB
ZNF284	ENSG00000186026	C2H2 ZF	Known motif ? High-throughput in vitro [1,218]	GCTGGAGTGCAG
ZNF285	ENSG00000267508	C2H2 ZF	Known motif ? In vivo/Misc source [1,219]	TNTTYTYBYTYDYTYTNHTTT
ZNF286A	ENSG00000187607	C2H2 ZF	Likely sequence specific TF according to literature or domain structure ? No motif [1,220]
ZNF286B	ENSG00000249459	C2H2 ZF	Likely sequence specific TF according to literature or domain structure ? No motif [1,221]
ZNF287	ENSG00000141040	C2H2 ZF	Known motif ? High-throughput in vitro [1,222]	AAAARAAAARRWARMARAVMWRRARRAVADR
ZNF292	ENSG00000188994	C2H2 ZF	Likely sequence specific TF according to literature or domain structure ? No motif [1,223]
ZNF296	ENSG00000170684	C2H2 ZF	Known motif ? High-throughput in vitro [1,224]	VVTGWCCASYV
ZNF3	ENSG00000166526	C2H2 ZF	Known motif ? High-throughput in vitro [1,225]	TGAHTGAMTRANWGA
ZNF30	ENSG00000168661	C2H2 ZF	Known motif ? High-throughput in vitro [1,226]	CGGACGGGGCGGCTG
ZNF300	ENSG00000145908	C2H2 ZF	Known motif ? In vivo/Misc source [1,227]	KKDGWRDDDGNRKBNDDGDDKKNRNBKRKR
ZNF302	ENSG00000089335	C2H2 ZF	Known motif ? High-throughput in vitro [1,228]	AGTTGAGTGACTGYDSTT
ZNF304	ENSG00000131845	C2H2 ZF	Known motif ? High-throughput in vitro [1,229]	VVGRSYVGRBYGGGGMVGGNV
ZNF311	ENSG00000197935	C2H2 ZF	Known motif ? In vivo/Misc source [1,230]	YYSCDGCBSBNBCYS
ZNF316	ENSG00000205903	C2H2 ZF	Known motif ? In vivo/Misc source [1,231]	KCCSCCGGACCH
ZNF317	ENSG00000130803	C2H2 ZF	Known motif ? High-throughput in vitro [1,232]	RACAGMWGACWD
ZNF318	ENSG00000171467	C2H2 ZF	Likely sequence specific TF according to literature or domain structure ? No motif [1,233]
ZNF319	ENSG00000166188	C2H2 ZF	Likely sequence specific TF according to literature or domain structure ? No motif [1,234]
ZNF32	ENSG00000169740	C2H2 ZF	Known motif ? High-throughput in vitro [1,235]	BGTAAYNYGAYACB
ZNF320	ENSG00000182986	C2H2 ZF	Known motif ? High-throughput in vitro [1,236]	CMYHKKCCCCYKGVHCCCMC
ZNF322	ENSG00000181315	C2H2 ZF	Known motif ? High-throughput in vitro [1,237]	VVGGCHSHGKASCAGDCHS
ZNF324	ENSG00000083812	C2H2 ZF	Known motif ? High-throughput in vitro [1,238]	GRTYRAACCATCCY
ZNF324B	ENSG00000249471	C2H2 ZF	Known motif ? In vivo/Misc source [1,239]	HHHDGSMRGSHRAGG
ZNF326	ENSG00000162664	C2H2 ZF	Likely sequence specific TF according to literature or domain structure ? No motif [1,240]
ZNF329	ENSG00000181894	C2H2 ZF	Known motif ? High-throughput in vitro [1,241]	CYKGAKCMVVCYNNDCCTGMA
ZNF331	ENSG00000130844	C2H2 ZF	Known motif ? High-throughput in vitro [1,242]	VVAVSSNNMYWGCWGAGCMCWKYCH
ZNF333	ENSG00000160961	C2H2 ZF	Known motif ? High-throughput in vitro [1,243]	STGGAKSM
ZNF334	ENSG00000198185	C2H2 ZF	Known motif ? In vivo/Misc source [1,244]	YCCGKSMGGGAGGTGRGG
ZNF335	ENSG00000198026	C2H2 ZF	Likely sequence specific TF according to literature or domain structure ? No motif [1,245]
ZNF337	ENSG00000130684	C2H2 ZF	Known motif ? High-throughput in vitro [1,246]	AGTRGTGAYRAATTC
ZNF33A	ENSG00000189180	C2H2 ZF	Known motif ? High-throughput in vitro [1,247]	TCAGTGCAC
ZNF33B	ENSG00000196693	C2H2 ZF	Known motif ? High-throughput in vitro [1,248]	ATTMAATHCCHTYYNHTDVMW
ZNF34	ENSG00000196378	C2H2 ZF	Known motif ? In vivo/Misc source [1,249]	DRARGAVAAGYCTGD
ZNF341	ENSG00000131061	C2H2 ZF	Known motif ? In vivo/Misc source [1,250]	VVVRRVRRNDVVNGGARSAGC
ZNF343	ENSG00000088876	C2H2 ZF	Known motif ? High-throughput in vitro [1,251]	KRCCGHGGKGAAGCGB
ZNF345	ENSG00000251247	C2H2 ZF	Known motif ? High-throughput in vitro [1,252]	TTGCAACVYVNRCAACYGKAC
ZNF346	ENSG00000113761	C2H2 ZF	Likely sequence specific TF according to literature or domain structure ? No motif [1,253]
ZNF347	ENSG00000197937	C2H2 ZF	Likely sequence specific TF according to literature or domain structure ? No motif [1,254]
ZNF35	ENSG00000169981	C2H2 ZF	Known motif ? High-throughput in vitro [1,255]	ATATRTAAAGAGYTYYTABAA
ZNF350	ENSG00000256683	C2H2 ZF	Known motif ? High-throughput in vitro [1,256]	DNBDVRKHAWAAAARRRCH
ZNF354A	ENSG00000169131	C2H2 ZF	Known motif ? High-throughput in vitro [1,257]	RTAAATGGHYTAAAY
ZNF354B	ENSG00000178338	C2H2 ZF	Known motif ? High-throughput in vitro [1,258]	AAKGRRMTAWHY
ZNF354C	ENSG00000177932	C2H2 ZF	Known motif ? In vivo/Misc source [1,259]	VTCCAC
ZNF358	ENSG00000198816	C2H2 ZF	Likely sequence specific TF according to literature or domain structure ? No motif [1,260]
ZNF362	ENSG00000160094	C2H2 ZF	Likely sequence specific TF according to literature or domain structure ? No motif [1,261]
ZNF365	ENSG00000138311	C2H2 ZF	Likely sequence specific TF according to literature or domain structure ? No motif [1,262]
ZNF366	ENSG00000178175	C2H2 ZF	Likely sequence specific TF according to literature or domain structure ? No motif [1,263]
ZNF367	ENSG00000165244	C2H2 ZF	Likely sequence specific TF according to literature or domain structure ? No motif [1,264]
ZNF37A	ENSG00000075407	C2H2 ZF	Known motif ? High-throughput in vitro [1,265]	GGARRRRRV
ZNF382	ENSG00000161298	C2H2 ZF	Known motif ? High-throughput in vitro [1,266]	GWGVMANYASTACAGRYMHHRBDS
ZNF383	ENSG00000188283	C2H2 ZF	Known motif ? High-throughput in vitro [1,267]	GAGSVRVRASRKGGMAGGRRBCNGGGY
ZNF384	ENSG00000126746	C2H2 ZF	Known motif ? High-throughput in vitro [1,268]	TTTTBNNNNNNNNNNNNVAAAA
ZNF385A	ENSG00000161642	C2H2 ZF	Likely sequence specific TF according to literature or domain structure ? No motif [1,269]
ZNF385B	ENSG00000144331	C2H2 ZF	Likely sequence specific TF according to literature or domain structure ? No motif [1,270]
ZNF385C	ENSG00000187595	C2H2 ZF	Likely sequence specific TF according to literature or domain structure ? No motif [1,271]
ZNF385D	ENSG00000151789	C2H2 ZF	Known motif ? High-throughput in vitro [1,272]	HHGTCGCGACRD
ZNF391	ENSG00000124613	C2H2 ZF	Likely sequence specific TF according to literature or domain structure ? No motif [1,273]
ZNF394	ENSG00000160908	C2H2 ZF	Known motif ? In vivo/Misc source [1,274]	VVRGGAGNAGCWGNRVVDNV
ZNF395	ENSG00000186918	C2H2 ZF	Likely sequence specific TF according to literature or domain structure ? No motif [1,275]
ZNF396	ENSG00000186496	C2H2 ZF	Known motif ? High-throughput in vitro [1,276]	VTTTCGKACAB
ZNF397	ENSG00000186812	C2H2 ZF	Likely sequence specific TF according to literature or domain structure ? No motif [1,277]
ZNF398	ENSG00000197024	C2H2 ZF	Known motif ? In vivo/Misc source [1,278]	DGGGARRGARRSAG
ZNF404	ENSG00000176222	C2H2 ZF	Likely sequence specific TF according to literature or domain structure ? No motif [1,279]
ZNF407	ENSG00000215421	C2H2 ZF	Likely sequence specific TF according to literature or domain structure ? No motif [1,280]
ZNF408	ENSG00000175213	C2H2 ZF	Likely sequence specific TF according to literature or domain structure ? No motif [1,281]
ZNF41	ENSG00000147124	C2H2 ZF	Known motif ? High-throughput in vitro [1,282]	RMARGGRARNNNRRSACMATGAGNVAV
ZNF410	ENSG00000119725	C2H2 ZF	Known motif ? High-throughput in vitro [1,283]	MCATCCCATAATANBM
ZNF414	ENSG00000133250	C2H2 ZF	Likely sequence specific TF according to literature or domain structure ? No motif [1,284]
ZNF415	ENSG00000170954	C2H2 ZF	Known motif ? In vivo/Misc source [1,285]	VTRCVCVMTKARBATC
ZNF416	ENSG00000083817	C2H2 ZF	Known motif ? In vivo/Misc source [1,286]	TRGCCCAGTCAAGTTGAC
ZNF417	ENSG00000173480	C2H2 ZF	Known motif ? High-throughput in vitro [1,287]	HNGGCGCCAVNTG
ZNF418	ENSG00000196724	C2H2 ZF	Known motif ? High-throughput in vitro [1,288]	VDGWRGCYAAAAGCA
ZNF419	ENSG00000105136	C2H2 ZF	Known motif ? High-throughput in vitro [1,289]	DGGARAGKMHAGGRCTGBADW
ZNF420	ENSG00000197050	C2H2 ZF	Likely sequence specific TF according to literature or domain structure ? No motif [1,290]
ZNF423	ENSG00000102935	C2H2 ZF	Known motif ? In vivo/Misc source [1,291]	GRCACCCWAGGGTGC
ZNF425	ENSG00000204947	C2H2 ZF	Known motif ? In vivo/Misc source [1,292]	GGBACA
ZNF426	ENSG00000130818	C2H2 ZF	Likely sequence specific TF according to literature or domain structure ? No motif [1,293]
ZNF428	ENSG00000131116	C2H2 ZF	Likely sequence specific TF according to literature or domain structure ? No motif [1,294]
ZNF429	ENSG00000197013	C2H2 ZF	Known motif ? High-throughput in vitro [1,295]	DGGMRKAGSHVNMAATGGGYH
ZNF43	ENSG00000198521	C2H2 ZF	Likely sequence specific TF according to literature or domain structure ? No motif [1,296]
ZNF430	ENSG00000118620	C2H2 ZF	Known motif ? High-throughput in vitro [1,297]	MCADGGHRGMNDGCHR
ZNF431	ENSG00000196705	C2H2 ZF	Known motif ? In vivo/Misc source [1,298]	VRGGCTRGMWGNYNV
ZNF432	ENSG00000256087	C2H2 ZF	Known motif ? In vivo/Misc source [1,299]	GTYRAAAACAAT
ZNF433	ENSG00000197647	C2H2 ZF	Known motif ? High-throughput in vitro [1,300]	RDGACYRHWGTRRTAAYY
ZNF436	ENSG00000125945	C2H2 ZF	Known motif ? High-throughput in vitro [1,301]	TCCTCCAGGAAGCCY
ZNF438	ENSG00000183621	C2H2 ZF	Likely sequence specific TF according to literature or domain structure ? No motif [1,302]
ZNF439	ENSG00000171291	C2H2 ZF	Known motif ? In vivo/Misc source [1,303]	CARTCACCYYCHGGV
ZNF44	ENSG00000197857	C2H2 ZF	Known motif ? High-throughput in vitro [1,304]	VBGNTVYKGCHGYDVNG
ZNF440	ENSG00000171295	C2H2 ZF	Known motif ? High-throughput in vitro [1,305]	RRTKGTTCTGCW
ZNF441	ENSG00000197044	C2H2 ZF	Known motif ? High-throughput in vitro [1,306]	SRGRCGGAGYB
ZNF442	ENSG00000198342	C2H2 ZF	Known motif ? In vivo/Misc source [1,307]	SHWDWTWTTTNHHTTTTT
ZNF443	ENSG00000180855	C2H2 ZF	Known motif ? High-throughput in vitro [1,308]	GYCTBCYMAGWHGCKGGBRTT
ZNF444	ENSG00000167685	C2H2 ZF	Known motif ? High-throughput in vitro [1,309]	DGGGGGAGGGGGAYG
ZNF445	ENSG00000185219	C2H2 ZF	Known motif ? In vivo/Misc source [1,310]	AAMTYCYYGASNRNMMAGGRKTMYYYCHC
ZNF446	ENSG00000083838	C2H2 ZF	Likely sequence specific TF according to literature or domain structure ? No motif [1,311]
ZNF449	ENSG00000173275	C2H2 ZF	Known motif ? High-throughput in vitro [1,312]	RCGCCCAACC
ZNF45	ENSG00000124459	C2H2 ZF	Known motif ? High-throughput in vitro [1,313]	AGGAANAYA
ZNF451	ENSG00000112200	C2H2 ZF	Likely sequence specific TF according to literature or domain structure ? No motif [1,314]
ZNF454	ENSG00000178187	C2H2 ZF	Known motif ? High-throughput in vitro [1,315]	WRGCGCCWGGCGCYW
ZNF460	ENSG00000197714	C2H2 ZF	Known motif ? High-throughput in vitro [1,316]	CAACGCCCCCCG
ZNF461	ENSG00000197808	C2H2 ZF	Likely sequence specific TF according to literature or domain structure ? No motif [1,317]
ZNF462	ENSG00000148143	C2H2 ZF	Likely sequence specific TF according to literature or domain structure ? No motif [1,318]
ZNF467	ENSG00000181444	C2H2 ZF	Known motif ? High-throughput in vitro [1,319]	GGDGGGGGAGGG
ZNF468	ENSG00000204604	C2H2 ZF	Known motif ? High-throughput in vitro [1,320]	DGGGAGGGGGYGSNS
ZNF469	ENSG00000225614	C2H2 ZF	Likely sequence specific TF according to literature or domain structure ? No motif [1,321]
ZNF470	ENSG00000197016	C2H2 ZF	Likely sequence specific TF according to literature or domain structure ? No motif [1,322]
ZNF471	ENSG00000196263	C2H2 ZF	Likely sequence specific TF according to literature or domain structure ? No motif [1,323]
ZNF473	ENSG00000142528	C2H2 ZF	Likely sequence specific TF according to literature or domain structure ? No motif [1,324]
ZNF474	ENSG00000164185	C2H2 ZF	Likely sequence specific TF according to literature or domain structure ? No motif [1,325]
ZNF479	ENSG00000185177	C2H2 ZF	Known motif ? High-throughput in vitro [1,326]	GADGACYYKGRGGRY
ZNF48	ENSG00000180035	C2H2 ZF	Likely sequence specific TF according to literature or domain structure ? No motif [1,327]
ZNF480	ENSG00000198464	C2H2 ZF	Known motif ? High-throughput in vitro [1,328]	DRDGAAKGDGDD
ZNF483	ENSG00000173258	C2H2 ZF	Known motif ? High-throughput in vitro [1,329]	DSAGRGAGCTGCA
ZNF484	ENSG00000127081	C2H2 ZF	Known motif ? High-throughput in vitro [1,330]	VRDGGAVWGVRGMASWDGVNV
ZNF485	ENSG00000198298	C2H2 ZF	Known motif ? High-throughput in vitro [1,331]	AYTTSSWWTKKSRMYRTRKGS
ZNF486	ENSG00000256229	C2H2 ZF	Known motif ? In vivo/Misc source [1,332]	VVBBBNSNGCSGAMDCCCGGV
ZNF487	ENSG00000243660	C2H2 ZF	Known motif ? In vivo/Misc source [1,333]	VVBBBNSNGCSGAMDCCCGGV
ZNF488	ENSG00000265763	C2H2 ZF	Likely sequence specific TF according to literature or domain structure ? No motif [1,334]
ZNF490	ENSG00000188033	C2H2 ZF	Known motif ? In vivo/Misc source [1,335]	HDGNMRGCAGCANAY
ZNF491	ENSG00000177599	C2H2 ZF	Likely sequence specific TF according to literature or domain structure ? No motif [1,336]
ZNF492	ENSG00000229676	C2H2 ZF	Known motif ? High-throughput in vitro [1,337]	MNAARARMAMBAAAARGG
ZNF493	ENSG00000196268	C2H2 ZF	Likely sequence specific TF according to literature or domain structure ? No motif [1,338]
ZNF496	ENSG00000162714	C2H2 ZF	Known motif ? In vivo/Misc source [1,339]	BCNSBCYCYBHMYYHSHBYCY
ZNF497	ENSG00000174586	C2H2 ZF	Likely sequence specific TF according to literature or domain structure ? No motif [1,340]
ZNF500	ENSG00000103199	C2H2 ZF	Likely sequence specific TF according to literature or domain structure ? No motif [1,341]
ZNF501	ENSG00000186446	C2H2 ZF	Known motif ? High-throughput in vitro [1,342]	GCGACGCGAMCV
ZNF502	ENSG00000196653	C2H2 ZF	Known motif ? High-throughput in vitro [1,343]	GGACYDBTGCAGTAGYHH
ZNF503	ENSG00000165655	C2H2 ZF	Likely sequence specific TF according to literature or domain structure ? No motif [1,344]
ZNF506	ENSG00000081665	C2H2 ZF	Known motif ? High-throughput in vitro [1,345]	YTGGGGGCTCVBMC
ZNF507	ENSG00000168813	C2H2 ZF	Likely sequence specific TF according to literature or domain structure ? No motif [1,346]
ZNF510	ENSG00000081386	C2H2 ZF	Likely sequence specific TF according to literature or domain structure ? No motif [1,347]
ZNF511	ENSG00000198546	C2H2 ZF	Likely sequence specific TF according to literature or domain structure ? No motif [1,348]
ZNF512	ENSG00000243943	C2H2 ZF; BED ZF	Likely sequence specific TF according to literature or domain structure ? No motif [1,349]
ZNF512B	ENSG00000196700	C2H2 ZF	Likely sequence specific TF according to literature or domain structure ? No motif [1,350]
ZNF513	ENSG00000163795	C2H2 ZF	Known motif ? High-throughput in vitro [1,351]	GATGRTGATGATGRT
ZNF514	ENSG00000144026	C2H2 ZF	Likely sequence specific TF according to literature or domain structure ? No motif [1,352]
ZNF516	ENSG00000101493	C2H2 ZF	Likely sequence specific TF according to literature or domain structure ? No motif [1,353]
ZNF517	ENSG00000197363	C2H2 ZF	Likely sequence specific TF according to literature or domain structure ? No motif [1,354]
ZNF518A	ENSG00000177853	C2H2 ZF	Likely sequence specific TF according to literature or domain structure ? No motif [1,355]
ZNF518B	ENSG00000178163	C2H2 ZF	Likely sequence specific TF according to literature or domain structure ? No motif [1,356]
ZNF519	ENSG00000175322	C2H2 ZF	Known motif ? High-throughput in vitro [1,357]	GGGCGGCKGCRGCBGCGS
ZNF521	ENSG00000198795	C2H2 ZF	Known motif ? In vivo/Misc source [1,358]	TGGGGGMCCCCW
ZNF524	ENSG00000171443	C2H2 ZF; AT hook	Known motif ? High-throughput in vitro [1,359]	YTCGVACCC
ZNF525	ENSG00000203326	C2H2 ZF	Known motif ? High-throughput in vitro [1,360]	RTTMCTWATDMAGNT
ZNF526	ENSG00000167625	C2H2 ZF	Likely sequence specific TF according to literature or domain structure ? No motif [1,361]
ZNF527	ENSG00000189164	C2H2 ZF	Known motif ? In vivo/Misc source [1,362]	DGRKNGBMDGHRACAGMRR
ZNF528	ENSG00000167555	C2H2 ZF	Known motif ? High-throughput in vitro [1,363]	GGAAGYCATTTC
ZNF529	ENSG00000186020	C2H2 ZF	Known motif ? In vivo/Misc source [1,364]	CYCYBYCTBCYHDSM
ZNF530	ENSG00000183647	C2H2 ZF	Known motif ? High-throughput in vitro [1,365]	GMADGGMNAGGGSCNGVV
ZNF532	ENSG00000074657	C2H2 ZF	Likely sequence specific TF according to literature or domain structure ? No motif [1,366]
ZNF534	ENSG00000198633	C2H2 ZF	Known motif ? High-throughput in vitro [1,367]	GVGGGGMRAGARBNBVV
ZNF536	ENSG00000198597	C2H2 ZF	Likely sequence specific TF according to literature or domain structure ? No motif [1,368]
ZNF540	ENSG00000171817	C2H2 ZF	Known motif ? In vivo/Misc source [1,369]	RGRGGVAGGVA
ZNF541	ENSG00000118156	C2H2 ZF; Myb/SANT	Known motif ? In vivo/Misc source [1,370]	CCCATGCGCGGG
ZNF543	ENSG00000178229	C2H2 ZF	Known motif ? High-throughput in vitro [1,371]	SSVCWGGVCMGS
ZNF544	ENSG00000198131	C2H2 ZF	Likely sequence specific TF according to literature or domain structure ? No motif [1,372]
ZNF546	ENSG00000187187	C2H2 ZF	Likely sequence specific TF according to literature or domain structure ? No motif [1,373]
ZNF547	ENSG00000152433	C2H2 ZF	Known motif ? High-throughput in vitro [1,374]	GCWAAYKCWGCARGC
ZNF548	ENSG00000188785	C2H2 ZF	Known motif ? High-throughput in vitro [1,375]	GBBGCKGCDGSVSSVSVG
ZNF549	ENSG00000121406	C2H2 ZF	Known motif ? High-throughput in vitro [1,376]	ATGAAYYGGGCAGCM
ZNF550	ENSG00000251369	C2H2 ZF	Known motif ? High-throughput in vitro [1,377]	DNVRRDGCWRRGGYAGRG
ZNF551	ENSG00000204519	C2H2 ZF	Likely sequence specific TF according to literature or domain structure ? No motif [1,378]
ZNF552	ENSG00000178935	C2H2 ZF	Known motif ? High-throughput in vitro [1,379]	CCACGAGGGGH
ZNF554	ENSG00000172006	C2H2 ZF	Known motif ? High-throughput in vitro [1,380]	CHGRGYCANNYRGDKDRCH
ZNF555	ENSG00000186300	C2H2 ZF	Known motif ? In vivo/Misc source [1,381]	AAAAAGCCGCGGCGG
ZNF556	ENSG00000172000	C2H2 ZF	Likely sequence specific TF according to literature or domain structure ? No motif [1,382]
ZNF557	ENSG00000130544	C2H2 ZF	Known motif ? In vivo/Misc source [1,383]	MAGARTGYT
ZNF558	ENSG00000167785	C2H2 ZF	Known motif ? High-throughput in vitro [1,384]	HKGRAYHTGTRGRTKBATRYCTTYCAK
ZNF559	ENSG00000188321	C2H2 ZF	Likely sequence specific TF according to literature or domain structure ? No motif [1,385]
ZNF560	ENSG00000198028	C2H2 ZF	Likely sequence specific TF according to literature or domain structure ? No motif [1,386]
ZNF561	ENSG00000171469	C2H2 ZF	Known motif ? In vivo/Misc source [1,387]	DSNGCMGAAARGSBBYBBBCC
ZNF562	ENSG00000171466	C2H2 ZF	Known motif ? In vivo/Misc source [1,388]	DDYYCAGCAAGGCAMWWT
ZNF563	ENSG00000188868	C2H2 ZF	Known motif ? High-throughput in vitro [1,389]	BTCMBNNSHRGCMRCHGY
ZNF564	ENSG00000249709	C2H2 ZF	Known motif ? High-throughput in vitro [1,390]	GGGAAGTCCAAG
ZNF565	ENSG00000196357	C2H2 ZF	Known motif ? High-throughput in vitro [1,391]	ATGYTGTGAGGAAGCYCA
ZNF566	ENSG00000186017	C2H2 ZF	Known motif ? High-throughput in vitro [1,392]	VNDGCKGVAARGGARSC
ZNF567	ENSG00000189042	C2H2 ZF	Known motif ? High-throughput in vitro [1,393]	VHAVAARHAGAMMHHNARRTG
ZNF568	ENSG00000198453	C2H2 ZF	Likely sequence specific TF according to literature or domain structure ? No motif [1,394]
ZNF569	ENSG00000196437	C2H2 ZF	Likely sequence specific TF according to literature or domain structure ? No motif [1,395]
ZNF57	ENSG00000171970	C2H2 ZF	Likely sequence specific TF according to literature or domain structure ? No motif [1,396]
ZNF570	ENSG00000171827	C2H2 ZF	Known motif ? High-throughput in vitro [1,397]	ARAHAWMWHNMAAGAAAA
ZNF571	ENSG00000180479	C2H2 ZF	Known motif ? High-throughput in vitro [1,398]	SSGMGGCBGMGGCRG
ZNF572	ENSG00000180938	C2H2 ZF	Likely sequence specific TF according to literature or domain structure ? No motif [1,399]
ZNF573	ENSG00000189144	C2H2 ZF	Known motif ? High-throughput in vitro [1,400]	MAGHMMDGGCMCAMNMADB
ZNF574	ENSG00000105732	C2H2 ZF	Known motif ? High-throughput in vitro [1,401]	CTAGAGMGKCSS
ZNF575	ENSG00000176472	C2H2 ZF	Likely sequence specific TF according to literature or domain structure ? No motif [1,402]
ZNF576	ENSG00000124444	C2H2 ZF	Likely sequence specific TF according to literature or domain structure ? No motif [1,403]
ZNF577	ENSG00000161551	C2H2 ZF	Likely sequence specific TF according to literature or domain structure ? No motif [1,404]
ZNF578	ENSG00000258405	C2H2 ZF	Likely sequence specific TF according to literature or domain structure ? No motif [1,405]
ZNF579	ENSG00000218891	C2H2 ZF	Likely sequence specific TF according to literature or domain structure ? No motif [1,406]
ZNF580	ENSG00000213015	C2H2 ZF	Known motif ? High-throughput in vitro [1,407]	VCTACCNYHNNVCTACCNH
ZNF581	ENSG00000171425	C2H2 ZF	Known motif ? In vivo/Misc source [1,408]	CTTCTAVAAGV
ZNF582	ENSG00000018869	C2H2 ZF	Known motif ? High-throughput in vitro [1,409]	KYMSYTGCMGCCNARNGCAYBCYH
ZNF583	ENSG00000198440	C2H2 ZF	Likely sequence specific TF according to literature or domain structure ? No motif [1,410]
ZNF584	ENSG00000171574	C2H2 ZF	Known motif ? High-throughput in vitro [1,411]	DNTTTMARAAHTGYTWTGGDH
ZNF585A	ENSG00000196967	C2H2 ZF	Known motif ? High-throughput in vitro [1,412]	TCYGTWYTY
ZNF585B	ENSG00000245680	C2H2 ZF	Likely sequence specific TF according to literature or domain structure ? No motif [1,413]
ZNF586	ENSG00000083828	C2H2 ZF	Known motif ? High-throughput in vitro [1,414]	CAGGCCYRGAGG
ZNF587	ENSG00000198466	C2H2 ZF	Known motif ? High-throughput in vitro [1,415]	MCMRYGTTGGGCGCHANNHD
ZNF587B	ENSG00000269343	C2H2 ZF	Likely sequence specific TF according to literature or domain structure ? No motif [1,416]
ZNF589	ENSG00000164048	C2H2 ZF	Known motif ? In vivo/Misc source [1,417]	VSRBDRWWVCCBYKK
ZNF592	ENSG00000166716	C2H2 ZF	Likely sequence specific TF according to literature or domain structure ? No motif [1,418]
ZNF594	ENSG00000180626	C2H2 ZF	Known motif ? High-throughput in vitro [1,419]	RDDSDGAGAGCNSS
ZNF595	ENSG00000272602	C2H2 ZF	Known motif ? High-throughput in vitro [1,420]	GGGAGGGMWKC
ZNF596	ENSG00000172748	C2H2 ZF	Known motif ? High-throughput in vitro [1,421]	VGVRRGAGVSMGAGM
ZNF597	ENSG00000167981	C2H2 ZF	Known motif ? High-throughput in vitro [1,422]	CAARATGGCGKM
ZNF598	ENSG00000167962	C2H2 ZF	Likely sequence specific TF according to literature or domain structure ? No motif [1,423]
ZNF599	ENSG00000153896	C2H2 ZF	Likely sequence specific TF according to literature or domain structure ? No motif [1,424]
ZNF600	ENSG00000189190	C2H2 ZF	Likely sequence specific TF according to literature or domain structure ? No motif [1,425]
ZNF605	ENSG00000196458	C2H2 ZF	Known motif ? High-throughput in vitro [1,426]	DGGKNNDDAGRVVCCMNRVD
ZNF606	ENSG00000166704	C2H2 ZF	Likely sequence specific TF according to literature or domain structure ? No motif [1,427]
ZNF607	ENSG00000198182	C2H2 ZF	Likely sequence specific TF according to literature or domain structure ? No motif [1,428]
ZNF608	ENSG00000168916	C2H2 ZF	Likely sequence specific TF according to literature or domain structure ? No motif [1,429]
ZNF609	ENSG00000180357	C2H2 ZF	Likely sequence specific TF according to literature or domain structure ? No motif [1,430]
ZNF610	ENSG00000167554	C2H2 ZF	Known motif ? High-throughput in vitro [1,431]	GGAGCGGC
ZNF611	ENSG00000213020	C2H2 ZF	Known motif ? High-throughput in vitro [1,432]	GGAGMGCCBVNGVVBVSCBSB
ZNF613	ENSG00000176024	C2H2 ZF	Known motif ? High-throughput in vitro [1,433]	WAAAAAAAB
ZNF614	ENSG00000142556	C2H2 ZF	Known motif ? In vivo/Misc source [1,434]	BDCTTKAKCTMATKD
ZNF615	ENSG00000197619	C2H2 ZF	Known motif ? High-throughput in vitro [1,435]	AAABDVCTGYBSCCC
ZNF616	ENSG00000204611	C2H2 ZF	Known motif ? High-throughput in vitro [1,436]	RHRGGTGAGCRY
ZNF618	ENSG00000157657	C2H2 ZF	Likely sequence specific TF according to literature or domain structure ? No motif [1,437]
ZNF619	ENSG00000177873	C2H2 ZF	Known motif ? In vivo/Misc source [1,438]	BYNNBCCCCNNCCYCAGGAAT
ZNF620	ENSG00000177842	C2H2 ZF	Known motif ? In vivo/Misc source [1,439]	WKTSYAKTY
ZNF621	ENSG00000172888	C2H2 ZF	Known motif ? In vivo/Misc source [1,440]	RRRVKCYCAGGGMAG
ZNF623	ENSG00000183309	C2H2 ZF	Likely sequence specific TF according to literature or domain structure ? No motif [1,441]
ZNF624	ENSG00000197566	C2H2 ZF	Likely sequence specific TF according to literature or domain structure ? No motif [1,442]
ZNF625	ENSG00000257591	C2H2 ZF	Likely sequence specific TF according to literature or domain structure ? No motif [1,443]
ZNF626	ENSG00000188171	C2H2 ZF	Known motif ? High-throughput in vitro [1,444]	HDVRTNNKGYTVHKVTGBYCCYTSYH
ZNF627	ENSG00000198551	C2H2 ZF	Known motif ? High-throughput in vitro [1,445]	TTTAAGCCCACTGTTGAG
ZNF628	ENSG00000197483	C2H2 ZF	Known motif ? In vivo/Misc source [1,446]	GCAACCAACCTTG
ZNF629	ENSG00000102870	C2H2 ZF	Likely sequence specific TF according to literature or domain structure ? No motif [1,447]
ZNF630	ENSG00000221994	C2H2 ZF	Likely sequence specific TF according to literature or domain structure ? No motif [1,448]
ZNF639	ENSG00000121864	C2H2 ZF	Likely sequence specific TF according to literature or domain structure ? No motif [1,449]
ZNF641	ENSG00000167528	C2H2 ZF	Known motif ? High-throughput in vitro [1,450]	TGGGGGGGT
ZNF644	ENSG00000122482	C2H2 ZF	Likely sequence specific TF according to literature or domain structure ? No motif [1,451]
ZNF645	ENSG00000175809	C2H2 ZF	Likely sequence specific TF according to literature or domain structure ? No motif [1,452]
ZNF646	ENSG00000167395	C2H2 ZF	Likely sequence specific TF according to literature or domain structure ? No motif [1,453]
ZNF648	ENSG00000179930	C2H2 ZF	Likely sequence specific TF according to literature or domain structure ? No motif [1,454]
ZNF649	ENSG00000198093	C2H2 ZF	Known motif ? High-throughput in vitro [1,455]	ATATAA
ZNF652	ENSG00000198740	C2H2 ZF	Inferred motif from similar protein ? High-throughput in vitro [1,456]
ZNF653	ENSG00000161914	C2H2 ZF; AT hook	Known motif ? In vivo/Misc source [1,457]	WTTHNYDHCYKCCGACWNHWAWD
ZNF654	ENSG00000175105	C2H2 ZF	Likely sequence specific TF according to literature or domain structure ? No motif [1,458]
ZNF655	ENSG00000197343	C2H2 ZF	Known motif ? High-throughput in vitro [1,459]	RVTAH
ZNF658	ENSG00000274349	C2H2 ZF	Known motif ? In vivo/Misc source [1,460]	GGGGTRGGACGAGGTGGG
ZNF66	ENSG00000160229	C2H2 ZF	Likely sequence specific TF according to literature or domain structure ? No motif [1,461]
ZNF660	ENSG00000144792	C2H2 ZF	Known motif ? High-throughput in vitro [1,462]	DYAGGDTGGRBHATCADB
ZNF662	ENSG00000182983	C2H2 ZF	Known motif ? High-throughput in vitro [1,463]	DRNAGSMVVGKGMYAGMB
ZNF664	ENSG00000179195	C2H2 ZF	Inferred motif from similar protein ? In vivo/Misc source [1,464]	GTTBAAWMCGC
ZNF665	ENSG00000197497	C2H2 ZF	Likely sequence specific TF according to literature or domain structure ? No motif [1,465]
ZNF667	ENSG00000198046	C2H2 ZF	Known motif ? High-throughput in vitro [1,466]	GCYTTAARAGCTCANCH
ZNF668	ENSG00000167394	C2H2 ZF	Likely sequence specific TF according to literature or domain structure ? No motif [1,467]
ZNF669	ENSG00000188295	C2H2 ZF	Known motif ? High-throughput in vitro [1,468]	VNHHRSANYGGTCRTCRNCCH
ZNF670	ENSG00000277462	C2H2 ZF	Likely sequence specific TF according to literature or domain structure ? No motif [1,469]
ZNF671	ENSG00000083814	C2H2 ZF	Known motif ? High-throughput in vitro [1,470]	GAKTGGADBRV
ZNF672	ENSG00000171161	C2H2 ZF	Likely sequence specific TF according to literature or domain structure ? No motif [1,471]
ZNF674	ENSG00000251192	C2H2 ZF	Known motif ? High-throughput in vitro [1,472]	GGRBCVCCRVV
ZNF675	ENSG00000197372	C2H2 ZF	Known motif ? High-throughput in vitro [1,473]	RKGVNHNRGRGGMYAAAAYGD
ZNF676	ENSG00000196109	C2H2 ZF	Likely sequence specific TF according to literature or domain structure ? No motif [1,474]
ZNF677	ENSG00000197928	C2H2 ZF	Known motif ? High-throughput in vitro [1,475]	GRAMMCHRAHAAGAWCAGHH
ZNF678	ENSG00000181450	C2H2 ZF	Likely sequence specific TF according to literature or domain structure ? No motif [1,476]
ZNF679	ENSG00000197123	C2H2 ZF	Inferred motif from similar protein ? In vivo/Misc source [1,477]	DGGCAGCAGM
ZNF680	ENSG00000173041	C2H2 ZF	Known motif ? High-throughput in vitro [1,478]	HNNNNDGNCMAAGAAGAHTNW
ZNF681	ENSG00000196172	C2H2 ZF	Known motif ? High-throughput in vitro [1,479]	VAAGGABGVNGR
ZNF682	ENSG00000197124	C2H2 ZF	Known motif ? High-throughput in vitro [1,480]	DDHYMAGCCC
ZNF683	ENSG00000176083	C2H2 ZF	Likely sequence specific TF according to literature or domain structure ? No motif [1,481]
ZNF684	ENSG00000117010	C2H2 ZF	Known motif ? High-throughput in vitro [1,482]	BACAGTCCACCCCTTDV
ZNF687	ENSG00000143373	C2H2 ZF	Likely sequence specific TF according to literature or domain structure ? No motif [1,483]
ZNF688	ENSG00000229809	C2H2 ZF	Likely sequence specific TF according to literature or domain structure ? No motif [1,484]
ZNF689	ENSG00000156853	C2H2 ZF	Likely sequence specific TF according to literature or domain structure ? No motif [1,485]
ZNF69	ENSG00000198429	C2H2 ZF	Known motif ? In vivo/Misc source [1,486]	GGRGSHGGGGBDGGV
ZNF691	ENSG00000164011	C2H2 ZF	Inferred motif from similar protein ? High-throughput in vitro [1,487]	RKGAGYAC
ZNF692	ENSG00000171163	C2H2 ZF	Known motif ? In vivo/Misc source [1,488]	SBGGGVCCCACH
ZNF695	ENSG00000197472	C2H2 ZF	Known motif ? In vivo/Misc source [1,489]	ACCAMMHMC
ZNF696	ENSG00000185730	C2H2 ZF	Likely sequence specific TF according to literature or domain structure ? No motif [1,490]
ZNF697	ENSG00000143067	C2H2 ZF	Inferred motif from similar protein ? In vivo/Misc source [1,491]	KKKGCGAGGGM
ZNF699	ENSG00000196110	C2H2 ZF	Likely sequence specific TF according to literature or domain structure ? No motif [1,492]
ZNF7	ENSG00000147789	C2H2 ZF	Known motif ? High-throughput in vitro [1,493]	VWRRMADYWNYAARWGBWGRC
ZNF70	ENSG00000187792	C2H2 ZF	Likely sequence specific TF according to literature or domain structure ? No motif [1,494]
ZNF700	ENSG00000196757	C2H2 ZF	Likely sequence specific TF according to literature or domain structure ? No motif [1,495]
ZNF701	ENSG00000167562	C2H2 ZF	Known motif ? High-throughput in vitro [1,496]	GAGMASYHDRGG
ZNF703	ENSG00000183779	C2H2 ZF	Likely sequence specific TF according to literature or domain structure ? No motif [1,497]
ZNF704	ENSG00000164684	C2H2 ZF	Known motif ? High-throughput in vitro [1,498]	HRCCGGCCGGYD
ZNF705A	ENSG00000196946	C2H2 ZF	Inferred motif from similar protein ? In vivo/Misc source [1,499]	CCAAAARAAYY
ZNF705B	ENSG00000215356	C2H2 ZF	Inferred motif from similar protein ? In vivo/Misc source [1,500]	CCAAAARAAYY
ZNF705D	ENSG00000215343	C2H2 ZF	Inferred motif from similar protein ? In vivo/Misc source [1,501]	CCAAAARAAYY
ZNF705E	ENSG00000214534	C2H2 ZF	Likely sequence specific TF according to literature or domain structure ? No motif [1,502]
ZNF705G	ENSG00000215372	C2H2 ZF	Known motif ? In vivo/Misc source [1,503]	RAKAAACCTCY
ZNF706	ENSG00000120963	C2H2 ZF	Likely sequence specific TF according to literature or domain structure ? No motif [1,504]
ZNF707	ENSG00000181135	C2H2 ZF	Known motif ? High-throughput in vitro [1,505]	DACMAGGAGTGGGGTK
ZNF708	ENSG00000182141	C2H2 ZF	Known motif ? High-throughput in vitro [1,506]	RDDAGGYACAGCH
ZNF709	ENSG00000242852	C2H2 ZF	Likely sequence specific TF according to literature or domain structure ? No motif [1,507]
ZNF71	ENSG00000197951	C2H2 ZF	Known motif ? High-throughput in vitro [1,508]	BRGNRGSMRRRGVRARRARRGMAA
ZNF710	ENSG00000140548	C2H2 ZF	Likely sequence specific TF according to literature or domain structure ? No motif [1,509]
ZNF711	ENSG00000147180	C2H2 ZF	Known motif ? In vivo/Misc source [1,510]	MGGCCTVS
ZNF713	ENSG00000178665	C2H2 ZF	Known motif ? High-throughput in vitro [1,511]	WAGAMRAAWGCCACGAA
ZNF714	ENSG00000160352	C2H2 ZF	Known motif ? High-throughput in vitro [1,512]	DKMRKTSCTGCT
ZNF716	ENSG00000182111	C2H2 ZF	Known motif ? High-throughput in vitro [1,513]	VTATTTCY
ZNF717	ENSG00000227124	C2H2 ZF	Likely sequence specific TF according to literature or domain structure ? No motif [1,514]
ZNF718	ENSG00000250312	C2H2 ZF	Known motif ? In vivo/Misc source [1,515]	GGGRATWGCGM
ZNF721	ENSG00000182903	C2H2 ZF	Likely sequence specific TF according to literature or domain structure ? No motif [1,516]
ZNF724	ENSG00000196081	C2H2 ZF	Likely sequence specific TF according to literature or domain structure ? No motif [1,517]
ZNF726	ENSG00000213967	C2H2 ZF	Likely sequence specific TF according to literature or domain structure ? No motif [1,518]
ZNF727	ENSG00000214652	C2H2 ZF	Known motif ? In vivo/Misc source [1,519]	GGTCCAAWTGM
ZNF728	ENSG00000269067	C2H2 ZF	Likely sequence specific TF according to literature or domain structure ? No motif [1,520]
ZNF729	ENSG00000196350	C2H2 ZF	Likely sequence specific TF according to literature or domain structure ? No motif [1,521]
ZNF730	ENSG00000183850	C2H2 ZF	Known motif ? High-throughput in vitro [1,522]	GGGMRGSBRNGG
ZNF732	ENSG00000186777	C2H2 ZF	Likely sequence specific TF according to literature or domain structure ? No motif [1,523]
ZNF735	ENSG00000223614	C2H2 ZF	Known motif ? In vivo/Misc source [1,524]	DGGCAGCAGM
ZNF736	ENSG00000234444	C2H2 ZF	Known motif ? High-throughput in vitro [1,525]	YCYRGGGYTTTT
ZNF737	ENSG00000237440	C2H2 ZF	Known motif ? In vivo/Misc source [1,526]	RKRVDGRDGVWGGDG
ZNF74	ENSG00000185252	C2H2 ZF	Known motif ? In vivo/Misc source [1,527]	RAAGATGTTCHYYDCVKYRTTRTTTAHVW
ZNF740	ENSG00000139651	C2H2 ZF	Known motif ? High-throughput in vitro [1,528]	YNCCCCCCCCAC
ZNF746	ENSG00000181220	C2H2 ZF	Likely sequence specific TF according to literature or domain structure ? No motif [1,529]
ZNF747	ENSG00000169955	C2H2 ZF	Likely sequence specific TF according to literature or domain structure ? No motif [1,530]
ZNF749	ENSG00000186230	C2H2 ZF	Known motif ? High-throughput in vitro [1,531]	GYTGGGGYT
ZNF750	ENSG00000141579	C2H2 ZF	Likely sequence specific TF according to literature or domain structure ? No motif [1,532]
ZNF75A	ENSG00000162086	C2H2 ZF	Known motif ? High-throughput in vitro [1,533]	TGTGGGAAAASM
ZNF75D	ENSG00000186376	C2H2 ZF	Known motif ? High-throughput in vitro [1,534]	GTGGGAAAKCCTTYH
ZNF76	ENSG00000065029	C2H2 ZF	Known motif ? High-throughput in vitro [1,535]	HWCCCABAATGCAHYRCR
ZNF761	ENSG00000160336	C2H2 ZF	Known motif ? In vivo/Misc source [1,536]	KGDWAATCAKA
ZNF763	ENSG00000197054	C2H2 ZF	Likely sequence specific TF according to literature or domain structure ? No motif [1,537]
ZNF764	ENSG00000169951	C2H2 ZF	Known motif ? In vivo/Misc source [1,538]	TGCARCCYAGCTCTAYDAGMC
ZNF765	ENSG00000196417	C2H2 ZF	Known motif ? High-throughput in vitro [1,539]	CTBGGCHVNGCMCWGVS
ZNF766	ENSG00000196214	C2H2 ZF	Known motif ? In vivo/Misc source [1,540]	RAKAAACCYYH
ZNF768	ENSG00000169957	C2H2 ZF	Known motif ? High-throughput in vitro [1,541]	CHCAGAGAGGKYRAG
ZNF77	ENSG00000175691	C2H2 ZF	Known motif ? In vivo/Misc source [1,542]	TYMYCACTYCACYHNNNHMAD
ZNF770	ENSG00000198146	C2H2 ZF	Known motif ? In vivo/Misc source [1,543]	GGAGGCYGVVV
ZNF771	ENSG00000179965	C2H2 ZF	Known motif ? High-throughput in vitro [1,544]	RCGCTAACCAYTD
ZNF772	ENSG00000197128	C2H2 ZF	Likely sequence specific TF according to literature or domain structure ? No motif [1,545]
ZNF773	ENSG00000152439	C2H2 ZF	Likely sequence specific TF according to literature or domain structure ? No motif [1,546]
ZNF774	ENSG00000196391	C2H2 ZF	Known motif ? High-throughput in vitro [1,547]	DGRRRVRGAGVHDGRRD
ZNF775	ENSG00000196456	C2H2 ZF	Likely sequence specific TF according to literature or domain structure ? No motif [1,548]
ZNF776	ENSG00000152443	C2H2 ZF	Known motif ? High-throughput in vitro [1,549]	GAAGCAHRRYGCYGGCATCTG
ZNF777	ENSG00000196453	C2H2 ZF	Known motif ? In vivo/Misc source [1,550]	GHCCSYCCCGTCSARCAAW
ZNF778	ENSG00000170100	C2H2 ZF	Known motif ? High-throughput in vitro [1,551]	CAGACRMCRRCH
ZNF780A	ENSG00000197782	C2H2 ZF	Known motif ? High-throughput in vitro [1,552]	VNNNNDNNHDGGCAGGYNBNYDDV
ZNF780B	ENSG00000128000	C2H2 ZF	Likely sequence specific TF according to literature or domain structure ? No motif [1,553]
ZNF781	ENSG00000196381	C2H2 ZF	Likely sequence specific TF according to literature or domain structure ? No motif [1,554]
ZNF782	ENSG00000196597	C2H2 ZF	Known motif ? In vivo/Misc source [1,555]	HARRHCCWACAHVDRGRSHNYCTCAVRVVY
ZNF783	ENSG00000204946	C2H2 ZF	Known motif ? In vivo/Misc source [1,556]	SBTSCWSCDSCDSYDSCWGCT
ZNF784	ENSG00000179922	C2H2 ZF	Known motif ? High-throughput in vitro [1,557]	ACYTWCCK
ZNF785	ENSG00000197162	C2H2 ZF	Known motif ? In vivo/Misc source [1,558]	ACWBRBRCAYACASWYVMMCVMACACASA
ZNF786	ENSG00000197362	C2H2 ZF	Known motif ? In vivo/Misc source [1,559]	CRGRGNCCCRRRGRC
ZNF787	ENSG00000142409	C2H2 ZF	Known motif ? High-throughput in vitro [1,560]	BGAGGCANNNNNNNTGCATY
ZNF788	ENSG00000214189	C2H2 ZF	Likely sequence specific TF according to literature or domain structure ? No motif [1,561]
ZNF789	ENSG00000198556	C2H2 ZF	Known motif ? High-throughput in vitro [1,562]	CYYSTGACACCH
ZNF79	ENSG00000196152	C2H2 ZF	Known motif ? High-throughput in vitro [1,563]	AAAVRAAWDAATNTCTAA
ZNF790	ENSG00000197863	C2H2 ZF	Known motif ? High-throughput in vitro [1,564]	GTGCAGCA
ZNF791	ENSG00000173875	C2H2 ZF	Known motif ? In vivo/Misc source [1,565]	CKCTGACCCCDCCTCCYBTCTAAA
ZNF792	ENSG00000180884	C2H2 ZF	Known motif ? In vivo/Misc source [1,566]	DRCTGDTKWNHDBAGATAGKR
ZNF793	ENSG00000188227	C2H2 ZF	Known motif ? High-throughput in vitro [1,567]	GARCCCCAAGVV
ZNF799	ENSG00000196466	C2H2 ZF	Known motif ? High-throughput in vitro [1,568]	AYMCYBGYTGTCTCAGTGWTTKGS
ZNF8	ENSG00000278129	C2H2 ZF	Known motif ? High-throughput in vitro [1,569]	DHNDDGRCRTACCRBV
ZNF80	ENSG00000174255	C2H2 ZF	Likely sequence specific TF according to literature or domain structure ? No motif [1,570]
ZNF800	ENSG00000048405	C2H2 ZF	Likely sequence specific TF according to literature or domain structure ? No motif [1,571]
ZNF804A	ENSG00000170396	C2H2 ZF	Likely sequence specific TF according to literature or domain structure ? No motif [1,572]
ZNF804B	ENSG00000182348	C2H2 ZF	Likely sequence specific TF according to literature or domain structure ? No motif [1,573]
ZNF805	ENSG00000204524	C2H2 ZF	Known motif ? High-throughput in vitro [1,574]	MYKSCATTCCWTKSCWTKYSR
ZNF808	ENSG00000198482	C2H2 ZF	Known motif ? High-throughput in vitro [1,575]	GGNWGGWCTVYAAAVNVSHYKBTHNDKND
ZNF81	ENSG00000197779	C2H2 ZF	Known motif ? High-throughput in vitro [1,576]	TGGTVNHACYABYNNRRA
ZNF813	ENSG00000198346	C2H2 ZF	Likely sequence specific TF according to literature or domain structure ? No motif [1,577]
ZNF814	ENSG00000204514	C2H2 ZF	Likely sequence specific TF according to literature or domain structure ? No motif [1,578]
ZNF816	ENSG00000180257	C2H2 ZF	Known motif ? High-throughput in vitro [1,579]	VVNNRDGGGGACMKGHND
ZNF821	ENSG00000102984	C2H2 ZF	Known motif ? High-throughput in vitro [1,580]	HRGACAGACVGACR
ZNF823	ENSG00000197933	C2H2 ZF	Known motif ? High-throughput in vitro [1,581]	HHYTTCTCYNYYBCY
ZNF827	ENSG00000151612	C2H2 ZF	Likely sequence specific TF according to literature or domain structure ? No motif [1,582]
ZNF829	ENSG00000185869	C2H2 ZF	Likely sequence specific TF according to literature or domain structure ? No motif [1,583]
ZNF83	ENSG00000167766	C2H2 ZF	Likely sequence specific TF according to literature or domain structure ? No motif [1,584]
ZNF830	ENSG00000198783	C2H2 ZF	Likely sequence specific TF according to literature or domain structure ? No motif [1,585]
ZNF831	ENSG00000124203	C2H2 ZF	Likely sequence specific TF according to literature or domain structure ? No motif [1,586]
ZNF835	ENSG00000127903	C2H2 ZF	Likely sequence specific TF according to literature or domain structure ? No motif [1,587]
ZNF836	ENSG00000196267	C2H2 ZF	Likely sequence specific TF according to literature or domain structure ? No motif [1,588]
ZNF837	ENSG00000152475	C2H2 ZF	Likely sequence specific TF according to literature or domain structure ? No motif [1,589]
ZNF84	ENSG00000198040	C2H2 ZF	Known motif ? High-throughput in vitro [1,590]	RVRRVNNVNRDGAACAGGMAR
ZNF841	ENSG00000197608	C2H2 ZF	Likely sequence specific TF according to literature or domain structure ? No motif [1,591]
ZNF843	ENSG00000176723	C2H2 ZF	Likely sequence specific TF according to literature or domain structure ? No motif [1,592]
ZNF844	ENSG00000223547	C2H2 ZF	Likely sequence specific TF according to literature or domain structure ? No motif [1,593]
ZNF845	ENSG00000213799	C2H2 ZF	Likely sequence specific TF according to literature or domain structure ? No motif [1,594]
ZNF846	ENSG00000196605	C2H2 ZF	Known motif ? In vivo/Misc source [1,595]	GVGSMVGGGMSVSVG
ZNF85	ENSG00000105750	C2H2 ZF	Known motif ? High-throughput in vitro [1,596]	BRGATTMCWKCA
ZNF850	ENSG00000267041	C2H2 ZF	Likely sequence specific TF according to literature or domain structure ? No motif [1,597]
ZNF852	ENSG00000178917	C2H2 ZF	Inferred motif from similar protein ? High-throughput in vitro [1,598]	VYAHACTKTNRAGYGV
ZNF853	ENSG00000236609	C2H2 ZF	Likely sequence specific TF according to literature or domain structure ? No motif [1,599]
ZNF860	ENSG00000197385	C2H2 ZF	Known motif ? High-throughput in vitro [1,600]	VRCAGGGAGCVRVVS
ZNF865	ENSG00000261221	C2H2 ZF	Likely sequence specific TF according to literature or domain structure ? No motif [1,601]
ZNF878	ENSG00000257446	C2H2 ZF	Likely sequence specific TF according to literature or domain structure ? No motif [1,602]
ZNF879	ENSG00000234284	C2H2 ZF	Known motif ? High-throughput in vitro [1,603]	AHARHAMWAHWRAAMMWANWWRVH
ZNF880	ENSG00000221923	C2H2 ZF	Known motif ? High-throughput in vitro [1,604]	DDNDDVDNGGGRRDGGGARAGDGMAR
ZNF883	ENSG00000228623	C2H2 ZF	Known motif ? In vivo/Misc source [1,605]	GAGGCAGCCACH
ZNF888	ENSG00000213793	C2H2 ZF	Likely sequence specific TF according to literature or domain structure ? No motif [1,606]
ZNF891	ENSG00000214029	C2H2 ZF	Known motif ? High-throughput in vitro [1,607]	BNNNNSNGRCWKCYAGCC
ZNF90	ENSG00000213988	C2H2 ZF	Known motif ? High-throughput in vitro [1,608]	TGGGTGDRTMAKCAG
ZNF91	ENSG00000167232	C2H2 ZF	Likely sequence specific TF according to literature or domain structure ? No motif [1,609]
ZNF92	ENSG00000146757	C2H2 ZF	Likely sequence specific TF according to literature or domain structure ? No motif [1,610]
ZNF93	ENSG00000184635	C2H2 ZF	Known motif ? High-throughput in vitro [1,611]	BNNNBNHNGCWGCHRBSNYWGCTRCYDYC
ZNF98	ENSG00000197360	C2H2 ZF	Known motif ? High-throughput in vitro [1,612]	VNADRKMCAANAAAAAGGHM
ZNF99	ENSG00000213973	C2H2 ZF	Likely sequence specific TF according to literature or domain structure ? No motif [1,613]
ZSCAN1	ENSG00000152467	C2H2 ZF	Known motif ? High-throughput in vitro [1,614]	HRCACACVCTGHMAVH
ZSCAN10	ENSG00000130182	C2H2 ZF	Inferred motif from similar protein ? High-throughput in vitro [1,615]	GDRAGTGC
ZSCAN12	ENSG00000158691	C2H2 ZF	Likely sequence specific TF according to literature or domain structure ? No motif [1,616]
ZSCAN16	ENSG00000196812	C2H2 ZF	Known motif ? High-throughput in vitro [1,617]	GAGGCTCTGTTAACANY
ZSCAN18	ENSG00000121413	C2H2 ZF	Likely sequence specific TF according to literature or domain structure ? No motif [1,618]
ZSCAN2	ENSG00000176371	C2H2 ZF	Likely sequence specific TF according to literature or domain structure ? No motif [1,619]
ZSCAN20	ENSG00000121903	C2H2 ZF	Likely sequence specific TF according to literature or domain structure ? No motif [1,620]
ZSCAN21	ENSG00000166529	C2H2 ZF	Likely sequence specific TF according to literature or domain structure ? No motif [1,621]
ZSCAN22	ENSG00000182318	C2H2 ZF	Known motif ? High-throughput in vitro [1,622]	GNCHGABGGMGGAGGCNV
ZSCAN23	ENSG00000187987	C2H2 ZF	Known motif ? High-throughput in vitro [1,623]	BTGTAATTAGCACATGR
ZSCAN25	ENSG00000197037	C2H2 ZF	Likely sequence specific TF according to literature or domain structure ? No motif [1,624]
ZSCAN26	ENSG00000197062	C2H2 ZF	Known motif ? In vivo/Misc source [1,625]	TGGGGGGCATM
ZSCAN29	ENSG00000140265	C2H2 ZF	Known motif ? High-throughput in vitro [1,626]	MCGYRTARMCGKCTAYRC
ZSCAN30	ENSG00000186814	C2H2 ZF	Known motif ? High-throughput in vitro [1,627]	BCCWGSRGCCHBSVS
ZSCAN31	ENSG00000235109	C2H2 ZF	Known motif ? High-throughput in vitro [1,628]	GHHGCAGGGCARTTATGC
ZSCAN32	ENSG00000140987	C2H2 ZF	Likely sequence specific TF according to literature or domain structure ? No motif [1,629]
ZSCAN4	ENSG00000180532	C2H2 ZF	Known motif ? High-throughput in vitro [1,630]	HGCACACVCTGNMA
ZSCAN5A	ENSG00000131848	C2H2 ZF	Known motif ? High-throughput in vitro [1,631]	HKTCCCYVCVCAAADM
ZSCAN5B	ENSG00000197213	C2H2 ZF	Likely sequence specific TF according to literature or domain structure ? No motif [1,632]
ZSCAN5C	ENSG00000204532	C2H2 ZF	Known motif ? High-throughput in vitro [1,633]	GTGAGTNHAYRRRNV
ZSCAN9	ENSG00000137185	C2H2 ZF	Known motif ? High-throughput in vitro [1,634]	DRKGATAAGATAAGAABCM
ZUFSP	ENSG00000153975	C2H2 ZF	Likely sequence specific TF according to literature or domain structure ? No motif [1,635]
ZXDA	ENSG00000198205	C2H2 ZF	Likely sequence specific TF according to literature or domain structure ? No motif [1,636]
ZXDB	ENSG00000198455	C2H2 ZF	Likely sequence specific TF according to literature or domain structure ? No motif [1,637]
ZXDC	ENSG00000070476	C2H2 ZF	Likely sequence specific TF according to literature or domain structure ? No motif [1,638]

## Sheet: fantom
https://fantom.gsc.riken.jp/5/sstar/Browse_Transcription_Factors_hg19
EntrezGene	Symbol	Associated Motif	Description	#of peaks
196	AHR		aryl hydrocarbon receptor	8
367	AR		androgen receptor	14
405	ARNT		aryl hydrocarbon receptor nuclear translocator	8
1050	CEBPA		CCAAT	4
1385	CREB1		cAMP responsive element binding protein 1	26
10664	CTCF		CCCTC-binding factor (zinc finger protein)	10
1649	DDIT3		DNA-damage-inducible transcript 3	4
1869	E2F1		E2F transcription factor 1	4
1879	EBF1		early B-cell factor 1	36
1958	EGR1		early growth response 1	16
2001	ELF5		E74-like factor 5 (ets domain transcription factor)	8
2002	ELK1		ELK1, member of ETS oncogene family	4
2005	ELK4		ELK4, ETS-domain protein (SRF accessory protein 1)	14
2019	EN1		engrailed homeobox 1	14
2099	ESR1		estrogen receptor 1	36
2100	ESR2		estrogen receptor 2 (ER beta)	12
2103	ESRRB		estrogen-related receptor beta	14
54738	FEV		FEV (ETS oncogene family)	24
3169	FOXA1		forkhead box A1	20
3170	FOXA2		forkhead box A2	14
2297	FOXD1		forkhead box D1	10
27022	FOXD3		forkhead box D3	4
2295	FOXF2		forkhead box F2	8
2299	FOXI1		forkhead box I1	2
2309	FOXO3		forkhead box O3	18
94234	FOXQ1		forkhead box Q1	8
2551	GABPA		GA binding protein transcription factor, alpha subunit 60kDa	10
2623	GATA1		GATA binding protein 1 (globin transcription factor 1)	8
9421	HAND1		heart and neural crest derivatives expressed 1	6
3091	HIF1A		hypoxia inducible factor 1, alpha subunit (basic helix-loop-helix transcription factor)	22
3131	HLF		hepatic leukemia factor	14
6927	HNF1A		HNF1 homeobox A	6
6928	HNF1B		HNF1 homeobox B	6
3172	HNF4A		hepatocyte nuclear factor 4, alpha	14
3642	INSM1		insulinoma-associated 1	2
3659	IRF1		interferon regulatory factor 1	6
3660	IRF2		interferon regulatory factor 2	10
9314	KLF4		Kruppel-like factor 4 (gut)	14
8022	LHX3		LIM homeobox 3	8
9935	MAFB		v-maf musculoaponeurotic fibrosarcoma oncogene homolog B (avian)	4
4149	MAX		MYC associated factor X	10
4205	MEF2A		myocyte enhancer factor 2A	16
4602	MYB		v-myb myeloblastosis viral oncogene homolog (avian)	16
4609	MYC		v-myc myelocytomatosis viral oncogene homolog (avian)	38
4613	MYCN		v-myc myelocytomatosis viral related oncogene, neuroblastoma derived (avian)	28
4773	NFATC2		nuclear factor of activated T-cells, cytoplasmic, calcineurin-dependent 2	12
4780	NFE2L2		nuclear factor (erythroid-derived 2)-like 2	28
4782	NFIC		nuclear factor I	14
4783	NFIL3		nuclear factor, interleukin 3 regulated	14
4790	NFKB1		nuclear factor of kappa light polypeptide gene enhancer in B-cells 1	36
4800	NFYA		nuclear transcription factor Y, alpha	8
4807	NHLH1		nescient helix loop helix 1	4
4824	NKX3-1		NK3 homeobox 1	2
579	NKX3-2		NK3 homeobox 2	6
7376	NR1H2		nuclear receptor subfamily 1, group H, member 2	10
10002	NR2E3		nuclear receptor subfamily 2, group E, member 3	4
7025	NR2F1		nuclear receptor subfamily 2, group F, member 1	46
2908	NR3C1		nuclear receptor subfamily 3, group C, member 1 (glucocorticoid receptor)	40
4929	NR4A2		nuclear receptor subfamily 4, group A, member 2	32
5076	PAX2		paired box 2	24
5078	PAX4		paired box 4	6
5079	PAX5		paired box 5	14
5080	PAX6		paired box 6	50
5087	PBX1		pre-B-cell leukemia homeobox 1	42
5324	PLAG1		pleiomorphic adenoma gene 1	6
5460	POU5F1		POU class 5 homeobox 1	4
5468	PPARG		peroxisome proliferator-activated receptor gamma	24
5966	REL		v-rel reticuloendotheliosis viral oncogene homolog (avian)	14
5970	RELA		v-rel reticuloendotheliosis viral oncogene homolog A (avian)	16
5978	REST		RE1-silencing transcription factor	12
6239	RREB1		ras responsive element binding protein 1	16
861	RUNX1		runt-related transcription factor 1	46
6256	RXRA		retinoid X receptor, alpha	14
64321	SOX17		SRY (sex determining region Y)-box 17	8
6657	SOX2		SRY (sex determining region Y)-box 2	12
6660	SOX5		SRY (sex determining region Y)-box 5	20
6662	SOX9		SRY (sex determining region Y)-box 9	6
6667	SP1		Sp1 transcription factor	20
6688	SPI1		spleen focus forming virus (SFFV) proviral integration oncogene spi1	14
6689	SPIB		Spi-B transcription factor (Spi-1	2
84654	SPZ1		spermatogenic leucine zipper 1	2
6722	SRF		serum response factor (c-fos serum response element-binding transcription factor)	16
6772	STAT1		signal transducer and activator of transcription 1, 91kDa	8
6774	STAT3		signal transducer and activator of transcription 3 (acute-phase response factor)	16
6886	TAL1		T-cell acute lymphocytic leukemia 1	30
6908	TBP		TATA box binding protein	14
6929	TCF3		transcription factor 3 (E2A immunoglobulin enhancer binding factors E12	10
7003	TEAD1		TEA domain family member 1 (SV40 transcriptional enhancer factor)	20
7020	TFAP2A		transcription factor AP-2 alpha (activating enhancer binding protein 2 alpha)	50
3195	TLX1		T-cell leukemia homeobox 1	14
7157	TP53		tumor protein p53	8
7391	USF1		upstream transcription factor 1	8
7421	VDR		vitamin D (1, 25- dihydroxyvitamin D3) receptor	18
6935	ZEB1		zinc finger E-box binding homeobox 1	18
7543	ZFX		zinc finger protein, X-linked	12
7702	ZNF143		zinc finger protein 143	4
23394	ADNP	NA	activity-dependent neuroprotector homeobox	20
22850	ADNP2	NA	ADNP homeobox 2	6
165	AEBP1	NA	AE binding protein 1	8
121536	AEBP2	NA	AE binding protein 2	20
4299	AFF1	NA	AF4	40
2334	AFF2	NA	AF4	8
3899	AFF3	NA	AF4	22
27125	AFF4	NA	AF4	18
25909	AHCTF1	NA	AT hook containing transcription factor 1	12
57491	AHRR	NA	aryl-hydrocarbon receptor repressor	8
326	AIRE	NA	autoimmune regulator	8
80709	AKNA	NA	AT-hook transcription factor	12
8092	ALX1	NA	ALX homeobox 1	10
257	ALX3	NA	ALX homeobox 3	4
60529	ALX4	NA	ALX homeobox 4	14
55139	ANKZF1	NA	ankyrin repeat and zinc finger domain containing 1	4
503582	ARGFX	NA	arginine-fifty homeobox	2
2909	ARHGAP35	NA	Rho GTPase activating protein 35	6
8289	ARID1A	NA	AT rich interactive domain 1A (SWI-like)	18
57492	ARID1B	NA	AT rich interactive domain 1B (SWI1-like)	22
196528	ARID2	NA	AT rich interactive domain 2 (ARID, RFX-like)	12
1820	ARID3A	NA	AT rich interactive domain 3A (BRIGHT-like)	10
10620	ARID3B	NA	AT rich interactive domain 3B (BRIGHT-like)	4
5926	ARID4A	NA	AT rich interactive domain 4A (RBP1-like)	14
51742	ARID4B	NA	AT rich interactive domain 4B (RBP1-like)	8
10865	ARID5A	NA	AT rich interactive domain 5A (MRF1-like)	10
84159	ARID5B	NA	AT rich interactive domain 5B (MRF1-like)	34
9915	ARNT2	NA	aryl-hydrocarbon receptor nuclear translocator 2	34
406	ARNTL	NA	aryl hydrocarbon receptor nuclear translocator-like	2
56938	ARNTL2	NA	aryl hydrocarbon receptor nuclear translocator-like 2	10
170302	ARX	NA	aristaless related homeobox	2
429	ASCL1	NA	achaete-scute complex homolog 1 (Drosophila)	12
430	ASCL2	NA	achaete-scute complex homolog 2 (Drosophila)	8
55870	ASH1L	NA	ash1 (absent, small, or homeotic)-like (Drosophila)	4
9070	ASH2L	NA	ash2 (absent, small, or homeotic)-like (Drosophila)	10
466	ATF1	NA	activating transcription factor 1	8
1386	ATF2	NA	activating transcription factor 2	8
467	ATF3	NA	activating transcription factor 3	6
468	ATF4	NA	activating transcription factor 4 (tax-responsive enhancer element B67)	10
22809	ATF5	NA	activating transcription factor 5	20
22926	ATF6	NA	activating transcription factor 6	14
1388	ATF6B	NA	activating transcription factor 6 beta	6
11016	ATF7	NA	activating transcription factor 7	6
474	ATOH1	NA	atonal homolog 1 (Drosophila)	4
220202	ATOH7	NA	atonal homolog 7 (Drosophila)	4
84913	ATOH8	NA	atonal homolog 8 (Drosophila)	28
546	ATRX	NA	alpha thalassemia	12
6314	ATXN7	NA	ataxin 7	8
571	BACH1	NA	BTB and CNC homology 1, basic leucine zipper transcription factor 1	26
60468	BACH2	NA	BTB and CNC homology 1, basic leucine zipper transcription factor 2	24
56751	BARHL1	NA	BarH-like homeobox 1	22
343472	BARHL2	NA	BarH-like homeobox 2	2
56033	BARX1	NA	BARX homeobox 1	6
8538	BARX2	NA	BARX homeobox 2	16
10538	BATF	NA	basic leucine zipper transcription factor, ATF-like	6
116071	BATF2	NA	basic leucine zipper transcription factor, ATF-like 2	4
55509	BATF3	NA	basic leucine zipper transcription factor, ATF-like 3	16
56987	BBX	NA	bobby sox homolog (Drosophila)	24
53335	BCL11A	NA	B-cell CLL	36
64919	BCL11B	NA	B-cell CLL	14
602	BCL3	NA	B-cell CLL	24
604	BCL6	NA	B-cell CLL	18
255877	BCL6B	NA	B-cell CLL	4
9774	BCLAF1	NA	BCL2-associated transcription factor 1	4
168620	BHLHA15	NA	basic helix-loop-helix family, member a15	2
80823	BHLHB9	NA	basic helix-loop-helix domain containing, class B, 9	8
27319	BHLHE22	NA	basic helix-loop-helix family, member e22	18
128408	BHLHE23	NA	basic helix-loop-helix family, member e23	2
8553	BHLHE40	NA	basic helix-loop-helix family, member e40	18
79365	BHLHE41	NA	basic helix-loop-helix family, member e41	18
650	BMP2	NA	bone morphogenetic protein 2	4
646	BNC1	NA	basonuclin 1	16
54796	BNC2	NA	basonuclin 2	32
51027	BOLA1	NA	bolA homolog 1 (E. coli)	8
388962	BOLA3	NA	bolA homolog 3 (E. coli)	6
2186	BPTF	NA	bromodomain PHD finger transcription factor	8
672	BRCA1	NA	breast cancer 1, early onset	14
390259	BSX	NA	brain-specific homeobox	6
745	C11orf9	NA	chromosome 11 open reading frame 9	6
91748	C14orf43	NA	chromosome 14 open reading frame 43	24
25943	C20orf194	NA	chromosome 20 open reading frame 194	10
23261	CAMTA1	NA	calmodulin binding transcription activator 1	16
23125	CAMTA2	NA	calmodulin binding transcription activator 2	14
23589	CARHSP1	NA	calcium regulated heat stable protein 1, 24kDa	12
54897	CASZ1	NA	castor zinc finger 1	12
865	CBFB	NA	core-binding factor, beta subunit	12
283847	CCDC79	NA	coiled-coil domain containing 79	2
988	CDC5L	NA	CDC5 cell division cycle 5-like (S. pombe)	10
1044	CDX1	NA	caudal type homeobox 1	2
1045	CDX2	NA	caudal type homeobox 2	16
1051	CEBPB	NA	CCAAT	36
1052	CEBPD	NA	CCAAT	8
1053	CEBPE	NA	CCAAT	6
1054	CEBPG	NA	CCAAT	12
10153	CEBPZ	NA	CCAAT	10
80152	CENPT	NA	centromere protein T	10
204219	CERS3	NA	ceramide synthase 3	16
253782	CERS6	NA	ceramide synthase 6	6
283489	CHAMP1	NA	chromosome alignment maintaining phosphoprotein 1	6
23152	CIC	NA	capicua homolog (Drosophila)	4
25792	CIZ1	NA	CDKN1A interacting zinc finger protein 1	14
9575	CLOCK	NA	clock homolog (mouse)	10
4850	CNOT4	NA	CCR4-NOT transcription complex, subunit 4	2
57585	CRAMP1L	NA	Crm, cramped-like (Drosophila)	6
10488	CREB3	NA	cAMP responsive element binding protein 3	10
90993	CREB3L1	NA	cAMP responsive element binding protein 3-like 1	28
64764	CREB3L2	NA	cAMP responsive element binding protein 3-like 2	30
84699	CREB3L3	NA	cAMP responsive element binding protein 3-like 3	4
148327	CREB3L4	NA	cAMP responsive element binding protein 3-like 4	8
9586	CREB5	NA	cAMP responsive element binding protein 5	26
1387	CREBBP	NA	CREB binding protein	4
1389	CREBL2	NA	cAMP responsive element binding protein-like 2	10
58487	CREBZF	NA	CREB	10
1390	CREM	NA	cAMP responsive element modulator	38
1406	CRX	NA	cone-rod homeobox	6
8531	CSDA	NA	cold shock domain protein A	52
64651	CSRNP1	NA	cysteine-serine-rich nuclear protein 1	14
81566	CSRNP2	NA	cysteine-serine-rich nuclear protein 2	2
80034	CSRNP3	NA	cysteine-serine-rich nuclear protein 3	10
140690	CTCFL	NA	CCCTC-binding factor (zinc finger protein)-like	4
1523	CUX1	NA	cut-like homeobox 1	18
23316	CUX2	NA	cut-like homeobox 2	6
30827	CXXC1	NA	CXXC finger protein 1	6
1602	DACH1	NA	dachshund homolog 1 (Drosophila)	40
117154	DACH2	NA	dachshund homolog 2 (Drosophila)	8
1628	DBP	NA	D site of albumin promoter (albumin D-box) binding protein	20
120237	DBX1	NA	developing brain homeobox 1	2
440097	DBX2	NA	developing brain homeobox 2	4
1643	DDB2	NA	damage-specific DNA binding protein 2, 48kDa	10
10522	DEAF1	NA	deformed epidermal autoregulatory factor 1 (Drosophila)	10
1745	DLX1	NA	distal-less homeobox 1	18
1746	DLX2	NA	distal-less homeobox 2	20
1747	DLX3	NA	distal-less homeobox 3	8
1748	DLX4	NA	distal-less homeobox 4	12
1749	DLX5	NA	distal-less homeobox 5	8
1750	DLX6	NA	distal-less homeobox 6	18
55929	DMAP1	NA	DNA methyltransferase 1 associated protein 1	6
127343	DMBX1	NA	diencephalon	2
1761	DMRT1	NA	doublesex and mab-3 related transcription factor 1	10
10655	DMRT2	NA	doublesex and mab-3 related transcription factor 2	8
63951	DMRTA1	NA	DMRT-like family A1	6
63950	DMRTA2	NA	DMRT-like family A2	6
63948	DMRTB1	NA	DMRT-like family B with proline-rich C-terminal, 1	12
63946	DMRTC2	NA	DMRT-like family C2	6
9988	DMTF1	NA	cyclin D binding myb-like transcription factor 1	10
64215	DNAJC1	NA	DnaJ (Hsp40) homolog, subfamily C, member 1	8
27000	DNAJC2	NA	DnaJ (Hsp40) homolog, subfamily C, member 2	4
134218	DNAJC21	NA	DnaJ (Hsp40) homolog, subfamily C, member 21	6
1786	DNMT1	NA	DNA (cytosine-5-)-methyltransferase 1	8
1788	DNMT3A	NA	DNA (cytosine-5-)-methyltransferase 3 alpha	18
1789	DNMT3B	NA	DNA (cytosine-5-)-methyltransferase 3 beta	6
29947	DNMT3L	NA	DNA (cytosine-5-)-methyltransferase 3-like	10
8193	DPF1	NA	D4, zinc and double PHD fingers family 1	8
5977	DPF2	NA	D4, zinc and double PHD fingers family 2	2
8110	DPF3	NA	D4, zinc and double PHD fingers, family 3	4
1810	DR1	NA	down-regulator of transcription 1, TBP-binding (negative cofactor 2)	6
10589	DRAP1	NA	DR1-associated protein 1 (negative cofactor 2 alpha)	30
644168	DRGX	NA	dorsal root ganglia homeobox	2
1870	E2F2	NA	E2F transcription factor 2	14
1871	E2F3	NA	E2F transcription factor 3	18
1874	E2F4	NA	E2F transcription factor 4, p107	2
1875	E2F5	NA	E2F transcription factor 5, p130-binding	18
1876	E2F6	NA	E2F transcription factor 6	4
144455	E2F7	NA	E2F transcription factor 7	2
79733	E2F8	NA	E2F transcription factor 8	10
1877	E4F1	NA	E4F transcription factor 1	6
64641	EBF2	NA	early B-cell factor 2	4
253738	EBF3	NA	early B-cell factor 3	12
57593	EBF4	NA	early B-cell factor 4	4
1959	EGR2	NA	early growth response 2	14
1960	EGR3	NA	early growth response 3	22
1961	EGR4	NA	early growth response 4	2
26298	EHF	NA	ets homologous factor	28
1997	ELF1	NA	E74-like factor 1 (ets domain transcription factor)	30
1998	ELF2	NA	E74-like factor 2 (ets domain transcription factor)	6
1999	ELF3	NA	E74-like factor 3 (ets domain transcription factor, epithelial-specific )	6
2000	ELF4	NA	E74-like factor 4 (ets domain transcription factor)	12
2004	ELK3	NA	ELK3, ETS-domain protein (SRF accessory protein 2)	16
2016	EMX1	NA	empty spiracles homeobox 1	12
2018	EMX2	NA	empty spiracles homeobox 2	26
2020	EN2	NA	engrailed homeobox 2	2
2023	ENO1	NA	enolase 1, (alpha)	32
8320	EOMES	NA	eomesodermin	12
2034	EPAS1	NA	endothelial PAS domain protein 1	24
2077	ERF	NA	Ets2 repressor factor	6
2078	ERG	NA	v-ets erythroblastosis virus E26 oncogene homolog (avian)	16
2101	ESRRA	NA	estrogen-related receptor alpha	10
2104	ESRRG	NA	estrogen-related receptor gamma	40
80712	ESX1	NA	ESX homeobox 1	4
2113	ETS1	NA	v-ets erythroblastosis virus E26 oncogene homolog 1 (avian)	20
2114	ETS2	NA	v-ets erythroblastosis virus E26 oncogene homolog 2 (avian)	16
2115	ETV1	NA	ets variant 1	40
2116	ETV2	NA	ets variant 2	4
2117	ETV3	NA	ets variant 3	12
440695	ETV3L	NA	ets variant 3-like	8
2118	ETV4	NA	ets variant 4	30
2119	ETV5	NA	ets variant 5	20
2120	ETV6	NA	ets variant 6	26
51513	ETV7	NA	ets variant 7	10
2128	EVX1	NA	even-skipped homeobox 1	4
2145	EZH1	NA	enhancer of zeste homolog 1 (Drosophila)	2
2146	EZH2	NA	enhancer of zeste homolog 2 (Drosophila)	8
340069	FAM170A	NA	family with sequence similarity 170, member A	2
222894	FERD3L	NA	Fer3-like (Drosophila)	6
389549	FEZF1	NA	FEZ family zinc finger 1	16
55079	FEZF2	NA	FEZ family zinc finger 2	20
84922	FIZ1	NA	FLT3-interacting zinc finger 1	4
2313	FLI1	NA	Friend leukemia virus integration 1	8
2353	FOS	NA	FBJ murine osteosarcoma viral oncogene homolog	30
2354	FOSB	NA	FBJ murine osteosarcoma viral oncogene homolog B	48
8061	FOSL1	NA	FOS-like antigen 1	6
2355	FOSL2	NA	FOS-like antigen 2	22
3171	FOXA3	NA	forkhead box A3	4
27023	FOXB1	NA	forkhead box B1	8
442425	FOXB2	NA	forkhead box B2	4
2296	FOXC1	NA	forkhead box C1	14
2303	FOXC2	NA	forkhead box C2 (MFH-1, mesenchyme forkhead 1)	10
2306	FOXD2	NA	forkhead box D2	4
2304	FOXE1	NA	forkhead box E1 (thyroid transcription factor 2)	6
2301	FOXE3	NA	forkhead box E3	2
2294	FOXF1	NA	forkhead box F1	2
2290	FOXG1	NA	forkhead box G1	24
8928	FOXH1	NA	forkhead box H1	8
399823	FOXI2	NA	forkhead box I2	4
344167	FOXI3	NA	forkhead box I3	6
2302	FOXJ1	NA	forkhead box J1	6
55810	FOXJ2	NA	forkhead box J2	8
22887	FOXJ3	NA	forkhead box J3	14
221937	FOXK1	NA	forkhead box K1	10
3607	FOXK2	NA	forkhead box K2	8
2300	FOXL1	NA	forkhead box L1	12
668	FOXL2	NA	forkhead box L2	20
2305	FOXM1	NA	forkhead box M1	6
8456	FOXN1	NA	forkhead box N1	4
3344	FOXN2	NA	forkhead box N2	2
1112	FOXN3	NA	forkhead box N3	16
121643	FOXN4	NA	forkhead box N4	6
2308	FOXO1	NA	forkhead box O1	6
4303	FOXO4	NA	forkhead box O4	10
100132074	FOXO6	NA	forkhead box O6	2
27086	FOXP1	NA	forkhead box P1	80
93986	FOXP2	NA	forkhead box P2	12
50943	FOXP3	NA	forkhead box P3	2
116113	FOXP4	NA	forkhead box P4	12
283150	FOXR1	NA	forkhead box R1	2
139628	FOXR2	NA	forkhead box R2	8
2307	FOXS1	NA	forkhead box S1	4
8880	FUBP1	NA	far upstream element (FUSE) binding protein 1	18
8939	FUBP3	NA	far upstream element (FUSE) binding protein 3	2
2553	GABPB1	NA	GA binding protein transcription factor, beta subunit 1	6
126626	GABPB2	NA	GA binding protein transcription factor, beta subunit 2	6
2624	GATA2	NA	GATA binding protein 2	24
2625	GATA3	NA	GATA binding protein 3	24
2626	GATA4	NA	GATA binding protein 4	12
140628	GATA5	NA	GATA binding protein 5	2
2627	GATA6	NA	GATA binding protein 6	16
57798	GATAD1	NA	GATA zinc finger domain containing 1	6
54815	GATAD2A	NA	GATA zinc finger domain containing 2A	20
57459	GATAD2B	NA	GATA zinc finger domain containing 2B	4
2636	GBX1	NA	gastrulation brain homeobox 1	4
2637	GBX2	NA	gastrulation brain homeobox 2	6
94104	GCFC1	NA	GC-rich sequence DNA-binding factor 1	12
6936	GCFC2	NA	GC-rich sequence DNA-binding factor 2	6
8521	GCM1	NA	glial cells missing homolog 1 (Drosophila)	4
9247	GCM2	NA	glial cells missing homolog 2 (Drosophila)	2
2672	GFI1	NA	growth factor independent 1 transcription repressor	14
8328	GFI1B	NA	growth factor independent 1B transcription repressor	10
2735	GLI1	NA	GLI family zinc finger 1	10
2736	GLI2	NA	GLI family zinc finger 2	6
2737	GLI3	NA	GLI family zinc finger 3	14
2738	GLI4	NA	GLI family zinc finger 4	4
148979	GLIS1	NA	GLIS family zinc finger 1	8
84662	GLIS2	NA	GLIS family zinc finger 2	8
169792	GLIS3	NA	GLIS family zinc finger 3	18
10691	GMEB1	NA	glucocorticoid modulatory element binding protein 1	4
26205	GMEB2	NA	glucocorticoid modulatory element binding protein 2	2
54856	GON4L	NA	gon-4-like (C. elegans)	4
29841	GRHL1	NA	grainyhead-like 1 (Drosophila)	14
79977	GRHL2	NA	grainyhead-like 2 (Drosophila)	10
57822	GRHL3	NA	grainyhead-like 3 (Drosophila)	14
145258	GSC	NA	goosecoid homeobox	4
219409	GSX1	NA	GS homeobox 1	2
170825	GSX2	NA	GS homeobox 2	2
2969	GTF2I	NA	general transcription factor IIi	16
2971	GTF3A	NA	general transcription factor IIIA	8
64412	GZF1	NA	GDNF-inducible zinc finger protein 1	8
9464	HAND2	NA	heart and neural crest derivatives expressed 2	6
26959	HBP1	NA	HMG-box transcription factor 1	12
139324	HDX	NA	highly divergent homeobox	4
3280	HES1	NA	hairy and enhancer of split 1, (Drosophila)	4
54626	HES2	NA	hairy and enhancer of split 2 (Drosophila)	2
390992	HES3	NA	hairy and enhancer of split 3 (Drosophila)	2
57801	HES4	NA	hairy and enhancer of split 4 (Drosophila)	12
388585	HES5	NA	hairy and enhancer of split 5 (Drosophila)	16
55502	HES6	NA	hairy and enhancer of split 6 (Drosophila)	4
84667	HES7	NA	hairy and enhancer of split 7 (Drosophila)	2
8820	HESX1	NA	HESX homeobox 1	4
23462	HEY1	NA	hairy	8
23493	HEY2	NA	hairy	4
26508	HEYL	NA	hairy	6
3087	HHEX	NA	hematopoietically expressed homeobox	8
3090	HIC1	NA	hypermethylated in cancer 1	4
23119	HIC2	NA	hypermethylated in cancer 2	2
64344	HIF3A	NA	hypoxia inducible factor 3, alpha subunit	14
25988	HINFP	NA	histone H4 transcription factor	2
3096	HIVEP1	NA	human immunodeficiency virus type I enhancer binding protein 1	16
3097	HIVEP2	NA	human immunodeficiency virus type I enhancer binding protein 2	8
59269	HIVEP3	NA	human immunodeficiency virus type I enhancer binding protein 3	10
284459	HKR1	NA	HKR1, GLI-Kruppel zinc finger family member	12
6596	HLTF	NA	helicase-like transcription factor	2
3142	HLX	NA	H2.0-like homeobox	22
79618	HMBOX1	NA	homeobox containing 1	16
10363	HMG20A	NA	high mobility group 20A	10
10362	HMG20B	NA	high mobility group 20B	26
3159	HMGA1	NA	high mobility group AT-hook 1	14
8091	HMGA2	NA	high mobility group AT-hook 2	42
22993	HMGXB3	NA	HMG box domain containing 3	4
10042	HMGXB4	NA	HMG box domain containing 4	4
3166	HMX1	NA	H6 family homeobox 1	6
3167	HMX2	NA	H6 family homeobox 2	8
340784	HMX3	NA	H6 family homeobox 3	8
3174	HNF4G	NA	hepatocyte nuclear factor 4, gamma	8
57594	HOMEZ	NA	homeobox and leucine zipper encoding	6
84525	HOPX	NA	HOP homeobox	36
3198	HOXA1	NA	homeobox A1	10
3206	HOXA10	NA	homeobox A10	22
3207	HOXA11	NA	homeobox A11	6
3209	HOXA13	NA	homeobox A13	4
3199	HOXA2	NA	homeobox A2	2
3200	HOXA3	NA	homeobox A3	16
3201	HOXA4	NA	homeobox A4	12
3202	HOXA5	NA	homeobox A5	16
3203	HOXA6	NA	homeobox A6	2
3204	HOXA7	NA	homeobox A7	12
3205	HOXA9	NA	homeobox A9	12
3211	HOXB1	NA	homeobox B1	2
10481	HOXB13	NA	homeobox B13	16
3212	HOXB2	NA	homeobox B2	26
3213	HOXB3	NA	homeobox B3	8
3214	HOXB4	NA	homeobox B4	10
3215	HOXB5	NA	homeobox B5	10
3216	HOXB6	NA	homeobox B6	20
3217	HOXB7	NA	homeobox B7	14
3218	HOXB8	NA	homeobox B8	22
3219	HOXB9	NA	homeobox B9	20
3226	HOXC10	NA	homeobox C10	20
3227	HOXC11	NA	homeobox C11	16
3228	HOXC12	NA	homeobox C12	4
3229	HOXC13	NA	homeobox C13	12
3221	HOXC4	NA	homeobox C4	24
3222	HOXC5	NA	homeobox C5	16
3223	HOXC6	NA	homeobox C6	16
3224	HOXC8	NA	homeobox C8	8
3225	HOXC9	NA	homeobox C9	10
3231	HOXD1	NA	homeobox D1	2
3236	HOXD10	NA	homeobox D10	16
3237	HOXD11	NA	homeobox D11	18
3238	HOXD12	NA	homeobox D12	2
3239	HOXD13	NA	homeobox D13	4
3232	HOXD3	NA	homeobox D3	12
3233	HOXD4	NA	homeobox D4	6
3234	HOXD8	NA	homeobox D8	12
3235	HOXD9	NA	homeobox D9	8
3297	HSF1	NA	heat shock transcription factor 1	14
3298	HSF2	NA	heat shock transcription factor 2	12
3299	HSF4	NA	heat shock transcription factor 4	14
124535	HSF5	NA	heat shock transcription factor family member 5	6
100506164	HSFX1	NA	heat shock transcription factor family, X linked 1	2
3397	ID1	NA	inhibitor of DNA binding 1, dominant negative helix-loop-helix protein	2
3398	ID2	NA	inhibitor of DNA binding 2, dominant negative helix-loop-helix protein	6
3399	ID3	NA	inhibitor of DNA binding 3, dominant negative helix-loop-helix protein	6
3400	ID4	NA	inhibitor of DNA binding 4, dominant negative helix-loop-helix protein	10
3428	IFI16	NA	interferon, gamma-inducible protein 16	46
10320	IKZF1	NA	IKAROS family zinc finger 1 (Ikaros)	24
22807	IKZF2	NA	IKAROS family zinc finger 2 (Helios)	30
22806	IKZF3	NA	IKAROS family zinc finger 3 (Aiolos)	28
64375	IKZF4	NA	IKAROS family zinc finger 4 (Eos)	14
64376	IKZF5	NA	IKAROS family zinc finger 5 (Pegasus)	4
84684	INSM2	NA	insulinoma-associated 2	4
3661	IRF3	NA	interferon regulatory factor 3	6
3662	IRF4	NA	interferon regulatory factor 4	4
3663	IRF5	NA	interferon regulatory factor 5	6
3664	IRF6	NA	interferon regulatory factor 6	12
3665	IRF7	NA	interferon regulatory factor 7	8
3394	IRF8	NA	interferon regulatory factor 8	16
10379	IRF9	NA	interferon regulatory factor 9	4
79192	IRX1	NA	iroquois homeobox 1	10
153572	IRX2	NA	iroquois homeobox 2	6
79191	IRX3	NA	iroquois homeobox 3	20
50805	IRX4	NA	iroquois homeobox 4	14
10265	IRX5	NA	iroquois homeobox 5	6
79190	IRX6	NA	iroquois homeobox 6	2
3670	ISL1	NA	ISL LIM homeobox 1	4
64843	ISL2	NA	ISL LIM homeobox 2	8
91464	ISX	NA	intestine-specific homeobox	2
3720	JARID2	NA	jumonji, AT rich interactive domain 2	32
221895	JAZF1	NA	JAZF zinc finger 1	14
122953	JDP2	NA	Jun dimerization protein 2	6
3725	JUN	NA	jun proto-oncogene	10
3726	JUNB	NA	jun B proto-oncogene	2
3727	JUND	NA	jun D proto-oncogene	20
10524	KAT5	NA	K(lysine) acetyltransferase 5	6
7994	KAT6A	NA	K(lysine) acetyltransferase 6A	8
23522	KAT6B	NA	K(lysine) acetyltransferase 6B	10
11143	KAT7	NA	K(lysine) acetyltransferase 7	4
84148	KAT8	NA	K(lysine) acetyltransferase 8	8
56888	KCMF1	NA	potassium channel modulatory factor 1	6
30818	KCNIP3	NA	Kv channel interacting protein 3, calsenilin	14
22992	KDM2A	NA	lysine (K)-specific demethylase 2A	16
5927	KDM5A	NA	lysine (K)-specific demethylase 5A	8
10765	KDM5B	NA	lysine (K)-specific demethylase 5B	16
8242	KDM5C	NA	lysine (K)-specific demethylase 5C	2
8284	KDM5D	NA	lysine (K)-specific demethylase 5D	6
8570	KHSRP	NA	KH-type splicing regulatory protein	4
57670	KIAA1549	NA	KIAA1549	10
205717	KIAA2018	NA	KIAA2018	2
10661	KLF1	NA	Kruppel-like factor 1 (erythroid)	2
7071	KLF10	NA	Kruppel-like factor 10	12
8462	KLF11	NA	Kruppel-like factor 11	8
11278	KLF12	NA	Kruppel-like factor 12	20
51621	KLF13	NA	Kruppel-like factor 13	38
28999	KLF15	NA	Kruppel-like factor 15	10
83855	KLF16	NA	Kruppel-like factor 16	10
128209	KLF17	NA	Kruppel-like factor 17	12
10365	KLF2	NA	Kruppel-like factor 2 (lung)	10
51274	KLF3	NA	Kruppel-like factor 3 (basic)	20
688	KLF5	NA	Kruppel-like factor 5 (intestinal)	24
1316	KLF6	NA	Kruppel-like factor 6	30
8609	KLF7	NA	Kruppel-like factor 7 (ubiquitous)	16
11279	KLF8	NA	Kruppel-like factor 8	16
687	KLF9	NA	Kruppel-like factor 9	28
83746	L3MBTL2	NA	l(3)mbt-like 2 (Drosophila)	2
84456	L3MBTL3	NA	l(3)mbt-like 3 (Drosophila)	4
91133	L3MBTL4	NA	l(3)mbt-like 4 (Drosophila)	6
10660	LBX1	NA	ladybird homeobox 1	4
85474	LBX2	NA	ladybird homeobox 2	6
84458	LCOR	NA	ligand dependent nuclear receptor corepressor	16
254251	LCORL	NA	ligand dependent nuclear receptor corepressor-like	4
51176	LEF1	NA	lymphoid enhancer-binding factor 1	94
3975	LHX1	NA	LIM homeobox 1	2
9355	LHX2	NA	LIM homeobox 2	12
89884	LHX4	NA	LIM homeobox 4	4
64211	LHX5	NA	LIM homeobox 5	4
26468	LHX6	NA	LIM homeobox 6	16
431707	LHX8	NA	LIM homeobox 8	12
56956	LHX9	NA	LIM homeobox 9	22
4009	LMX1A	NA	LIM homeobox transcription factor 1, alpha	10
4010	LMX1B	NA	LIM homeobox transcription factor 1, beta	6
9208	LRRFIP1	NA	leucine rich repeat (in FLII) interacting protein 1	12
9209	LRRFIP2	NA	leucine rich repeat (in FLII) interacting protein 2	12
55646	LYAR	NA	Ly1 antibody reactive homolog (mouse)	12
4066	LYL1	NA	lymphoblastic leukemia derived sequence 1	20
84944	MAEL	NA	maelstrom homolog (Drosophila)	14
4094	MAF	NA	v-maf musculoaponeurotic fibrosarcoma oncogene homolog (avian)	22
84232	MAF1	NA	MAF1 homolog (S. cerevisiae)	14
389692	MAFA	NA	v-maf musculoaponeurotic fibrosarcoma oncogene homolog A (avian)	2
23764	MAFF	NA	v-maf musculoaponeurotic fibrosarcoma oncogene homolog F (avian)	16
4097	MAFG	NA	v-maf musculoaponeurotic fibrosarcoma oncogene homolog G (avian)	14
7975	MAFK	NA	v-maf musculoaponeurotic fibrosarcoma oncogene homolog K (avian)	14
9782	MATR3	NA	matrin 3	18
4150	MAZ	NA	MYC-associated zinc finger protein (purine-binding transcription factor)	46
4152	MBD1	NA	methyl-CpG binding domain protein 1	6
8932	MBD2	NA	methyl-CpG binding domain protein 2	18
53615	MBD3	NA	methyl-CpG binding domain protein 3	6
8930	MBD4	NA	methyl-CpG binding domain protein 4	8
55777	MBD5	NA	methyl-CpG binding domain protein 5	12
114785	MBD6	NA	methyl-CpG binding domain protein 6	24
55796	MBNL3	NA	muscleblind-like 3 (Drosophila)	40
2122	MECOM	NA	MDS1 and EVI1 complex locus	36
4204	MECP2	NA	methyl CpG binding protein 2 (Rett syndrome)	20
100271849	MEF2B	NA	myocyte enhancer factor 2B	6
4208	MEF2C	NA	myocyte enhancer factor 2C	42
4209	MEF2D	NA	myocyte enhancer factor 2D	16
4211	MEIS1	NA	Meis homeobox 1	20
4212	MEIS2	NA	Meis homeobox 2	34
56917	MEIS3	NA	Meis homeobox 3	6
4213	MEIS3P1	NA	Meis homeobox 3 pseudogene 1	2
257468	MEIS3P2	NA	Meis homeobox 3 pseudogene 2	2
4222	MEOX1	NA	mesenchyme homeobox 1	10
4223	MEOX2	NA	mesenchyme homeobox 2	26
55897	MESP1	NA	mesoderm posterior 1 homolog (mouse)	10
145873	MESP2	NA	mesoderm posterior 2 homolog (mouse)	2
23269	MGA	NA	MAX gene associated	6
57708	MIER1	NA	mesoderm induction early response 1 homolog (Xenopus laevis)	16
54531	MIER2	NA	mesoderm induction early response 1, family member 2	2
166968	MIER3	NA	mesoderm induction early response 1, family member 3	4
55320	MIS18BP1	NA	MIS18 binding protein 1	12
4286	MITF	NA	microphthalmia-associated transcription factor	36
83881	MIXL1	NA	Mix paired-like homeobox	6
283078	MKX	NA	mohawk homeobox	16
4297	MLL	NA	myeloid	2
8085	MLL2	NA	myeloid	12
58508	MLL3	NA	myeloid	4
9757	MLL4	NA	myeloid	2
55904	MLL5	NA	myeloid	12
4298	MLLT1	NA	myeloid	6
8028	MLLT10	NA	myeloid	24
10962	MLLT11	NA	myeloid	26
4300	MLLT3	NA	myeloid	12
4301	MLLT4	NA	myeloid	22
4302	MLLT6	NA	myeloid	12
6945	MLX	NA	MAX-like protein X	8
22877	MLXIP	NA	MLX interacting protein	8
51085	MLXIPL	NA	MLX interacting protein-like	8
4335	MNT	NA	MAX binding protein	8
3110	MNX1	NA	motor neuron and pancreas homeobox 1	4
9242	MSC	NA	musculin	26
4487	MSX1	NA	msh homeobox 1	2
4488	MSX2	NA	msh homeobox 2	10
9112	MTA1	NA	metastasis associated 1	18
9219	MTA2	NA	metastasis associated 1 family, member 2	22
57504	MTA3	NA	metastasis associated 1 family, member 3	20
4520	MTF1	NA	metal-regulatory transcription factor 1	6
22823	MTF2	NA	metal response element binding transcription factor 2	6
4084	MXD1	NA	MAX dimerization protein 1	26
83463	MXD3	NA	MAX dimerization protein 3	4
10608	MXD4	NA	MAX dimerization protein 4	10
4601	MXI1	NA	MAX interactor 1	14
4603	MYBL1	NA	v-myb myeloblastosis viral oncogene homolog (avian)-like 1	12
4605	MYBL2	NA	v-myb myeloblastosis viral oncogene homolog (avian)-like 2	4
4610	MYCL1	NA	v-myc myelocytomatosis viral oncogene homolog 1, lung carcinoma derived (avian)	8
4617	MYF5	NA	myogenic factor 5	2
4618	MYF6	NA	myogenic factor 6 (herculin)	14
55892	MYNN	NA	myoneurin	8
4654	MYOD1	NA	myogenic differentiation 1	10
4656	MYOG	NA	myogenin (myogenic factor 4)	6
114803	MYSM1	NA	Myb-like, SWIRM and MPN domains 1	4
4661	MYT1	NA	myelin transcription factor 1	14
23040	MYT1L	NA	myelin transcription factor 1-like	38
7593	MZF1	NA	myeloid zinc finger 1	6
79923	NANOG	NA	Nanog homeobox	6
404635	NANOGP1	NA	Nanog homeobox pseudogene 1	12
8648	NCOA1	NA	nuclear receptor coactivator 1	6
10499	NCOA2	NA	nuclear receptor coactivator 2	24
8202	NCOA3	NA	nuclear receptor coactivator 3	12
8031	NCOA4	NA	nuclear receptor coactivator 4	24
57727	NCOA5	NA	nuclear receptor coactivator 5	2
23054	NCOA6	NA	nuclear receptor coactivator 6	10
135112	NCOA7	NA	nuclear receptor coactivator 7	38
9611	NCOR1	NA	nuclear receptor corepressor 1	8
9612	NCOR2	NA	nuclear receptor corepressor 2	38
4760	NEUROD1	NA	neurogenic differentiation 1	16
4761	NEUROD2	NA	neurogenic differentiation 2	4
58158	NEUROD4	NA	neurogenic differentiation 4	6
63974	NEUROD6	NA	neurogenic differentiation 6	8
4762	NEUROG1	NA	neurogenin 1	6
63973	NEUROG2	NA	neurogenin 2	2
50674	NEUROG3	NA	neurogenin 3	2
10725	NFAT5	NA	nuclear factor of activated T-cells 5, tonicity-responsive	22
4772	NFATC1	NA	nuclear factor of activated T-cells, cytoplasmic, calcineurin-dependent 1	6
4775	NFATC3	NA	nuclear factor of activated T-cells, cytoplasmic, calcineurin-dependent 3	14
4776	NFATC4	NA	nuclear factor of activated T-cells, cytoplasmic, calcineurin-dependent 4	2
4778	NFE2	NA	nuclear factor (erythroid-derived 2), 45kDa	18
4779	NFE2L1	NA	nuclear factor (erythroid-derived 2)-like 1	18
9603	NFE2L3	NA	nuclear factor (erythroid-derived 2)-like 3	2
4774	NFIA	NA	nuclear factor I	38
4781	NFIB	NA	nuclear factor I	38
4784	NFIX	NA	nuclear factor I	40
4791	NFKB2	NA	nuclear factor of kappa light polypeptide gene enhancer in B-cells 2 (p49	18
4792	NFKBIA	NA	nuclear factor of kappa light polypeptide gene enhancer in B-cells inhibitor, alpha	32
4793	NFKBIB	NA	nuclear factor of kappa light polypeptide gene enhancer in B-cells inhibitor, beta	14
84807	NFKBID	NA	nuclear factor of kappa light polypeptide gene enhancer in B-cells inhibitor, delta	8
4794	NFKBIE	NA	nuclear factor of kappa light polypeptide gene enhancer in B-cells inhibitor, epsilon	12
4795	NFKBIL1	NA	nuclear factor of kappa light polypeptide gene enhancer in B-cells inhibitor-like 1	6
64332	NFKBIZ	NA	nuclear factor of kappa light polypeptide gene enhancer in B-cells inhibitor, zeta	22
4798	NFRKB	NA	nuclear factor related to kappaB binding protein	2
4799	NFX1	NA	nuclear transcription factor, X-box binding 1	4
152518	NFXL1	NA	nuclear transcription factor, X-box binding-like 1	12
4801	NFYB	NA	nuclear transcription factor Y, beta	14
4802	NFYC	NA	nuclear transcription factor Y, gamma	18
4808	NHLH2	NA	nescient helix loop helix 2	8
55922	NKRF	NA	NFKB repressing factor	8
390010	NKX1-2	NA	NK1 homeobox 2	6
7080	NKX2-1	NA	NK2 homeobox 1	34
4821	NKX2-2	NA	NK2 homeobox 2	10
159296	NKX2-3	NA	NK2 homeobox 3	6
644524	NKX2-4	NA	NK2 homeobox 4	4
1482	NKX2-5	NA	NK2 homeobox 5	8
137814	NKX2-6	NA	NK2 homeobox 6	2
26257	NKX2-8	NA	NK2 homeobox 8	8
4825	NKX6-1	NA	NK6 homeobox 1	2
84504	NKX6-2	NA	NK6 homeobox 2	2
157848	NKX6-3	NA	NK6 homeobox 3	4
64318	NOC3L	NA	nucleolar complex associated 3 homolog (S. cerevisiae)	6
79050	NOC4L	NA	nucleolar complex associated 4 homolog (S. cerevisiae)	2
4841	NONO	NA	non-POU domain containing, octamer-binding	10
4861	NPAS1	NA	neuronal PAS domain protein 1	6
4862	NPAS2	NA	neuronal PAS domain protein 2	8
64067	NPAS3	NA	neuronal PAS domain protein 3	18
266743	NPAS4	NA	neuronal PAS domain protein 4	2
190	NR0B1	NA	nuclear receptor subfamily 0, group B, member 1	2
8431	NR0B2	NA	nuclear receptor subfamily 0, group B, member 2	10
9572	NR1D1	NA	nuclear receptor subfamily 1, group D, member 1	20
9975	NR1D2	NA	nuclear receptor subfamily 1, group D, member 2	8
10062	NR1H3	NA	nuclear receptor subfamily 1, group H, member 3	16
9971	NR1H4	NA	nuclear receptor subfamily 1, group H, member 4	12
8856	NR1I2	NA	nuclear receptor subfamily 1, group I, member 2	10
9970	NR1I3	NA	nuclear receptor subfamily 1, group I, member 3	8
7181	NR2C1	NA	nuclear receptor subfamily 2, group C, member 1	6
7182	NR2C2	NA	nuclear receptor subfamily 2, group C, member 2	18
7101	NR2E1	NA	nuclear receptor subfamily 2, group E, member 1	6
7026	NR2F2	NA	nuclear receptor subfamily 2, group F, member 2	68
2063	NR2F6	NA	nuclear receptor subfamily 2, group F, member 6	6
4306	NR3C2	NA	nuclear receptor subfamily 3, group C, member 2	22
3164	NR4A1	NA	nuclear receptor subfamily 4, group A, member 1	34
8013	NR4A3	NA	nuclear receptor subfamily 4, group A, member 3	18
2516	NR5A1	NA	nuclear receptor subfamily 5, group A, member 1	10
2494	NR5A2	NA	nuclear receptor subfamily 5, group A, member 2	16
2649	NR6A1	NA	nuclear receptor subfamily 6, group A, member 1	8
4899	NRF1	NA	nuclear respiratory factor 1	4
4901	NRL	NA	neural retina leucine zipper	10
116448	OLIG1	NA	oligodendrocyte transcription factor 1	8
10215	OLIG2	NA	oligodendrocyte lineage transcription factor 2	2
167826	OLIG3	NA	oligodendrocyte transcription factor 3	4
3175	ONECUT1	NA	one cut homeobox 1	10
9480	ONECUT2	NA	one cut homeobox 2	8
390874	ONECUT3	NA	one cut homeobox 3	6
130497	OSR1	NA	odd-skipped related 1 (Drosophila)	8
116039	OSR2	NA	odd-skipped related 2 (Drosophila)	4
5013	OTX1	NA	orthodenticle homeobox 1	8
5015	OTX2	NA	orthodenticle homeobox 2	12
5017	OVOL1	NA	ovo-like 1(Drosophila)	12
58495	OVOL2	NA	ovo-like 2 (Drosophila)	10
142	PARP1	NA	poly (ADP-ribose) polymerase 1	6
64761	PARP12	NA	poly (ADP-ribose) polymerase family, member 12	10
23598	PATZ1	NA	POZ (BTB) and AT hook containing zinc finger 1	22
5074	PAWR	NA	PRKC, apoptosis, WT1, regulator	38
5075	PAX1	NA	paired box 1	8
5077	PAX3	NA	paired box 3	10
5081	PAX7	NA	paired box 7	12
7849	PAX8	NA	paired box 8	24
5083	PAX9	NA	paired box 9	12
55193	PBRM1	NA	polybromo 1	12
5089	PBX2	NA	pre-B-cell leukemia homeobox 2	8
5090	PBX3	NA	pre-B-cell leukemia homeobox 3	18
80714	PBX4	NA	pre-B-cell leukemia homeobox 4	4
5093	PCBP1	NA	poly(rC) binding protein 1	8
5094	PCBP2	NA	poly(rC) binding protein 2	34
54039	PCBP3	NA	poly(rC) binding protein 3	14
57060	PCBP4	NA	poly(rC) binding protein 4	18
84108	PCGF6	NA	polycomb group ring finger 6	6
3651	PDX1	NA	pancreatic and duodenal homeobox 1	8
5178	PEG3	NA	paternally expressed 3	14
5241	PGR	NA	progesterone receptor	28
5245	PHB	NA	prohibitin	6
11331	PHB2	NA	prohibitin 2	6
51230	PHF20	NA	PHD finger protein 20	2
84844	PHF5A	NA	PHD finger protein 5A	2
401	PHOX2A	NA	paired-like homeobox 2a	10
8929	PHOX2B	NA	paired-like homeobox 2b	20
10745	PHTF1	NA	putative homeodomain transcription factor 1	10
57157	PHTF2	NA	putative homeodomain transcription factor 2	12
5307	PITX1	NA	paired-like homeodomain 1	18
5308	PITX2	NA	paired-like homeodomain 2	18
5309	PITX3	NA	paired-like homeodomain 3	4
5316	PKNOX1	NA	PBX	10
63876	PKNOX2	NA	PBX	6
5325	PLAGL1	NA	pleiomorphic adenoma gene-like 1	10
5326	PLAGL2	NA	pleiomorphic adenoma gene-like 2	2
5341	PLEK	NA	pleckstrin	16
23126	POGZ	NA	pogo transposable element with ZNF domain	14
5449	POU1F1	NA	POU class 1 homeobox 1	4
5450	POU2AF1	NA	POU class 2 associating factor 1	8
5451	POU2F1	NA	POU class 2 homeobox 1	16
5452	POU2F2	NA	POU class 2 homeobox 2	8
25833	POU2F3	NA	POU class 2 homeobox 3	6
5453	POU3F1	NA	POU class 3 homeobox 1	2
5454	POU3F2	NA	POU class 3 homeobox 2	14
5455	POU3F3	NA	POU class 3 homeobox 3	10
5456	POU3F4	NA	POU class 3 homeobox 4	8
5457	POU4F1	NA	POU class 4 homeobox 1	6
5458	POU4F2	NA	POU class 4 homeobox 2	2
5459	POU4F3	NA	POU class 4 homeobox 3	4
5462	POU5F1B	NA	POU class 5 homeobox 1B	2
134187	POU5F2	NA	POU domain class 5, transcription factor 2	2
5463	POU6F1	NA	POU class 6 homeobox 1	12
11281	POU6F2	NA	POU class 6 homeobox 2	8
5465	PPARA	NA	peroxisome proliferator-activated receptor alpha	8
5467	PPARD	NA	peroxisome proliferator-activated receptor delta	6
10848	PPP1R13L	NA	protein phosphatase 1, regulatory subunit 13 like	8
639	PRDM1	NA	PR domain containing 1, with ZNF domain	30
56980	PRDM10	NA	PR domain containing 10	10
56981	PRDM11	NA	PR domain containing 11	6
59336	PRDM13	NA	PR domain containing 13	4
63978	PRDM14	NA	PR domain containing 14	10
63977	PRDM15	NA	PR domain containing 15	8
63976	PRDM16	NA	PR domain containing 16	6
7799	PRDM2	NA	PR domain containing 2, with ZNF domain	10
11108	PRDM4	NA	PR domain containing 4	8
11107	PRDM5	NA	PR domain containing 5	6
93166	PRDM6	NA	PR domain containing 6	8
56978	PRDM8	NA	PR domain containing 8	16
10113	PREB	NA	prolactin regulatory element binding	4
5612	PRKRIR	NA	protein-kinase, interferon-inducible double stranded RNA dependent inhibitor, repressor of (P58 repressor)	4
5629	PROX1	NA	prospero homeobox 1	18
5396	PRRX1	NA	paired related homeobox 1	70
51450	PRRX2	NA	paired related homeobox 2	6
55269	PSPC1	NA	paraspeckle component 1	4
256297	PTF1A	NA	pancreas specific transcription factor, 1a	2
5813	PURA	NA	purine-rich element binding protein A	20
5814	PURB	NA	purine-rich element binding protein B	4
29942	PURG	NA	purine-rich element binding protein G	4
5914	RARA	NA	retinoic acid receptor, alpha	30
5915	RARB	NA	retinoic acid receptor, beta	14
5916	RARG	NA	retinoic acid receptor, gamma	12
30062	RAX	NA	retina and anterior neural fold homeobox	6
84839	RAX2	NA	retina and anterior neural fold homeobox 2	6
57786	RBAK	NA	RB-associated KRAB zinc finger	4
55696	RBM22	NA	RNA binding motif protein 22	2
3516	RBPJ	NA	recombination signal binding protein for immunoglobulin kappa J region	42
11317	RBPJL	NA	recombination signal binding protein for immunoglobulin kappa J region-like	2
149041	RC3H1	NA	ring finger and CCCH-type domains 1	2
54542	RC3H2	NA	ring finger and CCCH-type domains 2	6
23186	RCOR1	NA	REST corepressor 1	8
283248	RCOR2	NA	REST corepressor 2	6
55758	RCOR3	NA	REST corepressor 3	26
5971	RELB	NA	v-rel reticuloendotheliosis viral oncogene homolog B	2
473	RERE	NA	arginine-glutamic acid dipeptide (RE) repeats	56
5989	RFX1	NA	regulatory factor X, 1 (influences HLA class II expression)	6
5990	RFX2	NA	regulatory factor X, 2 (influences HLA class II expression)	8
5991	RFX3	NA	regulatory factor X, 3 (influences HLA class II expression)	16
5992	RFX4	NA	regulatory factor X, 4 (influences HLA class II expression)	14
5993	RFX5	NA	regulatory factor X, 5 (influences HLA class II expression)	10
222546	RFX6	NA	regulatory factor X, 6	6
64864	RFX7	NA	regulatory factor X, 7	8
731220	RFX8	NA	regulatory factor X, 8	10
8625	RFXANK	NA	regulatory factor X-associated ankyrin-containing protein	8
5994	RFXAP	NA	regulatory factor X-associated protein	4
158800	RHOXF1	NA	Rhox homeobox family, member 1	6
6018	RLF	NA	rearranged L-myc fusion	6
6095	RORA	NA	RAR-related orphan receptor A	18
6096	RORB	NA	RAR-related orphan receptor B	10
6097	RORC	NA	RAR-related orphan receptor C	12
862	RUNX1T1	NA	runt-related transcription factor 1; translocated to, 1 (cyclin D-related)	44
860	RUNX2	NA	runt-related transcription factor 2	50
864	RUNX3	NA	runt-related transcription factor 3	24
6257	RXRB	NA	retinoid X receptor, beta	4
6258	RXRG	NA	retinoid X receptor, gamma	26
6299	SALL1	NA	sal-like 1 (Drosophila)	18
6297	SALL2	NA	sal-like 2 (Drosophila)	20
27164	SALL3	NA	sal-like 3 (Drosophila)	6
57167	SALL4	NA	sal-like 4 (Drosophila)	16
6304	SATB1	NA	SATB homeobox 1	50
23314	SATB2	NA	SATB homeobox 2	40
49855	SCAPER	NA	S-phase cyclin A-associated protein in the ER	10
83482	SCRT1	NA	scratch homolog 1, zinc finger protein (Drosophila)	6
85508	SCRT2	NA	scratch homolog 2, zinc finger protein (Drosophila)	6
645832	SEBOX	NA	SEBOX homeobox	18
26040	SETBP1	NA	SET binding protein 1	16
6421	SFPQ	NA	splicing factor proline	14
6473	SHOX	NA	short stature homeobox	2
6474	SHOX2	NA	short stature homeobox 2	14
6492	SIM1	NA	single-minded homolog 1 (Drosophila)	4
6493	SIM2	NA	single-minded homolog 2 (Drosophila)	12
6495	SIX1	NA	SIX homeobox 1	8
10736	SIX2	NA	SIX homeobox 2	10
6496	SIX3	NA	SIX homeobox 3	26
51804	SIX4	NA	SIX homeobox 4	8
147912	SIX5	NA	SIX homeobox 5	8
4990	SIX6	NA	SIX homeobox 6	10
6497	SKI	NA	v-ski sarcoma viral oncogene homolog (avian)	12
6498	SKIL	NA	SKI-like oncogene	24
390598	SKOR1	NA	SKI family transcriptional corepressor 1	10
10463	SLC30A9	NA	solute carrier family 30 (zinc transporter), member 9	4
4086	SMAD1	NA	SMAD family member 1	26
4087	SMAD2	NA	SMAD family member 2	16
4088	SMAD3	NA	SMAD family member 3	38
4089	SMAD4	NA	SMAD family member 4	4
4090	SMAD5	NA	SMAD family member 5	4
4091	SMAD6	NA	SMAD family member 6	16
4092	SMAD7	NA	SMAD family member 7	10
4093	SMAD9	NA	SMAD family member 9	22
6594	SMARCA1	NA	SWI	6
6595	SMARCA2	NA	SWI	38
6597	SMARCA4	NA	SWI	8
8467	SMARCA5	NA	SWI	12
56916	SMARCAD1	NA	SWI	10
50485	SMARCAL1	NA	SWI	6
6598	SMARCB1	NA	SWI	4
6599	SMARCC1	NA	SWI	4
6601	SMARCC2	NA	SWI	10
6602	SMARCD1	NA	SWI	6
6603	SMARCD2	NA	SWI	16
6604	SMARCD3	NA	SWI	16
6605	SMARCE1	NA	SWI	8
6615	SNAI1	NA	snail homolog 1 (Drosophila)	2
6591	SNAI2	NA	snail homolog 2 (Drosophila)	10
333929	SNAI3	NA	snail homolog 3 (Drosophila)	6
6621	SNAPC4	NA	small nuclear RNA activating complex, polypeptide 4, 190kDa	4
402381	SOHLH1	NA	spermatogenesis and oogenesis specific basic helix-loop-helix 1	4
54937	SOHLH2	NA	spermatogenesis and oogenesis specific basic helix-loop-helix 2	6
6656	SOX1	NA	SRY (sex determining region Y)-box 1	14
6663	SOX10	NA	SRY (sex determining region Y)-box 10	4
6664	SOX11	NA	SRY (sex determining region Y)-box 11	10
6666	SOX12	NA	SRY (sex determining region Y)-box 12	8
9580	SOX13	NA	SRY (sex determining region Y)-box 13	10
8403	SOX14	NA	SRY (sex determining region Y)-box 14	2
6665	SOX15	NA	SRY (sex determining region Y)-box 15	8
54345	SOX18	NA	SRY (sex determining region Y)-box 18	8
11166	SOX21	NA	SRY (sex determining region Y)-box 21	14
6658	SOX3	NA	SRY (sex determining region Y)-box 3	4
11063	SOX30	NA	SRY (sex determining region Y)-box 30	6
6659	SOX4	NA	SRY (sex determining region Y)-box 4	30
55553	SOX6	NA	SRY (sex determining region Y)-box 6	44
83595	SOX7	NA	SRY (sex determining region Y)-box 7	8
30812	SOX8	NA	SRY (sex determining region Y)-box 8	2
6672	SP100	NA	SP100 nuclear antigen	6
3431	SP110	NA	SP110 nuclear body protein	12
11262	SP140	NA	SP140 nuclear body protein	6
93349	SP140L	NA	SP140 nuclear body protein-like	4
6668	SP2	NA	Sp2 transcription factor	2
6670	SP3	NA	Sp3 transcription factor	16
6671	SP4	NA	Sp4 transcription factor	12
389058	SP5	NA	Sp5 transcription factor	24
80320	SP6	NA	Sp6 transcription factor	6
121340	SP7	NA	Sp7 transcription factor	12
221833	SP8	NA	Sp8 transcription factor	6
100131390	SP9	NA	Sp9 transcription factor homolog (mouse)	4
25803	SPDEF	NA	SAM pointed domain containing ets transcription factor	6
121599	SPIC	NA	Spi-C transcription factor (Spi-1	2
6720	SREBF1	NA	sterol regulatory element binding transcription factor 1	20
6721	SREBF2	NA	sterol regulatory element binding transcription factor 2	12
6749	SSRP1	NA	structure specific recognition protein 1	8
9705	ST18	NA	suppression of tumorigenicity 18 (breast carcinoma) (zinc finger protein)	22
6773	STAT2	NA	signal transducer and activator of transcription 2, 113kDa	6
6775	STAT4	NA	signal transducer and activator of transcription 4	14
6776	STAT5A	NA	signal transducer and activator of transcription 5A	22
6777	STAT5B	NA	signal transducer and activator of transcription 5B	6
6778	STAT6	NA	signal transducer and activator of transcription 6, interleukin-4 induced	14
6871	TADA2A	NA	transcriptional adaptor 2A	4
93624	TADA2B	NA	transcriptional adaptor 2B	2
6872	TAF1	NA	TAF1 RNA polymerase II, TATA box binding protein (TBP)-associated factor, 250kDa	8
8887	TAX1BP1	NA	Tax1 (human T-cell leukemia virus type I) binding protein 1	6
30851	TAX1BP3	NA	Tax1 (human T-cell leukemia virus type I) binding protein 3	6
9519	TBPL1	NA	TBP-like 1	16
10716	TBR1	NA	T-box, brain, 1	32
6899	TBX1	NA	T-box 1	10
6913	TBX15	NA	T-box 15	16
9096	TBX18	NA	T-box 18	10
9095	TBX19	NA	T-box 19	8
6909	TBX2	NA	T-box 2	12
57057	TBX20	NA	T-box 20	6
30009	TBX21	NA	T-box 21	4
50945	TBX22	NA	T-box 22	4
6926	TBX3	NA	T-box 3	24
9496	TBX4	NA	T-box 4	4
6910	TBX5	NA	T-box 5	24
6911	TBX6	NA	T-box 6	6
6938	TCF12	NA	transcription factor 12	40
6939	TCF15	NA	transcription factor 15 (basic helix-loop-helix)	2
6941	TCF19	NA	transcription factor 19	2
6942	TCF20	NA	transcription factor 20 (AR1)	10
6943	TCF21	NA	transcription factor 21	6
150921	TCF23	NA	transcription factor 23	6
100129654	TCF24	NA	transcription factor 24	2
22980	TCF25	NA	transcription factor 25 (basic helix-loop-helix)	10
6925	TCF4	NA	transcription factor 4	102
6932	TCF7	NA	transcription factor 7 (T-cell specific, HMG-box)	22
83439	TCF7L1	NA	transcription factor 7-like 1 (T-cell specific, HMG-box)	2
6934	TCF7L2	NA	transcription factor 7-like 2 (T-cell specific, HMG-box)	40
10732	TCFL5	NA	transcription factor-like 5 (basic helix-loop-helix)	4
8463	TEAD2	NA	TEA domain family member 2	4
7005	TEAD3	NA	TEA domain family member 3	8
7004	TEAD4	NA	TEA domain family member 4	22
7008	TEF	NA	thyrotrophic embryonic factor	12
7013	TERF1	NA	telomeric repeat binding factor (NIMA-interacting) 1	6
7014	TERF2	NA	telomeric repeat binding factor 2	10
80312	TET1	NA	tet methylcytosine dioxygenase 1	8
54790	TET2	NA	tet methylcytosine dioxygenase 2	20
200424	TET3	NA	tet methylcytosine dioxygenase 3	2
7019	TFAM	NA	transcription factor A, mitochondrial	10
7021	TFAP2B	NA	transcription factor AP-2 beta (activating enhancer binding protein 2 beta)	26
7022	TFAP2C	NA	transcription factor AP-2 gamma (activating enhancer binding protein 2 gamma)	10
7023	TFAP4	NA	transcription factor AP-4 (activating enhancer binding protein 4)	12
51106	TFB1M	NA	transcription factor B1, mitochondrial	6
64216	TFB2M	NA	transcription factor B2, mitochondrial	4
7024	TFCP2	NA	transcription factor CP2	6
29842	TFCP2L1	NA	transcription factor CP2-like 1	2
7027	TFDP1	NA	transcription factor Dp-1	6
7029	TFDP2	NA	transcription factor Dp-2 (E2F dimerization partner 2)	22
51270	TFDP3	NA	transcription factor Dp family, member 3	2
7030	TFE3	NA	transcription factor binding to IGHM enhancer 3	8
7942	TFEB	NA	transcription factor EB	16
22797	TFEC	NA	transcription factor EC	12
7050	TGIF1	NA	TGFB-induced factor homeobox 1	48
60436	TGIF2	NA	TGFB-induced factor homeobox 2	6
90316	TGIF2LX	NA	TGFB-induced factor homeobox 2-like, X-linked	2
55145	THAP1	NA	THAP domain containing, apoptosis associated protein 1	10
56906	THAP10	NA	THAP domain containing 10	6
57215	THAP11	NA	THAP domain containing 11	2
83591	THAP2	NA	THAP domain containing, apoptosis associated protein 2	24
90326	THAP3	NA	THAP domain containing, apoptosis associated protein 3	4
51078	THAP4	NA	THAP domain containing 4	12
168451	THAP5	NA	THAP domain containing 5	6
152815	THAP6	NA	THAP domain containing 6	6
80764	THAP7	NA	THAP domain containing 7	10
199745	THAP8	NA	THAP domain containing 8	8
79725	THAP9	NA	THAP domain containing 9	12
7067	THRA	NA	thyroid hormone receptor, alpha	8
7068	THRB	NA	thyroid hormone receptor, beta	38
3196	TLX2	NA	T-cell leukemia homeobox 2	6
30012	TLX3	NA	T-cell leukemia homeobox 3	6
114034	TOE1	NA	target of EGR1, member 1 (nuclear)	14
4796	TONSL	NA	tonsoku-like, DNA repair protein	2
10210	TOPORS	NA	topoisomerase I binding, arginine	10
9760	TOX	NA	thymocyte selection-associated high mobility group box	16
84969	TOX2	NA	TOX high mobility group box family member 2	18
27324	TOX3	NA	TOX high mobility group box family member 3	8
9878	TOX4	NA	TOX high mobility group box family member 4	2
8626	TP63	NA	tumor protein p63	18
7161	TP73	NA	tumor protein p73	30
348825	TPRXL	NA	tetra-peptide repeat homeobox-like	16
55809	TRERF1	NA	transcriptional regulating factor 1	12
7227	TRPS1	NA	trichorhinophalangeal syndrome I	32
8848	TSC22D1	NA	TSC22 domain family, member 1	36
9819	TSC22D2	NA	TSC22 domain family, member 2	24
1831	TSC22D3	NA	TSC22 domain family, member 3	22
81628	TSC22D4	NA	TSC22 domain family, member 4	14
10194	TSHZ1	NA	teashirt zinc finger homeobox 1	10
128553	TSHZ2	NA	teashirt zinc finger homeobox 2	20
57616	TSHZ3	NA	teashirt zinc finger homeobox 3	12
7270	TTF1	NA	transcription termination factor, RNA polymerase I	2
8458	TTF2	NA	transcription termination factor, RNA polymerase II	4
7275	TUB	NA	tubby homolog (mouse)	12
7291	TWIST1	NA	twist homolog 1 (Drosophila)	8
117581	TWIST2	NA	twist homolog 2 (Drosophila)	4
7342	UBP1	NA	upstream binding protein 1 (LBP-1a)	8
7343	UBTF	NA	upstream binding transcription factor, RNA polymerase I	34
340260	UNCX	NA	UNC homeobox	6
85451	UNK	NA	unkempt homolog (Drosophila)	2
64718	UNKL	NA	unkempt homolog (Drosophila)-like	8
7392	USF2	NA	upstream transcription factor 2, c-fos interacting	14
8433	UTF1	NA	undifferentiated embryonic cell transcription factor 1	20
11023	VAX1	NA	ventral anterior homeobox 1	16
25806	VAX2	NA	ventral anterior homeobox 2	2
27287	VENTX	NA	VENT homeobox	4
7716	VEZF1	NA	vascular endothelial zinc finger 1	6
30813	VSX1	NA	visual system homeobox 1	6
338917	VSX2	NA	visual system homeobox 2	2
11169	WDHD1	NA	WD repeat and HMG-box DNA binding protein 1	6
7468	WHSC1	NA	Wolf-Hirschhorn syndrome candidate 1	8
58525	WIZ	NA	widely interspaced zinc finger motifs	6
7490	WT1	NA	Wilms tumor 1	26
7494	XBP1	NA	X-box binding protein 1	18
4904	YBX1	NA	Y box binding protein 1	24
51087	YBX2	NA	Y box binding protein 2	6
55689	YEATS2	NA	YEATS domain containing 2	4
8089	YEATS4	NA	YEATS domain containing 4	4
7528	YY1	NA	YY1 transcription factor	10
9189	ZBED1	NA	zinc finger, BED-type containing 1	4
79413	ZBED2	NA	zinc finger, BED-type containing 2	4
84327	ZBED3	NA	zinc finger, BED-type containing 3	8
9889	ZBED4	NA	zinc finger, BED-type containing 4	8
58486	ZBED5	NA	zinc finger, BED-type containing 5	6
81030	ZBP1	NA	Z-DNA binding protein 1	8
22890	ZBTB1	NA	zinc finger and BTB domain containing 1	18
65986	ZBTB10	NA	zinc finger and BTB domain containing 10	22
27107	ZBTB11	NA	zinc finger and BTB domain containing 11	8
221527	ZBTB12	NA	zinc finger and BTB domain containing 12	2
7704	ZBTB16	NA	zinc finger and BTB domain containing 16	14
7709	ZBTB17	NA	zinc finger and BTB domain containing 17	8
57621	ZBTB2	NA	zinc finger and BTB domain containing 2	14
26137	ZBTB20	NA	zinc finger and BTB domain containing 20	58
9278	ZBTB22	NA	zinc finger and BTB domain containing 22	2
9841	ZBTB24	NA	zinc finger and BTB domain containing 24	4
7597	ZBTB25	NA	zinc finger and BTB domain containing 25	20
57684	ZBTB26	NA	zinc finger and BTB domain containing 26	2
79842	ZBTB3	NA	zinc finger and BTB domain containing 3	2
27033	ZBTB32	NA	zinc finger and BTB domain containing 32	6
10009	ZBTB33	NA	zinc finger and BTB domain containing 33	8
403341	ZBTB34	NA	zinc finger and BTB domain containing 34	2
84614	ZBTB37	NA	zinc finger and BTB domain containing 37	6
253461	ZBTB38	NA	zinc finger and BTB domain containing 38	68
9880	ZBTB39	NA	zinc finger and BTB domain containing 39	4
57659	ZBTB4	NA	zinc finger and BTB domain containing 4	26
9923	ZBTB40	NA	zinc finger and BTB domain containing 40	2
360023	ZBTB41	NA	zinc finger and BTB domain containing 41	4
100128927	ZBTB42	NA	zinc finger and BTB domain containing 42	4
23099	ZBTB43	NA	zinc finger and BTB domain containing 43	2
29068	ZBTB44	NA	zinc finger and BTB domain containing 44	16
84878	ZBTB45	NA	zinc finger and BTB domain containing 45	4
140685	ZBTB46	NA	zinc finger and BTB domain containing 46	2
92999	ZBTB47	NA	zinc finger and BTB domain containing 47	4
3104	ZBTB48	NA	zinc finger and BTB domain containing 48	4
166793	ZBTB49	NA	zinc finger and BTB domain containing 49	2
9925	ZBTB5	NA	zinc finger and BTB domain containing 5	4
10773	ZBTB6	NA	zinc finger and BTB domain containing 6	2
51341	ZBTB7A	NA	zinc finger and BTB domain containing 7A	16
51043	ZBTB7B	NA	zinc finger and BTB domain containing 7B	6
201501	ZBTB7C	NA	zinc finger and BTB domain containing 7C	16
653121	ZBTB8A	NA	zinc finger and BTB domain containing 8A	8
728116	ZBTB8B	NA	zinc finger and BTB domain containing 8B	2
221504	ZBTB9	NA	zinc finger and BTB domain containing 9	4
84872	ZC3H10	NA	zinc finger CCCH-type containing 10	6
9877	ZC3H11A	NA	zinc finger CCCH-type containing 11A	6
80149	ZC3H12A	NA	zinc finger CCCH-type containing 12A	8
23091	ZC3H13	NA	zinc finger CCCH-type containing 13	44
79882	ZC3H14	NA	zinc finger CCCH-type containing 14	22
55854	ZC3H15	NA	zinc finger CCCH-type containing 15	6
124245	ZC3H18	NA	zinc finger CCCH-type containing 18	6
23144	ZC3H3	NA	zinc finger CCCH-type containing 3	4
23211	ZC3H4	NA	zinc finger CCCH-type containing 4	10
376940	ZC3H6	NA	zinc finger CCCH-type containing 6	12
29066	ZC3H7A	NA	zinc finger CCCH-type containing 7A	8
23264	ZC3H7B	NA	zinc finger CCCH-type containing 7B	10
84524	ZC3H8	NA	zinc finger CCCH-type containing 8	2
23318	ZCCHC11	NA	zinc finger, CCHC domain containing 11	10
79670	ZCCHC6	NA	zinc finger, CCHC domain containing 6	16
9839	ZEB2	NA	zinc finger E-box binding homeobox 2	74
57623	ZFAT	NA	zinc finger and AT hook domain containing	34
85446	ZFHX2	NA	zinc finger homeobox 2	8
463	ZFHX3	NA	zinc finger homeobox 3	22
79776	ZFHX4	NA	zinc finger homeobox 4	20
162239	ZFP1	NA	zinc finger protein 1 homolog (mouse)	2
64397	ZFP106	NA	zinc finger protein 106 homolog (mouse)	24
7771	ZFP112	NA	zinc finger protein 112 homolog (mouse)	8
57677	ZFP14	NA	zinc finger protein 14 homolog (mouse)	2
7541	ZFP161	NA	zinc finger protein 161 homolog (mouse)	6
80108	ZFP2	NA	zinc finger protein 2 homolog (mouse)	2
124961	ZFP3	NA	zinc finger protein 3 homolog (mouse)	6
22835	ZFP30	NA	zinc finger protein 30 homolog (mouse)	2
677	ZFP36L1	NA	zinc finger protein 36, C3H type-like 1	20
678	ZFP36L2	NA	zinc finger protein 36, C3H type-like 2	4
7539	ZFP37	NA	zinc finger protein 37 homolog (mouse)	4
286128	ZFP41	NA	zinc finger protein 41 homolog (mouse)	2
132625	ZFP42	NA	zinc finger protein 42 homolog (mouse)	4
346171	ZFP57	NA	zinc finger protein 57 homolog (mouse)	2
643836	ZFP62	NA	zinc finger protein 62 homolog (mouse)	8
55734	ZFP64	NA	zinc finger protein 64 homolog (mouse)	24
284406	ZFP82	NA	zinc finger protein 82 homolog (mouse)	8
146198	ZFP90	NA	zinc finger protein 90 homolog (mouse)	6
80829	ZFP91	NA	zinc finger protein 91 homolog (mouse)	4
161882	ZFPM1	NA	zinc finger protein, multitype 1	4
23414	ZFPM2	NA	zinc finger protein, multitype 2	22
7544	ZFY	NA	zinc finger protein, Y-linked	2
23503	ZFYVE26	NA	zinc finger, FYVE domain containing 26	14
100125288	ZGLP1	NA	zinc finger, GATA-like protein 1	2
84619	ZGPAT	NA	zinc finger, CCCH-type with G patch domain	8
11244	ZHX1	NA	zinc fingers and homeoboxes 1	10
22882	ZHX2	NA	zinc fingers and homeoboxes 2	36
23051	ZHX3	NA	zinc fingers and homeoboxes 3	12
7545	ZIC1	NA	Zic family member 1	34
7546	ZIC2	NA	Zic family member 2	30
7547	ZIC3	NA	Zic family member 3	18
84107	ZIC4	NA	Zic family member 4	36
85416	ZIC5	NA	Zic family member 5	18
284307	ZIK1	NA	zinc finger protein interacting with K protein 1 homolog (mouse)	4
23619	ZIM2	NA	zinc finger, imprinted 2	8
7586	ZKSCAN1	NA	zinc finger with KRAB and SCAN domains 1	14
342357	ZKSCAN2	NA	zinc finger with KRAB and SCAN domains 2	2
80317	ZKSCAN3	NA	zinc finger with KRAB and SCAN domains 3	2
387032	ZKSCAN4	NA	zinc finger with KRAB and SCAN domains 4	6
23660	ZKSCAN5	NA	zinc finger with KRAB and SCAN domains 5	6
84460	ZMAT1	NA	zinc finger, matrin-type 1	4
153527	ZMAT2	NA	zinc finger, matrin-type 2	2
64393	ZMAT3	NA	zinc finger, matrin-type 3	14
79698	ZMAT4	NA	zinc finger, matrin-type 4	2
55954	ZMAT5	NA	zinc finger, matrin-type 5	10
7556	ZNF10	NA	zinc finger protein 10	4
163227	ZNF100	NA	zinc finger protein 100	4
94039	ZNF101	NA	zinc finger protein 101	6
51427	ZNF107	NA	zinc finger protein 107	6
163071	ZNF114	NA	zinc finger protein 114	4
51351	ZNF117	NA	zinc finger protein 117	4
7559	ZNF12	NA	zinc finger protein 12	2
7675	ZNF121	NA	zinc finger protein 121	4
7678	ZNF124	NA	zinc finger protein 124	2
7690	ZNF131	NA	zinc finger protein 131	16
7691	ZNF132	NA	zinc finger protein 132	2
7692	ZNF133	NA	zinc finger protein 133	2
7693	ZNF134	NA	zinc finger protein 134	2
7694	ZNF135	NA	zinc finger protein 135	2
7695	ZNF136	NA	zinc finger protein 136	2
7697	ZNF138	NA	zinc finger protein 138	6
7561	ZNF14	NA	zinc finger protein 14	2
7699	ZNF140	NA	zinc finger protein 140	4
7700	ZNF141	NA	zinc finger protein 141	10
7701	ZNF142	NA	zinc finger protein 142	6
7705	ZNF146	NA	zinc finger protein 146	10
7707	ZNF148	NA	zinc finger protein 148	6
7710	ZNF154	NA	zinc finger protein 154	2
7711	ZNF155	NA	zinc finger protein 155	4
7712	ZNF157	NA	zinc finger protein 157	2
7564	ZNF16	NA	zinc finger protein 16	2
90338	ZNF160	NA	zinc finger protein 160	2
7718	ZNF165	NA	zinc finger protein 165	8
55888	ZNF167	NA	zinc finger protein 167	4
169841	ZNF169	NA	zinc finger protein 169	2
7565	ZNF17	NA	zinc finger protein 17	2
7727	ZNF174	NA	zinc finger protein 174	2
7728	ZNF175	NA	zinc finger protein 175	4
7730	ZNF177	NA	zinc finger protein 177	2
7566	ZNF18	NA	zinc finger protein 18	2
7733	ZNF180	NA	zinc finger protein 180	4
339318	ZNF181	NA	zinc finger protein 181	4
7569	ZNF182	NA	zinc finger protein 182	6
7738	ZNF184	NA	zinc finger protein 184	10
7741	ZNF187	NA	zinc finger protein 187	4
7743	ZNF189	NA	zinc finger protein 189	2
7567	ZNF19	NA	zinc finger protein 19	6
7745	ZNF192	NA	zinc finger protein 192	6
7746	ZNF193	NA	zinc finger protein 193	2
7748	ZNF195	NA	zinc finger protein 195	4
10168	ZNF197	NA	zinc finger protein 197	8
7549	ZNF2	NA	zinc finger protein 2	4
7568	ZNF20	NA	zinc finger protein 20	8
7752	ZNF200	NA	zinc finger protein 200	6
7753	ZNF202	NA	zinc finger protein 202	2
7755	ZNF205	NA	zinc finger protein 205	2
7756	ZNF207	NA	zinc finger protein 207	4
7757	ZNF208	NA	zinc finger protein 208	4
10520	ZNF211	NA	zinc finger protein 211	4
7988	ZNF212	NA	zinc finger protein 212	2
7760	ZNF213	NA	zinc finger protein 213	8
7761	ZNF214	NA	zinc finger protein 214	2
7762	ZNF215	NA	zinc finger protein 215	6
7764	ZNF217	NA	zinc finger protein 217	18
51222	ZNF219	NA	zinc finger protein 219	18
7570	ZNF22	NA	zinc finger protein 22 (KOX 15)	10
7638	ZNF221	NA	zinc finger protein 221	2
7673	ZNF222	NA	zinc finger protein 222	2
7766	ZNF223	NA	zinc finger protein 223	2
7767	ZNF224	NA	zinc finger protein 224	6
7768	ZNF225	NA	zinc finger protein 225	4
7769	ZNF226	NA	zinc finger protein 226	8
7770	ZNF227	NA	zinc finger protein 227	6
7772	ZNF229	NA	zinc finger protein 229	2
7571	ZNF23	NA	zinc finger protein 23 (KOX 16)	4
7773	ZNF230	NA	zinc finger protein 230	2
7775	ZNF232	NA	zinc finger protein 232	4
353355	ZNF233	NA	zinc finger protein 233	4
10780	ZNF234	NA	zinc finger protein 234	8
9310	ZNF235	NA	zinc finger protein 235	2
7776	ZNF236	NA	zinc finger protein 236	2
10472	ZNF238	NA	zinc finger protein 238	18
8187	ZNF239	NA	zinc finger protein 239	2
7572	ZNF24	NA	zinc finger protein 24	4
57209	ZNF248	NA	zinc finger protein 248	8
219749	ZNF25	NA	zinc finger protein 25	4
58500	ZNF250	NA	zinc finger protein 250	2
90987	ZNF251	NA	zinc finger protein 251	4
56242	ZNF253	NA	zinc finger protein 253	8
9534	ZNF254	NA	zinc finger protein 254	18
10172	ZNF256	NA	zinc finger protein 256	4
113835	ZNF257	NA	zinc finger protein 257	4
7574	ZNF26	NA	zinc finger protein 26	6
339324	ZNF260	NA	zinc finger protein 260	4
10127	ZNF263	NA	zinc finger protein 263	8
9422	ZNF264	NA	zinc finger protein 264	4
10781	ZNF266	NA	zinc finger protein 266	4
10308	ZNF267	NA	zinc finger protein 267	2
10795	ZNF268	NA	zinc finger protein 268	6
10778	ZNF271	NA	zinc finger protein 271	2
10793	ZNF273	NA	zinc finger protein 273	16
10782	ZNF274	NA	zinc finger protein 274	4
10838	ZNF275	NA	zinc finger protein 275	6
92822	ZNF276	NA	zinc finger protein 276	12
11179	ZNF277	NA	zinc finger protein 277	6
7576	ZNF28	NA	zinc finger protein 28	2
129025	ZNF280A	NA	zinc finger protein 280A	2
140883	ZNF280B	NA	zinc finger protein 280B	6
55609	ZNF280C	NA	zinc finger protein 280C	8
54816	ZNF280D	NA	zinc finger protein 280D	18
23528	ZNF281	NA	zinc finger protein 281	8
8427	ZNF282	NA	zinc finger protein 282	8
284349	ZNF283	NA	zinc finger protein 283	12
342909	ZNF284	NA	zinc finger protein 284	4
26974	ZNF285	NA	zinc finger protein 285	6
57336	ZNF287	NA	zinc finger protein 287	2
23036	ZNF292	NA	zinc finger protein 292	4
49854	ZNF295	NA	zinc finger protein 295	4
162979	ZNF296	NA	zinc finger protein 296	6
7551	ZNF3	NA	zinc finger protein 3	10
90075	ZNF30	NA	zinc finger protein 30	8
91975	ZNF300	NA	zinc finger protein 300	8
55900	ZNF302	NA	zinc finger protein 302	6
57343	ZNF304	NA	zinc finger protein 304	2
282890	ZNF311	NA	zinc finger protein 311	4
100131017	ZNF316	NA	zinc finger protein 316	6
57693	ZNF317	NA	zinc finger protein 317	4
24149	ZNF318	NA	zinc finger protein 318	10
57567	ZNF319	NA	zinc finger protein 319	2
7580	ZNF32	NA	zinc finger protein 32	10
162967	ZNF320	NA	zinc finger protein 320	2
399669	ZNF321P	NA	zinc finger protein 321, pseudogene	6
79692	ZNF322	NA	zinc finger protein 322	2
64288	ZNF323	NA	zinc finger protein 323	16
25799	ZNF324	NA	zinc finger protein 324	4
388569	ZNF324B	NA	zinc finger protein 324B	2
284695	ZNF326	NA	zinc finger protein 326	2
79673	ZNF329	NA	zinc finger protein 329	8
55422	ZNF331	NA	zinc finger protein 331	42
84449	ZNF333	NA	zinc finger protein 333	2
55713	ZNF334	NA	zinc finger protein 334	2
63925	ZNF335	NA	zinc finger protein 335	12
26152	ZNF337	NA	zinc finger protein 337	6
7581	ZNF33A	NA	zinc finger protein 33A	6
7582	ZNF33B	NA	zinc finger protein 33B	6
80778	ZNF34	NA	zinc finger protein 34	2
84905	ZNF341	NA	zinc finger protein 341	2
79175	ZNF343	NA	zinc finger protein 343	2
25850	ZNF345	NA	zinc finger protein 345	8
23567	ZNF346	NA	zinc finger protein 346	4
84671	ZNF347	NA	zinc finger protein 347	2
7584	ZNF35	NA	zinc finger protein 35	2
59348	ZNF350	NA	zinc finger protein 350	2
6940	ZNF354A	NA	zinc finger protein 354A	6
117608	ZNF354B	NA	zinc finger protein 354B	6
30832	ZNF354C	NA	zinc finger protein 354C	2
140467	ZNF358	NA	zinc finger protein 358	8
149076	ZNF362	NA	zinc finger protein 362	8
22891	ZNF365	NA	zinc finger protein 365	20
167465	ZNF366	NA	zinc finger protein 366	2
195828	ZNF367	NA	zinc finger protein 367	8
7587	ZNF37A	NA	zinc finger protein 37A	2
84911	ZNF382	NA	zinc finger protein 382	4
163087	ZNF383	NA	zinc finger protein 383	4
171017	ZNF384	NA	zinc finger protein 384	18
25946	ZNF385A	NA	zinc finger protein 385A	18
151126	ZNF385B	NA	zinc finger protein 385B	36
201181	ZNF385C	NA	zinc finger protein 385C	2
79750	ZNF385D	NA	zinc finger protein 385D	26
346157	ZNF391	NA	zinc finger protein 391	10
84124	ZNF394	NA	zinc finger protein 394	2
55893	ZNF395	NA	zinc finger protein 395	16
252884	ZNF396	NA	zinc finger protein 396	2
84307	ZNF397	NA	zinc finger protein 397	4
57541	ZNF398	NA	zinc finger protein 398	10
55628	ZNF407	NA	zinc finger protein 407	2
79797	ZNF408	NA	zinc finger protein 408	2
7592	ZNF41	NA	zinc finger protein 41	4
57862	ZNF410	NA	zinc finger protein 410	12
84330	ZNF414	NA	zinc finger protein 414	6
55786	ZNF415	NA	zinc finger protein 415	2
55659	ZNF416	NA	zinc finger protein 416	2
147687	ZNF417	NA	zinc finger protein 417	2
147686	ZNF418	NA	zinc finger protein 418	2
79744	ZNF419	NA	zinc finger protein 419	4
147923	ZNF420	NA	zinc finger protein 420	2
23090	ZNF423	NA	zinc finger protein 423	8
155054	ZNF425	NA	zinc finger protein 425	2
79088	ZNF426	NA	zinc finger protein 426	6
126299	ZNF428	NA	zinc finger protein 428	14
353088	ZNF429	NA	zinc finger protein 429	4
7594	ZNF43	NA	zinc finger protein 43	8
80264	ZNF430	NA	zinc finger protein 430	4
170959	ZNF431	NA	zinc finger protein 431	4
9668	ZNF432	NA	zinc finger protein 432	4
163059	ZNF433	NA	zinc finger protein 433	2
54925	ZNF434	NA	zinc finger protein 434	2
80818	ZNF436	NA	zinc finger protein 436	14
220929	ZNF438	NA	zinc finger protein 438	16
90594	ZNF439	NA	zinc finger protein 439	2
51710	ZNF44	NA	zinc finger protein 44	10
126070	ZNF440	NA	zinc finger protein 440	2
126068	ZNF441	NA	zinc finger protein 441	6
79973	ZNF442	NA	zinc finger protein 442	4
10224	ZNF443	NA	zinc finger protein 443	6
55311	ZNF444	NA	zinc finger protein 444	8
353274	ZNF445	NA	zinc finger protein 445	2
55663	ZNF446	NA	zinc finger protein 446	4
203523	ZNF449	NA	zinc finger protein 449	2
7596	ZNF45	NA	zinc finger protein 45	4
26036	ZNF451	NA	zinc finger protein 451	8
285676	ZNF454	NA	zinc finger protein 454	2
10794	ZNF460	NA	zinc finger protein 460	20
92283	ZNF461	NA	zinc finger protein 461	2
58499	ZNF462	NA	zinc finger protein 462	10
168544	ZNF467	NA	zinc finger protein 467	12
90333	ZNF468	NA	zinc finger protein 468	2
84627	ZNF469	NA	zinc finger protein 469	2
388566	ZNF470	NA	zinc finger protein 470	8
57573	ZNF471	NA	zinc finger protein 471	4
25888	ZNF473	NA	zinc finger protein 473	10
133923	ZNF474	NA	zinc finger protein 474	8
197407	ZNF48	NA	zinc finger protein 48	12
147657	ZNF480	NA	zinc finger protein 480	2
158399	ZNF483	NA	zinc finger protein 483	4
83744	ZNF484	NA	zinc finger protein 484	2
220992	ZNF485	NA	zinc finger protein 485	4
90649	ZNF486	NA	zinc finger protein 486	4
642819	ZNF487P	NA	zinc finger protein 487, pseudogene	4
118738	ZNF488	NA	zinc finger protein 488	4
57474	ZNF490	NA	zinc finger protein 490	8
126069	ZNF491	NA	zinc finger protein 491	2
57615	ZNF492	NA	zinc finger protein 492	4
284443	ZNF493	NA	zinc finger protein 493	4
84838	ZNF496	NA	zinc finger protein 496	4
162968	ZNF497	NA	zinc finger protein 497	2
221785	ZNF498	NA	zinc finger protein 498	2
26048	ZNF500	NA	zinc finger protein 500	2
115560	ZNF501	NA	zinc finger protein 501	2
91392	ZNF502	NA	zinc finger protein 502	4
84858	ZNF503	NA	zinc finger protein 503	12
440515	ZNF506	NA	zinc finger protein 506	4
22847	ZNF507	NA	zinc finger protein 507	4
22869	ZNF510	NA	zinc finger protein 510	2
118472	ZNF511	NA	zinc finger protein 511	12
84450	ZNF512	NA	zinc finger protein 512	8
57473	ZNF512B	NA	zinc finger protein 512B	6
130557	ZNF513	NA	zinc finger protein 513	2
84874	ZNF514	NA	zinc finger protein 514	4
9658	ZNF516	NA	zinc finger protein 516	12
340385	ZNF517	NA	zinc finger protein 517	2
9849	ZNF518A	NA	zinc finger protein 518A	12
85460	ZNF518B	NA	zinc finger protein 518B	4
162655	ZNF519	NA	zinc finger protein 519	2
25925	ZNF521	NA	zinc finger protein 521	14
147807	ZNF524	NA	zinc finger protein 524	6
170958	ZNF525	NA	zinc finger protein 525	2
116115	ZNF526	NA	zinc finger protein 526	2
84503	ZNF527	NA	zinc finger protein 527	4
84436	ZNF528	NA	zinc finger protein 528	2
57711	ZNF529	NA	zinc finger protein 529	8
348327	ZNF530	NA	zinc finger protein 530	2
55205	ZNF532	NA	zinc finger protein 532	24
147658	ZNF534	NA	zinc finger protein 534	6
9745	ZNF536	NA	zinc finger protein 536	6
163255	ZNF540	NA	zinc finger protein 540	8
84215	ZNF541	NA	zinc finger protein 541	4
147947	ZNF542	NA	zinc finger protein 542	10
125919	ZNF543	NA	zinc finger protein 543	4
27300	ZNF544	NA	zinc finger protein 544	4
339327	ZNF546	NA	zinc finger protein 546	4
284306	ZNF547	NA	zinc finger protein 547	2
147694	ZNF548	NA	zinc finger protein 548	4
256051	ZNF549	NA	zinc finger protein 549	2
162972	ZNF550	NA	zinc finger protein 550	4
90233	ZNF551	NA	zinc finger protein 551	4
79818	ZNF552	NA	zinc finger protein 552	4
115196	ZNF554	NA	zinc finger protein 554	4
148254	ZNF555	NA	zinc finger protein 555	4
80032	ZNF556	NA	zinc finger protein 556	4
79230	ZNF557	NA	zinc finger protein 557	4
148156	ZNF558	NA	zinc finger protein 558	4
84527	ZNF559	NA	zinc finger protein 559	2
147741	ZNF560	NA	zinc finger protein 560	4
93134	ZNF561	NA	zinc finger protein 561	4
54811	ZNF562	NA	zinc finger protein 562	6
147837	ZNF563	NA	zinc finger protein 563	12
163050	ZNF564	NA	zinc finger protein 564	4
147929	ZNF565	NA	zinc finger protein 565	6
84924	ZNF566	NA	zinc finger protein 566	8
163081	ZNF567	NA	zinc finger protein 567	2
374900	ZNF568	NA	zinc finger protein 568	8
148266	ZNF569	NA	zinc finger protein 569	8
126295	ZNF57	NA	zinc finger protein 57	2
148268	ZNF570	NA	zinc finger protein 570	6
51276	ZNF571	NA	zinc finger protein 571	8
137209	ZNF572	NA	zinc finger protein 572	4
126231	ZNF573	NA	zinc finger protein 573	6
64763	ZNF574	NA	zinc finger protein 574	2
284346	ZNF575	NA	zinc finger protein 575	4
79177	ZNF576	NA	zinc finger protein 576	6
84765	ZNF577	NA	zinc finger protein 577	4
147660	ZNF578	NA	zinc finger protein 578	2
163033	ZNF579	NA	zinc finger protein 579	4
51157	ZNF580	NA	zinc finger protein 580	16
51545	ZNF581	NA	zinc finger protein 581	8
147948	ZNF582	NA	zinc finger protein 582	4
147949	ZNF583	NA	zinc finger protein 583	2
201514	ZNF584	NA	zinc finger protein 584	4
199704	ZNF585A	NA	zinc finger protein 585A	6
92285	ZNF585B	NA	zinc finger protein 585B	2
54807	ZNF586	NA	zinc finger protein 586	4
84914	ZNF587	NA	zinc finger protein 587	12
51385	ZNF589	NA	zinc finger protein 589	6
9640	ZNF592	NA	zinc finger protein 592	6
51042	ZNF593	NA	zinc finger protein 593	4
84622	ZNF594	NA	zinc finger protein 594	2
152687	ZNF595	NA	zinc finger protein 595	4
169270	ZNF596	NA	zinc finger protein 596	4
146434	ZNF597	NA	zinc finger protein 597	4
90850	ZNF598	NA	zinc finger protein 598	4
148103	ZNF599	NA	zinc finger protein 599	2
162966	ZNF600	NA	zinc finger protein 600	4
100289635	ZNF605	NA	zinc finger protein 605	2
80095	ZNF606	NA	zinc finger protein 606	2
84775	ZNF607	NA	zinc finger protein 607	4
57507	ZNF608	NA	zinc finger protein 608	28
23060	ZNF609	NA	zinc finger protein 609	6
162963	ZNF610	NA	zinc finger protein 610	6
81856	ZNF611	NA	zinc finger protein 611	2
79898	ZNF613	NA	zinc finger protein 613	2
80110	ZNF614	NA	zinc finger protein 614	4
284370	ZNF615	NA	zinc finger protein 615	2
90317	ZNF616	NA	zinc finger protein 616	2
114991	ZNF618	NA	zinc finger protein 618	4
285267	ZNF619	NA	zinc finger protein 619	2
253639	ZNF620	NA	zinc finger protein 620	6
285268	ZNF621	NA	zinc finger protein 621	6
90441	ZNF622	NA	zinc finger protein 622	4
9831	ZNF623	NA	zinc finger protein 623	2
57547	ZNF624	NA	zinc finger protein 624	2
90589	ZNF625	NA	zinc finger protein 625	6
199777	ZNF626	NA	zinc finger protein 626	6
199692	ZNF627	NA	zinc finger protein 627	6
89887	ZNF628	NA	zinc finger protein 628	4
23361	ZNF629	NA	zinc finger protein 629	4
51193	ZNF639	NA	zinc finger protein 639	4
121274	ZNF641	NA	zinc finger protein 641	2
339559	ZNF642	NA	zinc finger protein 642	2
65243	ZNF643	NA	zinc finger protein 643	6
84146	ZNF644	NA	zinc finger protein 644	16
9726	ZNF646	NA	zinc finger protein 646	4
65251	ZNF649	NA	zinc finger protein 649	8
22834	ZNF652	NA	zinc finger protein 652	10
115950	ZNF653	NA	zinc finger protein 653	2
55279	ZNF654	NA	zinc finger protein 654	2
79027	ZNF655	NA	zinc finger protein 655	14
285349	ZNF660	NA	zinc finger protein 660	2
389114	ZNF662	NA	zinc finger protein 662	2
100130934	ZNF663	NA	zinc finger protein 663	2
144348	ZNF664	NA	zinc finger protein 664	6
79788	ZNF665	NA	zinc finger protein 665	2
63934	ZNF667	NA	zinc finger protein 667	4
79759	ZNF668	NA	zinc finger protein 668	12
79862	ZNF669	NA	zinc finger protein 669	2
7617	ZNF66P	NA	zinc finger protein 66, pseudogene	4
93474	ZNF670	NA	zinc finger protein 670	4
79891	ZNF671	NA	zinc finger protein 671	4
79894	ZNF672	NA	zinc finger protein 672	12
641339	ZNF674	NA	zinc finger protein 674	2
171392	ZNF675	NA	zinc finger protein 675	8
163223	ZNF676	NA	zinc finger protein 676	4
342926	ZNF677	NA	zinc finger protein 677	6
339500	ZNF678	NA	zinc finger protein 678	4
340252	ZNF680	NA	zinc finger protein 680	4
148213	ZNF681	NA	zinc finger protein 681	4
91120	ZNF682	NA	zinc finger protein 682	8
257101	ZNF683	NA	zinc finger protein 683	12
127396	ZNF684	NA	zinc finger protein 684	4
57592	ZNF687	NA	zinc finger protein 687	6
146542	ZNF688	NA	zinc finger protein 688	8
115509	ZNF689	NA	zinc finger protein 689	10
7620	ZNF69	NA	zinc finger protein 69	4
51058	ZNF691	NA	zinc finger protein 691	2
55657	ZNF692	NA	zinc finger protein 692	10
57116	ZNF695	NA	zinc finger protein 695	6
79943	ZNF696	NA	zinc finger protein 696	6
90874	ZNF697	NA	zinc finger protein 697	4
374879	ZNF699	NA	zinc finger protein 699	4
7553	ZNF7	NA	zinc finger protein 7	4
7621	ZNF70	NA	zinc finger protein 70	6
90592	ZNF700	NA	zinc finger protein 700	6
55762	ZNF701	NA	zinc finger protein 701	2
79986	ZNF702P	NA	zinc finger protein 702, pseudogene	4
80139	ZNF703	NA	zinc finger protein 703	4
619279	ZNF704	NA	zinc finger protein 704	4
440077	ZNF705A	NA	zinc finger protein 705A	2
51123	ZNF706	NA	zinc finger protein 706	16
286075	ZNF707	NA	zinc finger protein 707	4
7562	ZNF708	NA	zinc finger protein 708	8
163051	ZNF709	NA	zinc finger protein 709	8
58491	ZNF71	NA	zinc finger protein 71	4
374655	ZNF710	NA	zinc finger protein 710	12
7552	ZNF711	NA	zinc finger protein 711	12
349075	ZNF713	NA	zinc finger protein 713	2
148206	ZNF714	NA	zinc finger protein 714	6
441234	ZNF716	NA	zinc finger protein 716	4
100131827	ZNF717	NA	zinc finger protein 717	4
255403	ZNF718	NA	zinc finger protein 718	8
124411	ZNF720	NA	zinc finger protein 720	4
170960	ZNF721	NA	zinc finger protein 721	4
440519	ZNF724P	NA	zinc finger protein 724, pseudogene	2
100128853	ZNF725	NA	zinc finger protein 725	2
730087	ZNF726	NA	zinc finger protein 726	4
442319	ZNF727	NA	zinc finger protein 727	2
100287226	ZNF729	NA	zinc finger protein 729	4
100129543	ZNF730	NA	zinc finger protein 730	4
654254	ZNF732	NA	zinc finger protein 732	2
100129842	ZNF737	NA	zinc finger protein 737	10
7625	ZNF74	NA	zinc finger protein 74	4
283337	ZNF740	NA	zinc finger protein 740	6
155061	ZNF746	NA	zinc finger protein 746	4
65988	ZNF747	NA	zinc finger protein 747	4
388567	ZNF749	NA	zinc finger protein 749	6
79755	ZNF750	NA	zinc finger protein 750	4
7627	ZNF75A	NA	zinc finger protein 75a	2
7626	ZNF75D	NA	zinc finger protein 75D	6
7629	ZNF76	NA	zinc finger protein 76	6
388561	ZNF761	NA	zinc finger protein 761	2
284390	ZNF763	NA	zinc finger protein 763	8
92595	ZNF764	NA	zinc finger protein 764	8
91661	ZNF765	NA	zinc finger protein 765	4
90321	ZNF766	NA	zinc finger protein 766	6
79724	ZNF768	NA	zinc finger protein 768	8
58492	ZNF77	NA	zinc finger protein 77	2
54989	ZNF770	NA	zinc finger protein 770	8
51333	ZNF771	NA	zinc finger protein 771	6
400720	ZNF772	NA	zinc finger protein 772	2
374928	ZNF773	NA	zinc finger protein 773	2
342132	ZNF774	NA	zinc finger protein 774	2
285971	ZNF775	NA	zinc finger protein 775	8
284309	ZNF776	NA	zinc finger protein 776	8
27153	ZNF777	NA	zinc finger protein 777	4
197320	ZNF778	NA	zinc finger protein 778	2
284323	ZNF780A	NA	zinc finger protein 780A	4
163131	ZNF780B	NA	zinc finger protein 780B	2
163115	ZNF781	NA	zinc finger protein 781	10
158431	ZNF782	NA	zinc finger protein 782	4
100289678	ZNF783	NA	zinc finger family member 783	6
147808	ZNF784	NA	zinc finger protein 784	4
146540	ZNF785	NA	zinc finger protein 785	4
136051	ZNF786	NA	zinc finger protein 786	2
126208	ZNF787	NA	zinc finger protein 787	4
388507	ZNF788	NA	zinc finger family member 788	4
285989	ZNF789	NA	zinc finger protein 789	4
7633	ZNF79	NA	zinc finger protein 79	2
388536	ZNF790	NA	zinc finger protein 790	8
163049	ZNF791	NA	zinc finger protein 791	8
126375	ZNF792	NA	zinc finger protein 792	6
390927	ZNF793	NA	zinc finger protein 793	6
90576	ZNF799	NA	zinc finger protein 799	4
7554	ZNF8	NA	zinc finger protein 8	4
168850	ZNF800	NA	zinc finger protein 800	16
91752	ZNF804A	NA	zinc finger protein 804A	8
219578	ZNF804B	NA	zinc finger protein 804B	8
390980	ZNF805	NA	zinc finger protein 805	8
388558	ZNF808	NA	zinc finger protein 808	4
347344	ZNF81	NA	zinc finger protein 81	6
729648	ZNF812	NA	zinc finger protein 812	6
126017	ZNF813	NA	zinc finger protein 813	2
730051	ZNF814	NA	zinc finger protein 814	6
125893	ZNF816	NA	zinc finger protein 816	6
55565	ZNF821	NA	zinc finger protein 821	2
55552	ZNF823	NA	zinc finger protein 823	2
152485	ZNF827	NA	zinc finger protein 827	10
374899	ZNF829	NA	zinc finger protein 829	8
55769	ZNF83	NA	zinc finger protein 83	6
91603	ZNF830	NA	zinc finger protein 830	2
128611	ZNF831	NA	zinc finger protein 831	2
401898	ZNF833P	NA	zinc finger protein 833, pseudogene	6
90485	ZNF835	NA	zinc finger protein 835	2
162962	ZNF836	NA	zinc finger protein 836	6
116412	ZNF837	NA	zinc finger protein 837	2
55778	ZNF839	NA	zinc finger protein 839	2
7637	ZNF84	NA	zinc finger protein 84	10
284371	ZNF841	NA	zinc finger protein 841	2
283933	ZNF843	NA	zinc finger protein 843	2
284391	ZNF844	NA	zinc finger protein 844	8
91664	ZNF845	NA	zinc finger protein 845	2
162993	ZNF846	NA	zinc finger protein 846	2
7639	ZNF85	NA	zinc finger protein 85	4
54753	ZNF853	NA	zinc finger protein 853	4
344787	ZNF860	NA	zinc finger protein 860	2
642280	ZNF876P	NA	zinc finger protein 876, pseudogene	4
729747	ZNF878	NA	zinc finger protein 878	2
345462	ZNF879	NA	zinc finger protein 879	4
400713	ZNF880	NA	zinc finger protein 880	2
440122	ZNF891	NA	zinc finger protein 891	6
7643	ZNF90	NA	zinc finger protein 90	4
7644	ZNF91	NA	zinc finger protein 91	2
168374	ZNF92	NA	zinc finger protein 92	4
81931	ZNF93	NA	zinc finger protein 93	8
148198	ZNF98	NA	zinc finger protein 98	4
7652	ZNF99	NA	zinc finger protein 99	4
57169	ZNFX1	NA	zinc finger, NFX1-type containing 1	6
284312	ZSCAN1	NA	zinc finger and SCAN domain containing 1	4
84891	ZSCAN10	NA	zinc finger and SCAN domain containing 10	4
9753	ZSCAN12	NA	zinc finger and SCAN domain containing 12	6
80345	ZSCAN16	NA	zinc finger and SCAN domain containing 16	2
65982	ZSCAN18	NA	zinc finger and SCAN domain containing 18	6
54993	ZSCAN2	NA	zinc finger and SCAN domain containing 2	12
7579	ZSCAN20	NA	zinc finger and SCAN domain containing 20	2
7589	ZSCAN21	NA	zinc finger and SCAN domain containing 21	4
342945	ZSCAN22	NA	zinc finger and SCAN domain containing 22	2
222696	ZSCAN23	NA	zinc finger and SCAN domain containing 23	4
146050	ZSCAN29	NA	zinc finger and SCAN domain containing 29	2
100101467	ZSCAN30	NA	zinc finger and SCAN domain containing 30	4
79149	ZSCAN5A	NA	zinc finger and SCAN domain containing 5A	2
221302	ZUFSP	NA	zinc finger with UFM1-specific peptidase domain	4
7789	ZXDA	NA	zinc finger, X-linked, duplicated A	6
158586	ZXDB	NA	zinc finger, X-linked, duplicated B	6
79364	ZXDC	NA	ZXD family zinc finger C	10
26009	ZZZ3	NA	zinc finger, ZZ-type containing 3	10

## Sheet: TFs X black module genes
https://www.cell.com/cell/pdf/S0092-8674(18)30106-5.pdf	https://fantom.gsc.riken.jp/5/sstar/Browse_Transcription_Factors_hg19	black module genes	TF	23
AC008770.3	AHR	PTPN3
AC023509.3	AR	PEX5
AC092835.1	ARNT	ACSL1
AC138696.1	CEBPA	PTGER3
ADNP	CREB1	NPR1
ADNP2	CTCF	NAT8L
AEBP1	DDIT3	ANKRD53
AEBP2	E2F1	GLUD2
AHCTF1	EBF1	RP3-333A15.2
AHDC1	EGR1	NNAT
AHR	ELF5	TMEM52
AHRR	ELK1	COL4A1
AIRE	ELK4	ESYT1
AKAP8	EN1	ORMDL3
AKAP8L	ESR1	2023-03-01
AKNA	ESR2	TYRO3
ALX1	ESRRB	ACO1
ALX3	FEV	PPP1R1B
ALX4	FOXA1	GINS3
ANHX	FOXA2	TMEM120A
ANKZF1	FOXD1	TOM1L1
AR	FOXD3	PEX11A
ARGFX	FOXF2	PDHX
ARHGAP35	FOXI1	ACVR1C
ARID2	FOXO3	AC108142.1
ARID3A	FOXQ1	RP11-61A14.2
ARID3B	GABPA	HEBP2
ARID3C	GATA1	ECHDC3
ARID5A	HAND1	CRLS1
ARID5B	HIF1A	TMEM132C
ARNT	HLF	HADH
ARNT2	HNF1A	HSDL2
ARNTL	HNF1B	RXRA	1
ARNTL2	HNF4A	AIFM2
ARX	INSM1	PRDX6
ASCL1	IRF1	SLC19A3
ASCL2	IRF2	SHMT1
ASCL3	KLF4	CYB5A
ASCL4	LHX3	TENM3
ASCL5	MAFB	PPARG	1
ASH1L	MAX	TMEM164
ATF1	MEF2A	TCEB3
ATF2	MYB	PTPRF
ATF3	MYC	BOK
ATF4	MYCN	RPL36AP43
ATF5	NFATC2	GNAI1
ATF6	NFE2L2	PEX19
ATF6B	NFIC	MTHFD1
ATF7	NFIL3	ADIPOQ
ATMIN	NFKB1	AF127936.7
ATOH1	NFYA	GHR
ATOH7	NHLH1	PGD
ATOH8	NKX3-1	FITM2
BACH1	NKX3-2	FRMD4A
BACH2	NR1H2	TUSC5
BARHL1	NR2E3	SRCIN1
BARHL2	NR2F1	CS
BARX1	NR3C1	PCCA
BARX2	NR4A2	MKNK2
BATF	PAX2	GSE1
BATF2	PAX4	PGM1
BATF3	PAX5	PLXNA4
BAZ2A	PAX6	ZBED3	1
BAZ2B	PBX1	ALDH2
BBX	PLAG1	EMC3
BCL11A	POU5F1	LRRC3
BCL11B	PPARG	ITSN1
BCL6	REL	PXDN
BCL6B	RELA	EPB41L4B
BHLHA15	REST	FAM47E-STBD1
BHLHA9	RREB1	HSD17B4
BHLHE22	RUNX1	NKAPL
BHLHE23	RXRA	EIF4EBP2
BHLHE40	SOX17	RP11-61A14.3
BHLHE41	SOX2	PDP2
BNC1	SOX5	ATPAF1
BNC2	SOX9	PRR5
BORCS8-MEF2B	SP1	BLCAP
BPTF	SPI1	MGST1
BRF2	SPIB	RP11-573D15.1
BSX	SPZ1	OXCT1
C11orf95	SRF	ABCD1
CAMTA1	STAT1	PDE8B
CAMTA2	STAT3	MAOB
CARF	TAL1	SPON1
CASZ1	TBP	ACACB
CBX2	TCF3	GABRE
CC2D1A	TEAD1	RP5-839B4.8
CCDC169-SOHLH2	TFAP2A	CNTFR
CCDC17	TLX1	SH3KBP1
CDC5L	TP53	PXMP2
CDX1	USF1	LPIN1
CDX2	VDR	TSPAN15
CDX4	ZEB1	AF274855.1
CEBPA	ZFX	PNPLA2
CEBPB	ZNF143	NEDD4L
CEBPD	ADNP	MGAT3
CEBPE	ADNP2	AQP7
CEBPG	AEBP1	PLCXD1
CEBPZ	AEBP2	ETFA
CENPA	AFF1	GGCT
CENPB	AFF2	CLMP
CENPBD1	AFF3	CHP1
CENPS	AFF4	GPT2
CENPT	AHCTF1	AR	1
CENPX	AHRR	UGP2
CGGBP1	AIRE	CAMK1
CHAMP1	AKNA	PLEKHG6
CHCHD3	ALX1	MCCC2
CIC	ALX3	GUCD1
CLOCK	ALX4	SIK2
CPEB1	ANKZF1	RAC3
CPXCR1	ARGFX	PDE3B
CREB1	ARHGAP35	ABHD5
CREB3	ARID1A	ADIPOQ-AS1
CREB3L1	ARID1B	HCAR1
CREB3L2	ARID2	FAM213A
CREB3L3	ARID3A	GCDH
CREB3L4	ARID3B	MDFIC
CREB5	ARID4A	LIPE
CREBL2	ARID4B	AGPAT2
CREBZF	ARID5A	IRS2
CREM	ARID5B	SLC25A16
CRX	ARNT2	STRADB
CSRNP1	ARNTL	EIF4EBP1
CSRNP2	ARNTL2	ATP9A
CSRNP3	ARX	LPL
CTCF	ASCL1	EFNB1
CTCFL	ASCL2	MRAP
CUX1	ASH1L	PGRMC1
CUX2	ASH2L	PJA1
CXXC1	ATF1	APMAP
CXXC4	ATF2	MYH14
CXXC5	ATF3	ANKEF1
DACH1	ATF4	PC
DACH2	ATF5	NMT2
DBP	ATF6	CAT
DBX1	ATF6B	LDHB
DBX2	ATF7	GPR180
DDIT3	ATOH1	SLC25A1
DEAF1	ATOH7	CIDEC
DLX1	ATOH8	RP3-462E2.3
DLX2	ATRX	BANK1
DLX3	ATXN7	TRHDE
DLX4	BACH1	ABHD15
DLX5	BACH2	PLA2G16
DLX6	BARHL1	RASL10B
DMBX1	BARHL2	RETSAT
DMRT1	BARX1	MLX	1
DMRT2	BARX2	AOC3
DMRT3	BATF	MYO1C
DMRTA1	BATF2	DLD
DMRTA2	BATF3	SLC5A6
DMRTB1	BBX	RP5-888M10.2
DMRTC2	BCL11A	STK39
DMTF1	BCL11B	MLEC
DNMT1	BCL3	C17orf76-AS1
DNTTIP1	BCL6	KLF14	1
DOT1L	BCL6B	DTX1
DPF1	BCLAF1	ZDHHC4
DPF3	BHLHA15	DMTN
DPRX	BHLHB9	RP11-474O21.5
DR1	BHLHE22	TMEM230
DRAP1	BHLHE23	PFKFB3
DRGX	BHLHE40	ACO2
DUX1	BHLHE41	RNU6ATAC35P
DUX3	BMP2	MRAS
DUX4	BNC1	NDRG4
DUXA	BNC2	TEX261
DZIP1	BOLA1	BRI3BP
E2F1	BOLA3	PLIN1
E2F2	BPTF	BAG4
E2F3	BRCA1	G0S2
E2F4	BSX	CSPG4
E2F5	C11orf9	NDUFB5
E2F6	C14orf43	HRSP12
E2F7	C20orf194	CIDEA
E2F8	CAMTA1	MDFI
E4F1	CAMTA2	ADAMTS15
EBF1	CARHSP1	MAPT
EBF2	CASZ1	LIPE-AS1
EBF3	CBFB	SORT1
EBF4	CCDC79	RTN3
EEA1	CDC5L	PPA1
EGR1	CDX1	OPLAH
EGR2	CDX2	HADHA
EGR3	CEBPB	ATP5G3
EGR4	CEBPD	TMBIM1
EHF	CEBPE	SAMM50
ELF1	CEBPG	MEF2BNB
ELF2	CEBPZ	HEPACAM
ELF3	CENPT	PRKCD
ELF4	CERS3	ACAA2
ELF5	CERS6	ALDH6A1
ELK1	CHAMP1	ZBTB7B	1
ELK3	CIC	APOL4
ELK4	CIZ1	PSMD8
EMX1	CLOCK	ANXA6
EMX2	CNOT4	TST
EN1	CRAMP1L	VTI1B
EN2	CREB3	IMPDH1
EOMES	CREB3L1	RP11-736K20.6
EPAS1	CREB3L2	LRRC3DN
ERF	CREB3L3	LAMB3
ERG	CREB3L4	DHRS3
ESR1	CREB5	FUT1
ESR2	CREBBP	FAH
ESRRA	CREBL2	APOPT1
ESRRB	CREBZF	PDHA1
ESRRG	CREM	ACOX1
ESX1	CRX	DCXR
ETS1	CSDA	CALB2
ETS2	CSRNP1	PARVA
ETV1	CSRNP2	GOLGA4
ETV2	CSRNP3	RP11-116B13.1
ETV3	CTCFL	TSPAN3
ETV3L	CUX1	AC003986.6
ETV4	CUX2	BCAP31
ETV5	CXXC1	SNN
ETV6	DACH1	VKORC1L1
ETV7	DACH2	SLC1A5
EVX1	DBP	TEX2
EVX2	DBX1	GYG2
FAM170A	DBX2	JAGN1
FAM200B	DDB2	MMP15
FBXL19	DEAF1	CEBPA	1
FERD3L	DLX1	FAM89A
FEV	DLX2	UQCRC2
FEZF1	DLX3	ZBED6CL
FEZF2	DLX4	KIAA0100
FIGLA	DLX5	FOXN3-AS1
FIZ1	DLX6	AC005355.2
FLI1	DMAP1	FBXO27
FLYWCH1	DMBX1	RP11-172E9.2
FOS	DMRT1	DARS2
FOSB	DMRT2	RBPMS-AS1
FOSL1	DMRTA1	BSG
FOSL2	DMRTA2	GPR153
FOXA1	DMRTB1	RP11-178C3.2
FOXA2	DMRTC2	RNF157
FOXA3	DMTF1	AIFM1
FOXB1	DNAJC1	AZGP1
FOXB2	DNAJC2	MMD
FOXC1	DNAJC21	MLXIPL	1
FOXC2	DNMT1	ZNF664	1
FOXD1	DNMT3A	SLC7A6
FOXD2	DNMT3B	ACADS
FOXD3	DNMT3L	PPP1R1A
FOXD4	DPF1	C5orf30
FOXD4L1	DPF2	ECHS1
FOXD4L3	DPF3	PQLC1
FOXD4L4	DR1	GLIS1	1
FOXD4L5	DRAP1	NFU1
FOXD4L6	DRGX	SLC29A2
FOXE1	E2F2	SCN4A
FOXE3	E2F3	HSPB7
FOXF1	E2F4	PIGP
FOXF2	E2F5	RNU6ATAC18P
FOXG1	E2F6	PIEZO1
FOXH1	E2F7	2023-09-11
FOXI1	E2F8	MIEF1
FOXI2	E4F1	TBC1D16
FOXI3	EBF2	RP11-21L23.2
FOXJ1	EBF3	DHTKD1
FOXJ2	EBF4	CCDC69
FOXJ3	EGR2	AGPAT3
FOXK1	EGR3	CNTFR-AS1
FOXK2	EGR4	CD300LG
FOXL1	EHF	ACSS3
FOXL2	ELF1	ITFG3
FOXM1	ELF2	TMEM53
FOXN1	ELF3	PTPLB
FOXN2	ELF4	C1orf43
FOXN3	ELK3	CES4A
FOXN4	EMX1	ALDH1L1
FOXO1	EMX2	PPARGC1B
FOXO3	EN2	PRKAR2B
FOXO4	ENO1	UHMK1
FOXO6	EOMES	STAT5A	1
FOXP1	EPAS1	SUCLG1
FOXP2	ERF	RP11-65J21.3
FOXP3	ERG	OSBPL1A
FOXP4	ESRRA	GRINA
FOXQ1	ESRRG	RASD1
FOXR1	ESX1	MYEOV
FOXR2	ETS1	GPD1
FOXS1	ETS2	RP11-15H20.6
GABPA	ETV1	INPP5K
GATA1	ETV2	SLC25A10
GATA2	ETV3	RP11-54A9.1
GATA3	ETV3L	RP11-288H12.4
GATA4	ETV4	PRRT3-AS1
GATA5	ETV5	TM7SF2
GATA6	ETV6	FZD4
GATAD2A	ETV7	LINC00341
GATAD2B	EVX1	FLJ27365
GBX1	EZH1	SYN2
GBX2	EZH2	FCN2
GCM1	FAM170A	RRAGD
GCM2	FERD3L	TLN2
GFI1	FEZF1	PTGR1
GFI1B	FEZF2	MAP7D1
GLI1	FIZ1	MAOA
GLI2	FLI1	PCK1
GLI3	FOS	ABHD14B
GLI4	FOSB	TNFRSF21
GLIS1	FOSL1	MRPL46
GLIS2	FOSL2	PHYH
GLIS3	FOXA3	CDKN2C
GLMP	FOXB1	SCRN2
GLYR1	FOXB2	PCK2
GMEB1	FOXC1	RP11-736K20.5
GMEB2	FOXC2	SUCLA2
GPBP1	FOXD2	PLIN5
GPBP1L1	FOXE1	ZDHHC18
GRHL1	FOXE3	ACOT2
GRHL2	FOXF1	MSL3P1
GRHL3	FOXG1	LYRM1
GSC	FOXH1	ACOT4
GSC2	FOXI2	MPST
GSX1	FOXI3	TNFAIP8
GSX2	FOXJ1	POLR2E
GTF2B	FOXJ2	GTF2E2
GTF2I	FOXJ3	ITPK1
GTF2IRD1	FOXK1	HRASLS5
GTF2IRD2	FOXK2	C19orf12
GTF2IRD2B	FOXL1	CDHR3
GTF3A	FOXL2	HOOK2
GZF1	FOXM1	ADH1B
HAND1	FOXN1	RP5-864K19.4
HAND2	FOXN2	ALPK3
HBP1	FOXN3	ARSD
HDX	FOXN4	CD99L2
HELT	FOXO1	PFKFB1
HES1	FOXO4	MTCH2
HES2	FOXO6	KIF1C
HES3	FOXP1	ETFB
HES4	FOXP2	OR7E38P
HES5	FOXP3	CA4
HES6	FOXP4	TTC38
HES7	FOXR1	FAIM
HESX1	FOXR2	ACOT1
HEY1	FOXS1	CPM
HEY2	FUBP1	ALDH1L1-AS2
HEYL	FUBP3	BTBD6
HHEX	GABPB1	AQP7P4
HIC1	GABPB2	MSRB1
HIC2	GATA2	NDUFS1
HIF1A	GATA3	CSDE1
HIF3A	GATA4	BTD
HINFP	GATA5	RRAGC
HIVEP1	GATA6	KLHL25
HIVEP2	GATAD1	PKP2
HIVEP3	GATAD2A	VEGFA
HKR1	GATAD2B	RP11-218M22.1
HLF	GBX1	RP11-49I11.1
HLX	GBX2	SSB
HMBOX1	GCFC1	NUDT15
HMG20A	GCFC2	RP11-238F2.1
HMG20B	GCM1	FAM83H
HMGA1	GCM2	CTD-2210P24.4
HMGA2	GFI1	CDKN2B
HMGN3	GFI1B	C4orf19
HMX1	GLI1	KIAA1161
HMX2	GLI2	PMM1
HMX3	GLI3	RP11-211G23.2
HNF1A	GLI4	PDZD2
HNF1B	GLIS1	MESP1	1
HNF4A	GLIS2	KLHL31
HNF4G	GLIS3	PHLDA3
HOMEZ	GMEB1	PCYT2
HOXA1	GMEB2	PDXK
HOXA10	GON4L	ULBP3
HOXA11	GRHL1	CABLES1
HOXA13	GRHL2	ZDHHC3
HOXA2	GRHL3	LRRC61
HOXA3	GSC	IARS2
HOXA4	GSX1	TPRG1-AS1
HOXA5	GSX2	CDKN1C
HOXA6	GTF2I	ANKRD40
HOXA7	GTF3A	C21orf33
HOXA9	GZF1	EHHADH
HOXB1	HAND2	CD151
HOXB13	HBP1	COL4A3BP
HOXB2	HDX	ZBED3-AS1
HOXB3	HES1	TLCD2
HOXB4	HES2	GPD1L
HOXB5	HES3	KCNB1
HOXB6	HES4	BNIP3
HOXB7	HES5	C7orf41
HOXB8	HES6	NNT
HOXB9	HES7	MAPRE3
HOXC10	HESX1	SLC4A4
HOXC11	HEY1	ABCD2
HOXC12	HEY2	RHOQ
HOXC13	HEYL	FAM120AOS
HOXC4	HHEX	SLC25A20
HOXC5	HIC1	BCL2
HOXC6	HIC2	AQP7P1
HOXC8	HIF3A	TSTD1
HOXC9	HINFP	FCN3
HOXD1	HIVEP1	ADCK3
HOXD10	HIVEP2	HADHB
HOXD11	HIVEP3	HIPK2
HOXD12	HKR1	SIDT2
HOXD13	HLTF	LGALS12
HOXD3	HLX	MCCC1
HOXD4	HMBOX1	RAB6B
HOXD8	HMG20A	GPT
HOXD9	HMG20B	MTHFS
HSF1	HMGA1	MRPS36
HSF2	HMGA2	PLIN4
HSF4	HMGXB3	SLC7A10
HSF5	HMGXB4	GCHFR
HSFX1	HMX1	TWIST1	1
HSFX2	HMX2	FZD5
HSFY1	HMX3	RBP4
HSFY2	HNF4G	RDH10
IKZF1	HOMEZ	LINC00961
IKZF2	HOPX	FAM47E
IKZF3	HOXA1	AKT2
IKZF4	HOXA10	PRDX3
IKZF5	HOXA11	UBAC2-AS1
INSM1	HOXA13	LRIG1
INSM2	HOXA2	FAM173B
IRF1	HOXA3	ASH2L	1
IRF2	HOXA4	PECR
IRF3	HOXA5	ITGA7
IRF4	HOXA6	TSKU
IRF5	HOXA7	RP11-661A12.5
IRF6	HOXA9	RP11-695J4.2
IRF7	HOXB1	RN7SL130P
IRF8	HOXB13	RPS2P32
IRF9	HOXB2	TIMP4
IRX1	HOXB3	SEMA3G
IRX2	HOXB4	IRF8	1
IRX3	HOXB5	GDE1
IRX4	HOXB6	VEGFB
IRX5	HOXB7	OXT
IRX6	HOXB8	SOD1
ISL1	HOXB9	RP11-521B24.3
ISL2	HOXC10	SMIM7
ISX	HOXC11	SLC25A18
JAZF1	HOXC12	SNX3
JDP2	HOXC13	RP11-68I3.4
JRK	HOXC4	C14orf180
JRKL	HOXC5	ATP1A2
JUN	HOXC6	FABP4
JUNB	HOXC8	TFE3	1
JUND	HOXC9	CDH20
KAT7	HOXD1	BCKDHB
KCMF1	HOXD10	ABCA3
KCNIP3	HOXD11	BDH1
KDM2A	HOXD12	CEBPA-AS1
KDM2B	HOXD13	TNIP1
KDM5B	HOXD3	ETFDH
KIN	HOXD4	GCLC
KLF1	HOXD8	QDPR
KLF10	HOXD9	C2CD2
KLF11	HSF1	STX11
KLF12	HSF2	NXNL1
KLF13	HSF4	CTIF
KLF14	HSF5	RAB11B-AS1
KLF15	HSFX1	ECH1
KLF16	ID1	CDO1
KLF17	ID2	GPATCH11
KLF2	ID3	AC092171.4
KLF3	ID4	MLYCD
KLF4	IFI16	SLC29A4
KLF5	IKZF1	APIP
KLF6	IKZF2	TNS3
KLF7	IKZF3	ACAT1
KLF8	IKZF4	DHFR
KLF9	IKZF5	LINC00094
KMT2A	INSM2	RP11-158M2.5
KMT2B	IRF3	MT-TL1
L3MBTL1	IRF4	U82695.10
L3MBTL3	IRF5	SSU72
L3MBTL4	IRF6	ST3GAL6
LBX1	IRF7	C6orf106
LBX2	IRF8	ITGB1BP1
LCOR	IRF9	GS1-124K5.11
LCORL	IRX1	ASPH
LEF1	IRX2	RP11-134G8.8
LEUTX	IRX3	AP3S2
LHX1	IRX4	SRPX2
LHX2	IRX5	LDHD
LHX3	IRX6	CNTD2
LHX4	ISL1	SCUBE2
LHX5	ISL2	GJC3
LHX6	ISX	ACADM
LHX8	JARID2	CYP3A5
LHX9	JAZF1	GPBAR1
LIN28A	JDP2	CPT2
LIN28B	JUN	GNG2
LIN54	JUNB	PISD
LMX1A	JUND	RP11-64C12.8
LMX1B	KAT5	ELOVL1
LTF	KAT6A	MEGF8
LYL1	KAT6B	RP11-326F20.5
MAF	KAT7	AC004019.13
MAFA	KAT8	BCL2L13
MAFB	KCMF1	AP002954.3
MAFF	KCNIP3	DOCK11
MAFG	KDM2A	DGAT1
MAFK	KDM5A	RP11-442N24__B.1
MAX	KDM5B	AC009403.2
MAZ	KDM5C	C11orf63
MBD1	KDM5D	SUOX
MBD2	KHSRP	CTD-2562J17.7
MBD3	KIAA1549	TECR
MBD4	KIAA2018	CTD-2263F21.1
MBD6	KLF1	PWWP2B
MBNL2	KLF10	PCBD1
MECOM	KLF11	ADH1A
MECP2	KLF12	FTCDNL1
MEF2A	KLF13	KLB
MEF2B	KLF15	ELMOD3
MEF2C	KLF16	CES2
MEF2D	KLF17	ARHGEF16
MEIS1	KLF2	TAF8
MEIS2	KLF3	MGST3
MEIS3	KLF5	ALDH9A1
MEOX1	KLF6	RP5-1065J22.8
MEOX2	KLF7	RGS3
MESP1	KLF8	ACTRT3
MESP2	KLF9	PLD6
MGA	L3MBTL2	PCOLCE2
MITF	L3MBTL3	BOK-AS1
MIXL1	L3MBTL4	NRG2
MKX	LBX1	PHLDB1
MLX	LBX2	RP11-793H13.11
MLXIP	LCOR	LSM6
MLXIPL	LCORL	C16orf95
MNT	LEF1	SETD9
MNX1	LHX1	HOGA1
MSANTD1	LHX2	GATA3	1
MSANTD3	LHX4	RPH3AL
MSANTD4	LHX5	ZNF106
MSC	LHX6	KCNIP2
MSGN1	LHX8	RP11-158M2.4
MSX1	LHX9	RP11-797A18.4
MSX2	LMX1A	C20orf27
MTERF1	LMX1B	GPR125
MTERF2	LRRFIP1	RP13-582O9.7
MTERF3	LRRFIP2	RNPEPL1
MTERF4	LYAR	HIBADH
MTF1	LYL1	GPX4
MTF2	MAEL	AQP7P2
MXD1	MAF	MTIF3
MXD3	MAF1	NLRX1
MXD4	MAFA	PIGS
MXI1	MAFF	AQP7P3
MYB	MAFG	BCAT2
MYBL1	MAFK	DIS3L
MYBL2	MATR3	NDUFV3
MYC	MAZ	FAM92A1P1
MYCL	MBD1	PPP1R16A
MYCN	MBD2	RP11-137H2.6
MYF5	MBD3	MAPKAP1
MYF6	MBD4	PHOSPHO2
MYNN	MBD5	RP11-158M2.3
MYOD1	MBD6	COX6A1P2
MYOG	MBNL3	MCM10
MYPOP	MECOM	GLP2R
MYRF	MECP2	IZUMO4
MYRFL	MEF2B	RP11-423F24.3
MYSM1	MEF2C	ALDH4A1
MYT1	MEF2D	CDH23
MYT1L	MEIS1	FBXO25
MZF1	MEIS2	DTD2
NACC2	MEIS3	RP11-71E19.1
NAIF1	MEIS3P1	CTD-2260A17.2
NANOG	MEIS3P2	ACSM5
NANOGNB	MEOX1	MDH1
NANOGP8	MEOX2	F8A1
NCOA1	MESP1	CSAD
NCOA2	MESP2	THEM6
NCOA3	MGA	IDH1
NEUROD1	MIER1	METTL5
NEUROD2	MIER2	ILVBL
NEUROD4	MIER3	ELOVL3
NEUROD6	MIS18BP1	DECR1
NEUROG1	MITF	IDH1-AS1
NEUROG2	MIXL1	GLYCTK
NEUROG3	MKX	C11orf1
NFAT5	MLL	PRADC1
NFATC1	MLL2	RP4-612B15.3
NFATC2	MLL3	PRKAG1
NFATC3	MLL4	NMB
NFATC4	MLL5	LINC00632
NFE2	MLLT1	UNG
NFE2L1	MLLT10	ST6GALNAC6
NFE2L2	MLLT11	HAGH
NFE2L3	MLLT3	TCF15	1
NFE4	MLLT4	RP11-863K10.7
NFIA	MLLT6	RP1-302G2.5
NFIB	MLX	RP6-109B7.3
NFIC	MLXIP	RAB20
NFIL3	MLXIPL	AIM1
NFIX	MNT	C3orf55
NFKB1	MNX1	SMYD2
NFKB2	MSC	LINC00467
NFX1	MSX1	IVD
NFXL1	MSX2	HSPA12A
NFYA	MTA1	RAB2A
NFYB	MTA2	LSS
NFYC	MTA3	ECI2
NHLH1	MTF1	LEP
NHLH2	MTF2	SIM1	1
NKRF	MXD1	CRYAB
NKX1-1	MXD3	SRCRB4D
NKX1-2	MXD4	PPP1R16B
NKX2-1	MXI1	PET112
NKX2-2	MYBL1	DHDDS
NKX2-3	MYBL2	PNPLA4
NKX2-4	MYCL1	ATP6V1E2
NKX2-5	MYF5	ANXA3
NKX2-6	MYF6	TBC1D13
NKX2-8	MYNN	ACOT13
NKX3-1	MYOD1	CIDECP
NKX3-2	MYOG	PRKAG2-AS1
NKX6-1	MYSM1	CHKB-AS1
NKX6-2	MYT1	NQO2
NKX6-3	MYT1L	AF146191.4
NME2	MZF1	TP53I13
NOBOX	NANOG	LINC01003
NOTO	NANOGP1	RP11-11N9.4
NPAS1	NCOA1	HNMT
NPAS2	NCOA2	MED8
NPAS3	NCOA3	ZNF219	1
NPAS4	NCOA4	L3HYPDH
NR0B1	NCOA5	EPB42
NR1D1	NCOA6	ENPP1
NR1D2	NCOA7	HSPB6
NR1H2	NCOR1	HCAR3
NR1H3	NCOR2	CSF2RA
NR1H4	NEUROD1	POLN
NR1I2	NEUROD2	HIST1H1C
NR1I3	NEUROD4	RP11-176H8.1
NR2C1	NEUROD6	KLHDC8B
NR2C2	NEUROG1	ADRB2
NR2E1	NEUROG2	RP11-466C23.4
NR2E3	NEUROG3	BHMT2
NR2F1	NFAT5	ST3GAL6-AS1
NR2F2	NFATC1	RP11-644F5.11
NR2F6	NFATC3	2023-03-02
NR3C1	NFATC4	MRPL41
NR3C2	NFE2	TENM4
NR4A1	NFE2L1	RP1-92O14.6
NR4A2	NFE2L3	STS
NR4A3	NFIA	RP1-92O14.3
NR5A1	NFIB	PMS2P1
NR5A2	NFIX	SPHK2
NR6A1	NFKB2	RP11-16E12.1
NRF1	NFKBIA	PTPRS
NRL	NFKBIB	RNF130
OLIG1	NFKBID	SGK2
OLIG2	NFKBIE	NINJ2
OLIG3	NFKBIL1	RP11-799B12.4
ONECUT1	NFKBIZ	REEP6
ONECUT2	NFRKB	TPGS2
ONECUT3	NFX1	MME
OSR1	NFXL1	FGF14-AS2
OSR2	NFYB	CYP4F29P
OTP	NFYC	MEGF9
OTX1	NHLH2	PYGL
OTX2	NKRF	TK2
OVOL1	NKX1-2	AC010894.3
OVOL2	NKX2-1	NPLOC4
OVOL3	NKX2-2	GPX1
PA2G4	NKX2-3	GDPD5
PATZ1	NKX2-4	CHKA
PAX1	NKX2-5	ACYP2
PAX2	NKX2-6	RHOQP1
PAX3	NKX2-8	AVPI1
PAX4	NKX6-1	RP11-486M23.1
PAX5	NKX6-2	ASAH1
PAX6	NKX6-3	S100B
PAX7	NOC3L	FHL1
PAX8	NOC4L	RP4-755D9.1
PAX9	NONO	CTD-2270L9.4
PBX1	NPAS1	LA16c-380H5.5
PBX2	NPAS2	GYS2
PBX3	NPAS3	GS1-124K5.12
PBX4	NPAS4	CDKN2AIPNL
PCGF2	NR0B1	PALM
PCGF6	NR0B2	PSEN2
PDX1	NR1D1	NIT2
PEG3	NR1D2	MXD4	1
PGR	NR1H3	ACSF2
PHF1	NR1H4	TLE1
PHF19	NR1I2	THAP8	1
PHF20	NR1I3	RP1-28O10.1
PHF21A	NR2C1	SAA2
PHOX2A	NR2C2	ADPRHL1
PHOX2B	NR2E1	PEBP1
PIN1	NR2F2	FAM166B
PITX1	NR2F6	ALDH5A1
PITX2	NR3C2	RP11-32D16.1
PITX3	NR4A1	AAMDC
PKNOX1	NR4A3	GPX1P1
PKNOX2	NR5A1	ACE2
PLAG1	NR5A2	NOL3
PLAGL1	NR6A1	CTC-205M6.5
PLAGL2	NRF1	H2AFJ
PLSCR1	NRL	FGFBP2
POGK	OLIG1	EGFL6
POU1F1	OLIG2	PLA2G6
POU2AF1	OLIG3	ICAM3
POU2F1	ONECUT1	NQO1
POU2F2	ONECUT2	CSTA
POU2F3	ONECUT3	AOC2
POU3F1	OSR1	SCCPDH
POU3F2	OSR2	SLC7A4
POU3F3	OTX1	SAA1
POU3F4	OTX2	NAPA
POU4F1	OVOL1	CES1
POU4F2	OVOL2	DECR2
POU4F3	PARP1	RP11-178L8.7
POU5F1	PARP12	ULK4
POU5F1B	PATZ1	P2RY12
POU5F2	PAWR	HSBP1L1
POU6F1	PAX1	ADI1
POU6F2	PAX3	SLC22A18AS
PPARA	PAX7	RP11-30K9.5
PPARD	PAX8	LIPT2
PPARG	PAX9
PRDM1	PBRM1
PRDM10	PBX2
PRDM12	PBX3
PRDM13	PBX4
PRDM14	PCBP1
PRDM15	PCBP2
PRDM16	PCBP3
PRDM2	PCBP4
PRDM4	PCGF6
PRDM5	PDX1
PRDM6	PEG3
PRDM8	PGR
PRDM9	PHB
PREB	PHB2
PRMT3	PHF20
PROP1	PHF5A
PROX1	PHOX2A
PROX2	PHOX2B
PRR12	PHTF1
PRRX1	PHTF2
PRRX2	PITX1
PTF1A	PITX2
PURA	PITX3
PURB	PKNOX1
PURG	PKNOX2
RAG1	PLAGL1
RARA	PLAGL2
RARB	PLEK
RARG	POGZ
RAX	POU1F1
RAX2	POU2AF1
RBAK	POU2F1
RBCK1	POU2F2
RBPJ	POU2F3
RBPJL	POU3F1
RBSN	POU3F2
REL	POU3F3
RELA	POU3F4
RELB	POU4F1
REPIN1	POU4F2
REST	POU4F3
REXO4	POU5F1B
RFX1	POU5F2
RFX2	POU6F1
RFX3	POU6F2
RFX4	PPARA
RFX5	PPARD
RFX6	PPP1R13L
RFX7	PRDM1
RFX8	PRDM10
RHOXF1	PRDM11
RHOXF2	PRDM13
RHOXF2B	PRDM14
RLF	PRDM15
RORA	PRDM16
RORB	PRDM2
RORC	PRDM4
RREB1	PRDM5
RUNX1	PRDM6
RUNX2	PRDM8
RUNX3	PREB
RXRA	PRKRIR
RXRB	PROX1
RXRG	PRRX1
SAFB	PRRX2
SAFB2	PSPC1
SALL1	PTF1A
SALL2	PURA
SALL3	PURB
SALL4	PURG
SATB1	RARA
SATB2	RARB
SCMH1	RARG
SCML4	RAX
SCRT1	RAX2
SCRT2	RBAK
SCX	RBM22
SEBOX	RBPJ
SETBP1	RBPJL
SETDB1	RC3H1
SETDB2	RC3H2
SGSM2	RCOR1
SHOX	RCOR2
SHOX2	RCOR3
SIM1	RELB
SIM2	RERE
SIX1	RFX1
SIX2	RFX2
SIX3	RFX3
SIX4	RFX4
SIX5	RFX5
SIX6	RFX6
SKI	RFX7
SKIL	RFX8
SKOR1	RFXANK
SKOR2	RFXAP
SLC2A4RG	RHOXF1
SMAD1	RLF
SMAD3	RORA
SMAD4	RORB
SMAD5	RORC
SMAD9	RUNX1T1
SMYD3	RUNX2
SNAI1	RUNX3
SNAI2	RXRB
SNAI3	RXRG
SNAPC2	SALL1
SNAPC4	SALL2
SNAPC5	SALL3
SOHLH1	SALL4
SOHLH2	SATB1
SON	SATB2
SOX1	SCAPER
SOX10	SCRT1
SOX11	SCRT2
SOX12	SEBOX
SOX13	SETBP1
SOX14	SFPQ
SOX15	SHOX
SOX17	SHOX2
SOX18	SIM1
SOX2	SIM2
SOX21	SIX1
SOX3	SIX2
SOX30	SIX3
SOX4	SIX4
SOX5	SIX5
SOX6	SIX6
SOX7	SKI
SOX8	SKIL
SOX9	SKOR1
SP1	SLC30A9
SP100	SMAD1
SP110	SMAD2
SP140	SMAD3
SP140L	SMAD4
SP2	SMAD5
SP3	SMAD6
SP4	SMAD7
SP5	SMAD9
SP6	SMARCA1
SP7	SMARCA2
SP8	SMARCA4
SP9	SMARCA5
SPDEF	SMARCAD1
SPEN	SMARCAL1
SPI1	SMARCB1
SPIB	SMARCC1
SPIC	SMARCC2
SPZ1	SMARCD1
SRCAP	SMARCD2
SREBF1	SMARCD3
SREBF2	SMARCE1
SRF	SNAI1
SRY	SNAI2
ST18	SNAI3
STAT1	SNAPC4
STAT2	SOHLH1
STAT3	SOHLH2
STAT4	SOX1
STAT5A	SOX10
STAT5B	SOX11
STAT6	SOX12
T	SOX13
TAL1	SOX14
TAL2	SOX15
TBP	SOX18
TBPL1	SOX21
TBPL2	SOX3
TBR1	SOX30
TBX1	SOX4
TBX10	SOX6
TBX15	SOX7
TBX18	SOX8
TBX19	SP100
TBX2	SP110
TBX20	SP140
TBX21	SP140L
TBX22	SP2
TBX3	SP3
TBX4	SP4
TBX5	SP5
TBX6	SP6
TCF12	SP7
TCF15	SP8
TCF20	SP9
TCF21	SPDEF
TCF23	SPIC
TCF24	SREBF1
TCF3	SREBF2
TCF4	SSRP1
TCF7	ST18
TCF7L1	STAT2
TCF7L2	STAT4
TCFL5	STAT5A
TEAD1	STAT5B
TEAD2	STAT6
TEAD3	TADA2A
TEAD4	TADA2B
TEF	TAF1
TERB1	TAX1BP1
TERF1	TAX1BP3
TERF2	TBPL1
TET1	TBR1
TET2	TBX1
TET3	TBX15
TFAP2A	TBX18
TFAP2B	TBX19
TFAP2C	TBX2
TFAP2D	TBX20
TFAP2E	TBX21
TFAP4	TBX22
TFCP2	TBX3
TFCP2L1	TBX4
TFDP1	TBX5
TFDP2	TBX6
TFDP3	TCF12
TFE3	TCF15
TFEB	TCF19
TFEC	TCF20
TGIF1	TCF21
TGIF2	TCF23
TGIF2LX	TCF24
TGIF2LY	TCF25
THAP1	TCF4
THAP10	TCF7
THAP11	TCF7L1
THAP12	TCF7L2
THAP2	TCFL5
THAP3	TEAD2
THAP4	TEAD3
THAP5	TEAD4
THAP6	TEF
THAP7	TERF1
THAP8	TERF2
THAP9	TET1
THRA	TET2
THRB	TET3
THYN1	TFAM
TIGD1	TFAP2B
TIGD2	TFAP2C
TIGD3	TFAP4
TIGD4	TFB1M
TIGD5	TFB2M
TIGD6	TFCP2
TIGD7	TFCP2L1
TLX1	TFDP1
TLX2	TFDP2
TLX3	TFDP3
TMF1	TFE3
TOPORS	TFEB
TP53	TFEC
TP63	TGIF1
TP73	TGIF2
TPRX1	TGIF2LX
TRAFD1	THAP1
TRERF1	THAP10
TRPS1	THAP11
TSC22D1	THAP2
TSHZ1	THAP3
TSHZ2	THAP4
TSHZ3	THAP5
TTF1	THAP6
TWIST1	THAP7
TWIST2	THAP8
UBP1	THAP9
UNCX	THRA
USF1	THRB
USF2	TLX2
USF3	TLX3
VAX1	TOE1
VAX2	TONSL
VDR	TOPORS
VENTX	TOX
VEZF1	TOX2
VSX1	TOX3
VSX2	TOX4
WIZ	TP63
WT1	TP73
XBP1	TPRXL
XPA	TRERF1
YBX1	TRPS1
YBX2	TSC22D1
YBX3	TSC22D2
YY1	TSC22D3
YY2	TSC22D4
ZBED1	TSHZ1
ZBED2	TSHZ2
ZBED3	TSHZ3
ZBED4	TTF1
ZBED5	TTF2
ZBED6	TUB
ZBED9	TWIST1
ZBTB1	TWIST2
ZBTB10	UBP1
ZBTB11	UBTF
ZBTB12	UNCX
ZBTB14	UNK
ZBTB16	UNKL
ZBTB17	USF2
ZBTB18	UTF1
ZBTB2	VAX1
ZBTB20	VAX2
ZBTB21	VENTX
ZBTB22	VEZF1
ZBTB24	VSX1
ZBTB25	VSX2
ZBTB26	WDHD1
ZBTB3	WHSC1
ZBTB32	WIZ
ZBTB33	WT1
ZBTB34	XBP1
ZBTB37	YBX1
ZBTB38	YBX2
ZBTB39	YEATS2
ZBTB4	YEATS4
ZBTB40	YY1
ZBTB41	ZBED1
ZBTB42	ZBED2
ZBTB43	ZBED3
ZBTB44	ZBED4
ZBTB45	ZBED5
ZBTB46	ZBP1
ZBTB47	ZBTB1
ZBTB48	ZBTB10
ZBTB49	ZBTB11
ZBTB5	ZBTB12
ZBTB6	ZBTB16
ZBTB7A	ZBTB17
ZBTB7B	ZBTB2
ZBTB7C	ZBTB20
ZBTB8A	ZBTB22
ZBTB8B	ZBTB24
ZBTB9	ZBTB25
ZC3H8	ZBTB26
ZEB1	ZBTB3
ZEB2	ZBTB32
ZFAT	ZBTB33
ZFHX2	ZBTB34
ZFHX3	ZBTB37
ZFHX4	ZBTB38
ZFP1	ZBTB39
ZFP14	ZBTB4
ZFP2	ZBTB40
ZFP28	ZBTB41
ZFP3	ZBTB42
ZFP30	ZBTB43
ZFP37	ZBTB44
ZFP41	ZBTB45
ZFP42	ZBTB46
ZFP57	ZBTB47
ZFP62	ZBTB48
ZFP64	ZBTB49
ZFP69	ZBTB5
ZFP69B	ZBTB6
ZFP82	ZBTB7A
ZFP90	ZBTB7B
ZFP91	ZBTB7C
ZFP92	ZBTB8A
ZFPM1	ZBTB8B
ZFPM2	ZBTB9
ZFX	ZC3H10
ZFY	ZC3H11A
ZGLP1	ZC3H12A
ZGPAT	ZC3H13
ZHX1	ZC3H14
ZHX2	ZC3H15
ZHX3	ZC3H18
ZIC1	ZC3H3
ZIC2	ZC3H4
ZIC3	ZC3H6
ZIC4	ZC3H7A
ZIC5	ZC3H7B
ZIK1	ZC3H8
ZIM2	ZCCHC11
ZIM3	ZCCHC6
ZKSCAN1	ZEB2
ZKSCAN2	ZFAT
ZKSCAN3	ZFHX2
ZKSCAN4	ZFHX3
ZKSCAN5	ZFHX4
ZKSCAN7	ZFP1
ZKSCAN8	ZFP106
ZMAT1	ZFP112
ZMAT4	ZFP14
ZNF10	ZFP161
ZNF100	ZFP2
ZNF101	ZFP3
ZNF107	ZFP30
ZNF112	ZFP36L1
ZNF114	ZFP36L2
ZNF117	ZFP37
ZNF12	ZFP41
ZNF121	ZFP42
ZNF124	ZFP57
ZNF131	ZFP62
ZNF132	ZFP64
ZNF133	ZFP82
ZNF134	ZFP90
ZNF135	ZFP91
ZNF136	ZFPM1
ZNF138	ZFPM2
ZNF14	ZFY
ZNF140	ZFYVE26
ZNF141	ZGLP1
ZNF142	ZGPAT
ZNF143	ZHX1
ZNF146	ZHX2
ZNF148	ZHX3
ZNF154	ZIC1
ZNF155	ZIC2
ZNF157	ZIC3
ZNF16	ZIC4
ZNF160	ZIC5
ZNF165	ZIK1
ZNF169	ZIM2
ZNF17	ZKSCAN1
ZNF174	ZKSCAN2
ZNF175	ZKSCAN3
ZNF177	ZKSCAN4
ZNF18	ZKSCAN5
ZNF180	ZMAT1
ZNF181	ZMAT2
ZNF182	ZMAT3
ZNF184	ZMAT4
ZNF189	ZMAT5
ZNF19	ZNF10
ZNF195	ZNF100
ZNF197	ZNF101
ZNF2	ZNF107
ZNF20	ZNF114
ZNF200	ZNF117
ZNF202	ZNF12
ZNF205	ZNF121
ZNF207	ZNF124
ZNF208	ZNF131
ZNF211	ZNF132
ZNF212	ZNF133
ZNF213	ZNF134
ZNF214	ZNF135
ZNF215	ZNF136
ZNF217	ZNF138
ZNF219	ZNF14
ZNF22	ZNF140
ZNF221	ZNF141
ZNF222	ZNF142
ZNF223	ZNF146
ZNF224	ZNF148
ZNF225	ZNF154
ZNF226	ZNF155
ZNF227	ZNF157
ZNF229	ZNF16
ZNF23	ZNF160
ZNF230	ZNF165
ZNF232	ZNF167
ZNF233	ZNF169
ZNF234	ZNF17
ZNF235	ZNF174
ZNF236	ZNF175
ZNF239	ZNF177
ZNF24	ZNF18
ZNF248	ZNF180
ZNF25	ZNF181
ZNF250	ZNF182
ZNF251	ZNF184
ZNF253	ZNF187
ZNF254	ZNF189
ZNF256	ZNF19
ZNF257	ZNF192
ZNF26	ZNF193
ZNF260	ZNF195
ZNF263	ZNF197
ZNF264	ZNF2
ZNF266	ZNF20
ZNF267	ZNF200
ZNF268	ZNF202
ZNF273	ZNF205
ZNF274	ZNF207
ZNF275	ZNF208
ZNF276	ZNF211
ZNF277	ZNF212
ZNF28	ZNF213
ZNF280A	ZNF214
ZNF280B	ZNF215
ZNF280C	ZNF217
ZNF280D	ZNF219
ZNF281	ZNF22
ZNF282	ZNF221
ZNF283	ZNF222
ZNF284	ZNF223
ZNF285	ZNF224
ZNF286A	ZNF225
ZNF286B	ZNF226
ZNF287	ZNF227
ZNF292	ZNF229
ZNF296	ZNF23
ZNF3	ZNF230
ZNF30	ZNF232
ZNF300	ZNF233
ZNF302	ZNF234
ZNF304	ZNF235
ZNF311	ZNF236
ZNF316	ZNF238
ZNF317	ZNF239
ZNF318	ZNF24
ZNF319	ZNF248
ZNF32	ZNF25
ZNF320	ZNF250
ZNF322	ZNF251
ZNF324	ZNF253
ZNF324B	ZNF254
ZNF326	ZNF256
ZNF329	ZNF257
ZNF331	ZNF26
ZNF333	ZNF260
ZNF334	ZNF263
ZNF335	ZNF264
ZNF337	ZNF266
ZNF33A	ZNF267
ZNF33B	ZNF268
ZNF34	ZNF271
ZNF341	ZNF273
ZNF343	ZNF274
ZNF345	ZNF275
ZNF346	ZNF276
ZNF347	ZNF277
ZNF35	ZNF28
ZNF350	ZNF280A
ZNF354A	ZNF280B
ZNF354B	ZNF280C
ZNF354C	ZNF280D
ZNF358	ZNF281
ZNF362	ZNF282
ZNF365	ZNF283
ZNF366	ZNF284
ZNF367	ZNF285
ZNF37A	ZNF287
ZNF382	ZNF292
ZNF383	ZNF295
ZNF384	ZNF296
ZNF385A	ZNF3
ZNF385B	ZNF30
ZNF385C	ZNF300
ZNF385D	ZNF302
ZNF391	ZNF304
ZNF394	ZNF311
ZNF395	ZNF316
ZNF396	ZNF317
ZNF397	ZNF318
ZNF398	ZNF319
ZNF404	ZNF32
ZNF407	ZNF320
ZNF408	ZNF321P
ZNF41	ZNF322
ZNF410	ZNF323
ZNF414	ZNF324
ZNF415	ZNF324B
ZNF416	ZNF326
ZNF417	ZNF329
ZNF418	ZNF331
ZNF419	ZNF333
ZNF420	ZNF334
ZNF423	ZNF335
ZNF425	ZNF337
ZNF426	ZNF33A
ZNF428	ZNF33B
ZNF429	ZNF34
ZNF43	ZNF341
ZNF430	ZNF343
ZNF431	ZNF345
ZNF432	ZNF346
ZNF433	ZNF347
ZNF436	ZNF35
ZNF438	ZNF350
ZNF439	ZNF354A
ZNF44	ZNF354B
ZNF440	ZNF354C
ZNF441	ZNF358
ZNF442	ZNF362
ZNF443	ZNF365
ZNF444	ZNF366
ZNF445	ZNF367
ZNF446	ZNF37A
ZNF449	ZNF382
ZNF45	ZNF383
ZNF451	ZNF384
ZNF454	ZNF385A
ZNF460	ZNF385B
ZNF461	ZNF385C
ZNF462	ZNF385D
ZNF467	ZNF391
ZNF468	ZNF394
ZNF469	ZNF395
ZNF470	ZNF396
ZNF471	ZNF397
ZNF473	ZNF398
ZNF474	ZNF407
ZNF479	ZNF408
ZNF48	ZNF41
ZNF480	ZNF410
ZNF483	ZNF414
ZNF484	ZNF415
ZNF485	ZNF416
ZNF486	ZNF417
ZNF487	ZNF418
ZNF488	ZNF419
ZNF490	ZNF420
ZNF491	ZNF423
ZNF492	ZNF425
ZNF493	ZNF426
ZNF496	ZNF428
ZNF497	ZNF429
ZNF500	ZNF43
ZNF501	ZNF430
ZNF502	ZNF431
ZNF503	ZNF432
ZNF506	ZNF433
ZNF507	ZNF434
ZNF510	ZNF436
ZNF511	ZNF438
ZNF512	ZNF439
ZNF512B	ZNF44
ZNF513	ZNF440
ZNF514	ZNF441
ZNF516	ZNF442
ZNF517	ZNF443
ZNF518A	ZNF444
ZNF518B	ZNF445
ZNF519	ZNF446
ZNF521	ZNF449
ZNF524	ZNF45
ZNF525	ZNF451
ZNF526	ZNF454
ZNF527	ZNF460
ZNF528	ZNF461
ZNF529	ZNF462
ZNF530	ZNF467
ZNF532	ZNF468
ZNF534	ZNF469
ZNF536	ZNF470
ZNF540	ZNF471
ZNF541	ZNF473
ZNF543	ZNF474
ZNF544	ZNF48
ZNF546	ZNF480
ZNF547	ZNF483
ZNF548	ZNF484
ZNF549	ZNF485
ZNF550	ZNF486
ZNF551	ZNF487P
ZNF552	ZNF488
ZNF554	ZNF490
ZNF555	ZNF491
ZNF556	ZNF492
ZNF557	ZNF493
ZNF558	ZNF496
ZNF559	ZNF497
ZNF560	ZNF498
ZNF561	ZNF500
ZNF562	ZNF501
ZNF563	ZNF502
ZNF564	ZNF503
ZNF565	ZNF506
ZNF566	ZNF507
ZNF567	ZNF510
ZNF568	ZNF511
ZNF569	ZNF512
ZNF57	ZNF512B
ZNF570	ZNF513
ZNF571	ZNF514
ZNF572	ZNF516
ZNF573	ZNF517
ZNF574	ZNF518A
ZNF575	ZNF518B
ZNF576	ZNF519
ZNF577	ZNF521
ZNF578	ZNF524
ZNF579	ZNF525
ZNF580	ZNF526
ZNF581	ZNF527
ZNF582	ZNF528
ZNF583	ZNF529
ZNF584	ZNF530
ZNF585A	ZNF532
ZNF585B	ZNF534
ZNF586	ZNF536
ZNF587	ZNF540
ZNF587B	ZNF541
ZNF589	ZNF542
ZNF592	ZNF543
ZNF594	ZNF544
ZNF595	ZNF546
ZNF596	ZNF547
ZNF597	ZNF548
ZNF598	ZNF549
ZNF599	ZNF550
ZNF600	ZNF551
ZNF605	ZNF552
ZNF606	ZNF554
ZNF607	ZNF555
ZNF608	ZNF556
ZNF609	ZNF557
ZNF610	ZNF558
ZNF611	ZNF559
ZNF613	ZNF560
ZNF614	ZNF561
ZNF615	ZNF562
ZNF616	ZNF563
ZNF618	ZNF564
ZNF619	ZNF565
ZNF620	ZNF566
ZNF621	ZNF567
ZNF623	ZNF568
ZNF624	ZNF569
ZNF625	ZNF57
ZNF626	ZNF570
ZNF627	ZNF571
ZNF628	ZNF572
ZNF629	ZNF573
ZNF630	ZNF574
ZNF639	ZNF575
ZNF641	ZNF576
ZNF644	ZNF577
ZNF645	ZNF578
ZNF646	ZNF579
ZNF648	ZNF580
ZNF649	ZNF581
ZNF652	ZNF582
ZNF653	ZNF583
ZNF654	ZNF584
ZNF655	ZNF585A
ZNF658	ZNF585B
ZNF66	ZNF586
ZNF660	ZNF587
ZNF662	ZNF589
ZNF664	ZNF592
ZNF665	ZNF593
ZNF667	ZNF594
ZNF668	ZNF595
ZNF669	ZNF596
ZNF670	ZNF597
ZNF671	ZNF598
ZNF672	ZNF599
ZNF674	ZNF600
ZNF675	ZNF605
ZNF676	ZNF606
ZNF677	ZNF607
ZNF678	ZNF608
ZNF679	ZNF609
ZNF680	ZNF610
ZNF681	ZNF611
ZNF682	ZNF613
ZNF683	ZNF614
ZNF684	ZNF615
ZNF687	ZNF616
ZNF688	ZNF618
ZNF689	ZNF619
ZNF69	ZNF620
ZNF691	ZNF621
ZNF692	ZNF622
ZNF695	ZNF623
ZNF696	ZNF624
ZNF697	ZNF625
ZNF699	ZNF626
ZNF7	ZNF627
ZNF70	ZNF628
ZNF700	ZNF629
ZNF701	ZNF639
ZNF703	ZNF641
ZNF704	ZNF642
ZNF705A	ZNF643
ZNF705B	ZNF644
ZNF705D	ZNF646
ZNF705E	ZNF649
ZNF705G	ZNF652
ZNF706	ZNF653
ZNF707	ZNF654
ZNF708	ZNF655
ZNF709	ZNF660
ZNF71	ZNF662
ZNF710	ZNF663
ZNF711	ZNF664
ZNF713	ZNF665
ZNF714	ZNF667
ZNF716	ZNF668
ZNF717	ZNF669
ZNF718	ZNF66P
ZNF721	ZNF670
ZNF724	ZNF671
ZNF726	ZNF672
ZNF727	ZNF674
ZNF728	ZNF675
ZNF729	ZNF676
ZNF730	ZNF677
ZNF732	ZNF678
ZNF735	ZNF680
ZNF736	ZNF681
ZNF737	ZNF682
ZNF74	ZNF683
ZNF740	ZNF684
ZNF746	ZNF687
ZNF747	ZNF688
ZNF749	ZNF689
ZNF750	ZNF69
ZNF75A	ZNF691
ZNF75D	ZNF692
ZNF76	ZNF695
ZNF761	ZNF696
ZNF763	ZNF697
ZNF764	ZNF699
ZNF765	ZNF7
ZNF766	ZNF70
ZNF768	ZNF700
ZNF77	ZNF701
ZNF770	ZNF702P
ZNF771	ZNF703
ZNF772	ZNF704
ZNF773	ZNF705A
ZNF774	ZNF706
ZNF775	ZNF707
ZNF776	ZNF708
ZNF777	ZNF709
ZNF778	ZNF71
ZNF780A	ZNF710
ZNF780B	ZNF711
ZNF781	ZNF713
ZNF782	ZNF714
ZNF783	ZNF716
ZNF784	ZNF717
ZNF785	ZNF718
ZNF786	ZNF720
ZNF787	ZNF721
ZNF788	ZNF724P
ZNF789	ZNF725
ZNF79	ZNF726
ZNF790	ZNF727
ZNF791	ZNF729
ZNF792	ZNF730
ZNF793	ZNF732
ZNF799	ZNF737
ZNF8	ZNF74
ZNF80	ZNF740
ZNF800	ZNF746
ZNF804A	ZNF747
ZNF804B	ZNF749
ZNF805	ZNF750
ZNF808	ZNF75A
ZNF81	ZNF75D
ZNF813	ZNF76
ZNF814	ZNF761
ZNF816	ZNF763
ZNF821	ZNF764
ZNF823	ZNF765
ZNF827	ZNF766
ZNF829	ZNF768
ZNF83	ZNF77
ZNF830	ZNF770
ZNF831	ZNF771
ZNF835	ZNF772
ZNF836	ZNF773
ZNF837	ZNF774
ZNF84	ZNF775
ZNF841	ZNF776
ZNF843	ZNF777
ZNF844	ZNF778
ZNF845	ZNF780A
ZNF846	ZNF780B
ZNF85	ZNF781
ZNF850	ZNF782
ZNF852	ZNF783
ZNF853	ZNF784
ZNF860	ZNF785
ZNF865	ZNF786
ZNF878	ZNF787
ZNF879	ZNF788
ZNF880	ZNF789
ZNF883	ZNF79
ZNF888	ZNF790
ZNF891	ZNF791
ZNF90	ZNF792
ZNF91	ZNF793
ZNF92	ZNF799
ZNF93	ZNF8
ZNF98	ZNF800
ZNF99	ZNF804A
ZSCAN1	ZNF804B
ZSCAN10	ZNF805
ZSCAN12	ZNF808
ZSCAN16	ZNF81
ZSCAN18	ZNF812
ZSCAN2	ZNF813
ZSCAN20	ZNF814
ZSCAN21	ZNF816
ZSCAN22	ZNF821
ZSCAN23	ZNF823
ZSCAN25	ZNF827
ZSCAN26	ZNF829
ZSCAN29	ZNF83
ZSCAN30	ZNF830
ZSCAN31	ZNF831
ZSCAN32	ZNF833P
ZSCAN4	ZNF835
ZSCAN5A	ZNF836
ZSCAN5B	ZNF837
ZSCAN5C	ZNF839
ZSCAN9	ZNF84
ZUFSP	ZNF841
ZXDA	ZNF843
ZXDB	ZNF844
ZXDC	ZNF845
	ZNF846
	ZNF85
	ZNF853
	ZNF860
	ZNF876P
	ZNF878
	ZNF879
	ZNF880
	ZNF891
	ZNF90
	ZNF91
	ZNF92
	ZNF93
	ZNF98
	ZNF99
	ZNFX1
	ZSCAN1
	ZSCAN10
	ZSCAN12
	ZSCAN16
	ZSCAN18
	ZSCAN2
	ZSCAN20
	ZSCAN21
	ZSCAN22
	ZSCAN23
	ZSCAN29
	ZSCAN30
	ZSCAN5A
	ZUFSP
	ZXDA
	ZXDB
	ZXDC
	ZZZ3

## Sheet: TF
23 TFs in black module	11 putative TFs regulating black module genes
RXRA	PPARG
PPARG	PPARA
ZBED3	ESR1
AR	FOXO1
MLX	KDM2B
KLF14	IRX6
ZBTB7B	NR1H3
CEBPA	KLF15
MLXIPL	SREBF1
ZNF664	ESRRA
GLIS1	ESR2
STAT5A
MESP1
TWIST1
ASH2L
IRF8
TFE3
GATA3
TCF15
SIM1
ZNF219
MXD4
THAP8
