# Supplementary material for: Transcriptome‐wide analysis reveals GYG2 as a mitochondria‐related aging biomarker in human subcutaneous adipose tissue
Source: Aging Cell. 2023 Dec 8;23(2):e14049. doi: 10.1111/acel.14049 (PMC10861210; doi:10.1111/acel.14049)
Supplement: Supplementary file 5 — Table S5. [file ACEL-23-e14049-s007.xlsx]

## Sheet: ChEA_2022
Term	Overlap	P-value	Adjusted P-value	Old P-value	Old Adjusted P-value	Odds Ratio	Combined Score	Genes
PPARG 19300518 ChIP-PET 3T3-L1 Mouse	12/191	4.49526e-12	3.06127e-09	0	0	21.7031	567.058	STAT5A;LIPE;ACSL1;GPD1;MGST1;LPL;PPARG;ACO2;FAH;ACADS;CIDEC;PNPLA2
TAF7L 23326641 ChIP-Seq C3H10T1-2 Mouse	15/554	1.1886e-09	4.04718e-07	0	0	9.30267	191.174	STAT5A;ACSL1;ADIPOQ;MGST1;LPL;ETFA;FAH;AGPAT2;CIDEC;LIPE;AIFM2;GPD1;ACO2;ACADS;PNPLA2
PPARA 22158963 ChIP-Seq LIVER Mouse	23/1552	3.20665e-09	7.2791e-07	0	0	5.53504	108.255	ALDH1L1;PEX19;ACSL1;FZD4;ADIPOQ;MGST1;ETFA;FAH;AGPAT2;PRDX6;CIDEC;ABHD15;GHR;LIPE;TST;AIFM2;GPD1;SUCLG1;ECHDC3;PLIN1;HADH;NAT8L;BOK
PPARG 20887899 ChIP-Seq 3T3-L1 Mouse	30/2774	9.82452e-09	1.67262e-06	0	0	4.36886	80.5546	VKORC1L1;RTN3;ALDH1L1;RETSAT;PEX11A;LPL;ETFA;LIPE;PRKAR2B;HADH;ABCD1;TBC1D16;STAT5A;PEX19;ACSL1;FZD4;ADIPOQ;BLCAP;CIDEC;PJA1;PDP2;MYO1C;GPD1;PPARG;SUCLG1;ACO1;ACO2;NAT8L;DLD;PNPLA2
RXR 22158963 ChIP-Seq LIVER Mouse	21/1546	8.51092e-08	1.15919e-05	0	0	4.87317	79.3319	STAT5A;ALDH1L1;PEX19;RETSAT;GPT2;MGST1;ETFA;FAH;ACACB;AGPAT2;PRDX6;CIDEC;ABHD15;LIPE;ALDH2;TST;AIFM2;GPD1;ACO2;HADH;PNPLA2
STAT5B 24692510 ChIP-Seq Epithelium Mouse Mammary	11/484	1.36886e-06	0.000155366	0	0	7.29707	98.5217	SLC25A16;LIPE;RETSAT;OXCT1;GPD1;MGST1;LPL;ACO1;FAH;PGM1;PNPLA2
LXR 22158963 ChIP-Seq LIVER Mouse	19/1578	2.54504e-06	0.000247596	0	0	4.14549	53.3995	ALDH1L1;ACSL1;GPT2;MGST1;LPL;FAH;ACACB;AGPAT2;PRDX6;PTPRF;CIDEC;RXRA;PDP2;ALDH2;GPD1;PPARG;SUCLG1;ACO1;TBC1D16
ESR1 17901129 ChIP-ChIP LIVER Mouse	9/354	5.51726e-06	0.000469656	0	0	7.98179	96.6406	ALDH2;MTHFD1;GPT2;MGST1;ETFA;ECHDC3;ACO2;FAH;PRDX6
STAT5A 24692510 ChIP-Seq Epithelium Mouse Mammary	20/1977	1.79872e-05	0.00136098	0	0	3.46506	37.8588	MCCC2;RTN3;RETSAT;SH3KBP1;MGST1;LPL;FITM2;FAH;BLCAP;SLC25A16;LIPE;MYO1C;OXCT1;PRKAR2B;GPD1;PPARG;ACO1;PLIN1;PGM1;PNPLA2
CEBPB 20176806 ChIP-Seq MACROPHAGES Mouse	17/1492	1.9985e-05	0.00136098	0	0	3.79763	41.0923	VKORC1L1;RTN3;PEX19;HEPACAM;ADIPOQ;PGD;AGPAT2;ABHD15;RXRA;MYO1C;PRKAR2B;GPD1;PPARG;ECHDC3;PGM1;BOK;VTI1B
MITF 21258399 ChIP-Seq MELANOMA Human	33/4614	2.46294e-05	0.00152478	0	0	2.76369	29.3271	RTN3;SH3KBP1;LPL;ETFA;FITM2;AGPAT2;GHR;RXRA;ALDH2;OXCT1;PRKAR2B;HADH;GYG2;ABCD1;PGM1;BOK;TBC1D16;MCCC2;BCAP31;STAT5A;ACSL1;FZD4;FAH;PRDX6;CIDEC;SLC25A16;PDP2;PC;MYO1C;MTHFD1;TYRO3;ECHDC3;NAT8L
CEBPB 21427703 ChIP-Seq 3T3-L1 Mouse	17/1531	2.78457e-05	0.00158024	0	0	3.69198	38.7246	RTN3;FZD4;GPT2;ADIPOQ;MGST1;LPL;PGD;FAH;ACACB;AGPAT2;PRDX6;GHR;TYRO3;PPARG;ECHDC3;DLD;PNPLA2
EGR1 20690147 ChIP-Seq ERYTHROLEUKEMIA Human	33/4931	0.0001012	0.00530134	0	0	2.53143	23.2851	VKORC1L1;RTN3;RETSAT;SH3KBP1;PTGER3;ACACB;PTPRF;GHR;RXRA;ALDH2;PRKAR2B;HADH;ABCD1;PGM1;BOK;TBC1D16;STAT5A;ACSL1;FZD4;GPT2;PGD;FAH;PRDX6;BLCAP;PDP2;PC;MYO1C;PPARG;ACO1;ECHDC3;NAT8L;DLD;PNPLA2
ESRRB 18555785 ChIP-Seq MESCs Mouse	12/1081	0.000506169	0.0233104	0	0	3.47032	26.335	RTN3;ALDH1L1;RETSAT;OXCT1;ETFA;SUCLG1;ACO1;ACADS;DLD;AGPAT2;PRDX6;BLCAP
FOXO1 23066095 ChIP-Seq LIVER Mouse	6/276	0.000513445	0.0233104	0	0	6.51973	49.3829	GHR;STAT5A;ALDH1L1;RXRA;RETSAT;PTPRF
KDM2B 26808549 Chip-Seq K562 Human	15/1673	0.000904025	0.0384776	0	0	2.84966	19.9723	STAT5A;ADIPOQ;PTGER3;PGD;ACACB;PRDX6;PTPRF;ABHD15;RXRA;MYO1C;ALDH2;TYRO3;NAT8L;TBC1D16;PNPLA2
GATA3 21867929 ChIP-Seq CD8 Mouse	13/1397	0.00149684	0.0599616	0	0	2.90293	18.8818	STAT5A;TMEM132C;ADIPOQ;PRDX6;ABHD15;RXRA;PDP2;MYO1C;PRKAR2B;MLEC;PPARG;ECHDC3;PGM1
GATA1 22383799 ChIP-Seq G1ME Mouse	14/1606	0.00179722	0.0679947	0	0	2.73284	17.2757	VKORC1L1;RETSAT;HEPACAM;PRDX6;PJA1;ABHD15;MYO1C;ALDH2;AIFM2;GPD1;MLEC;PLIN1;HADH;VTI1B
TCF21 26020271 ChIP-Seq SMOOTH MUSCLE Human	14/1629	0.00205354	0.0736032	0	0	2.69054	16.6496	GPT2;MGST1;PGD;ACACB;PTPRF;PJA1;HEBP2;EPB41L4B;RXRA;MYO1C;ALDH2;ACO1;ACADS;TBC1D16
KLF4 18555785 ChIP-Seq MESCs Mouse	15/1830	0.00222019	0.0755974	0	0	2.58079	15.7691	BCAP31;RETSAT;GPT2;ETFA;AGPAT2;SLC25A16;RXRA;MTHFD1;TST;OXCT1;ACO1;ACO2;ABCD1;ACADS;PGM1
OCT4 18692474 ChIP-Seq MEFs Mouse	14/1655	0.00237942	0.076456	0	0	2.64415	15.973	RTN3;SH3KBP1;FAH;AGPAT2;PRDX6;BLCAP;PTPRF;CIDEC;HEBP2;RXRA;ALDH2;TST;TYRO3;HADH
SETDB1 19884255 ChIP-Seq MESCs Mouse	13/1478	0.00246994	0.076456	0	0	2.73044	16.3924	MCCC2;VKORC1L1;PGD;AGPAT2;BLCAP;PJA1;LIPE;MYO1C;ALDH2;OXCT1;TYRO3;ECHDC3;ACADS
WT1 20215353 ChIP-ChIP NEPHRON PROGENITOR Mouse	12/1307	0.00259073	0.0767082	0	0	2.83036	16.8571	GHR;PEX19;MYO1C;OXCT1;PRKAR2B;FZD4;GPD1;TYRO3;ECHDC3;PJA1;VTI1B;TBC1D16
SOX2 20726797 ChIP-Seq SW620 Human	15/1931	0.00372278	0.105634	0	0	2.43112	13.5979	BCAP31;RTN3;SH3KBP1;ACSL1;GPT2;PEX11A;BLCAP;PTPRF;RXRA;PDP2;MYO1C;OXCT1;PPARG;BOK;TBC1D16
ERA 21632823 ChIP-Seq H3396 Human	13/1574	0.00424868	0.110077	0	0	2.5492	13.9216	SH3KBP1;FZD4;CIDEC;HEBP2;LIPE;MRAS;PDP2;PC;ALDH2;OXCT1;PLIN1;ACADS;PNPLA2
NR0B1 18358816 ChIP-ChIP MESCs Mouse	11/1210	0.0042648	0.110077	0	0	2.77123	15.1236	STAT5A;ALDH1L1;MRAS;RETSAT;GPD1;ETFA;ACO1;ACO2;ACADS;PRDX6;CIDEC
TCF4 22108803 ChIP-Seq LS180 Human	13/1579	0.00436429	0.110077	0	0	2.54037	13.8051	ALDH1L1;RETSAT;MGST1;PTPRF;EPB41L4B;ALDH2;MTHFD1;AIFM2;PPARG;SUCLG1;ECHDC3;NAT8L;VTI1B
ASH2L 23239880 ChIP-Seq MESCs Mouse	18/2603	0.00496192	0.120681	0	0	2.19558	11.6496	ALDH1L1;ACSL1;GPT2;ADIPOQ;ETFA;PGD;FAH;AGPAT2;PRDX6;BLCAP;HEBP2;TST;MLEC;SUCLG1;HADH;ABCD1;PGM1;VTI1B
SOX9 25088423 ChIP-ChIP EMBRYONIC GONADS Mouse	13/1619	0.00538458	0.125956	0	0	2.4717	12.9127	MCCC2;VKORC1L1;BLCAP;SLC25A16;LIPE;AIFM2;OXCT1;GPD1;TYRO3;NAT8L;ABCD1;DLD;PNPLA2
E2F4 21247883 ChIP-Seq LYMPHOBLASTOID Human	17/2422	0.00554871	0.125956	0	0	2.21172	11.4881	RTN3;PEX19;GPT2;PTGER3;ETFA;PGD;FAH;PRDX6;SLC25A16;PC;MYO1C;ALDH2;MTHFD1;AIFM2;MLEC;PGM1;VTI1B
ERG 20887958 ChIP-Seq HPC-7 Mouse	12/1486	0.00722223	0.158656	0	0	2.46275	12.1428	PEX19;PDP2;MTHFD1;ACSL1;OXCT1;GPD1;SUCLG1;ACO1;PLIN1;PGM1;ABHD15;PNPLA2
FOXA1 33576154 ChIP-Seq Human HilarLN ProstateCancer	8/781	0.00748076	0.1592	0	0	3.0497	14.9295	GHR;SLC25A16;HEBP2;OXCT1;PRKAR2B;ADIPOQ;PPARG;PLIN1
PDX1 19855005 ChIP-ChIP MIN6 Mouse	6/476	0.00781959	0.161368	0	0	3.70727	17.9844	BCAP31;MTHFD1;TST;SH3KBP1;ABCD1;BLCAP
MECOM 23826213 ChIP-Seq KASUMI Mouse	12/1527	0.00889457	0.164478	0	0	2.39078	11.29	STAT5A;VKORC1L1;PDP2;MYO1C;ALDH2;AIFM2;OXCT1;PRKAR2B;PTGER3;AGPAT2;PRDX6;VTI1B
HSF1 23293686 ChIP-Seq STHDH STRIATAL Mouse	7/649	0.00938887	0.164478	0	0	3.18595	14.8727	BCAP31;LIPE;ALDH2;SH3KBP1;PGD;ABCD1;ACACB
AR 22383394 ChIP-Seq PROSTATE CANCER Human	12/1540	0.0094842	0.164478	0	0	2.36877	11.034	GHR;HEBP2;EPB41L4B;ALDH1L1;OXCT1;PRKAR2B;MGST1;ETFA;PPARG;ACO1;PRDX6;PJA1
FOXA1 33576154 ChIP-Seq Human Liver ProstateCancer	14/1944	0.0098639	0.164478	0	0	2.21268	10.2201	RTN3;GPT2;PTPRF;GHR;SLC25A16;HEBP2;MTHFD1;OXCT1;PRKAR2B;EMC3;MLEC;PPARG;PLIN1;TBC1D16
Nerf2 26677805 Chip-Seq MACROPHAGESS Mouse	9/993	0.00991481	0.164478	0	0	2.70717	12.4902	RXRA;ALDH2;PRKAR2B;MGST1;LPL;PPARG;ACO2;PGD;PRDX6
CTNNB1 20460455 ChIP-Seq HCT116 Human	8/824	0.0101626	0.164478	0	0	2.8825	13.2279	MCCC2;EPB41L4B;RXRA;MYO1C;GPT2;PPARG;PGM1;TBC1D16
CDX2 20551321 ChIP-Seq CACO-2 Human	5/360	0.0101659	0.164478	0	0	4.05385	18.602	SLC25A16;EPB41L4B;PRDX6;BLCAP;TBC1D16
E2F1 18555785 ChIP-Seq MESCs Mouse	19/3015	0.0103761	0.164478	0	0	1.98839	9.08344	BCAP31;RTN3;PEX19;RETSAT;GPT2;PEX11A;PGD;AGPAT2;PRDX6;PJA1;HEBP2;ALDH2;PRKAR2B;SUCLG1;ACO2;HADH;ACADS;VTI1B;PNPLA2
TBX5 21415370 ChIP-Seq HL-1 Mouse	12/1561	0.0105012	0.164478	0	0	2.33399	10.6343	GHR;MCCC2;SLC25A16;VKORC1L1;LIPE;MRAS;PEX19;MYO1C;ALDH2;OXCT1;PGD;AGPAT2
CEBPB 22108803 ChIP-Seq LS180 Human	12/1565	0.0107042	0.164478	0	0	2.32747	10.56	MRAS;MYO1C;ALDH2;RETSAT;ACSL1;SUCLG1;FITM2;HADH;BLCAP;PTPRF;CIDEC;VTI1B
SOX2 18692474 ChIP-Seq MEFs Mouse	12/1566	0.0107555	0.164478	0	0	2.32584	10.5415	RTN3;MRAS;RXRA;ALDH2;PEX11A;TYRO3;HADH;FAH;AGPAT2;PRDX6;BLCAP;PTPRF
SOX2 27498859 Chip-Seq STOMACH Mouse	12/1573	0.0111195	0.164478	0	0	2.31453	10.4132	GHR;MCCC2;HEBP2;PDP2;ACSL1;FZD4;GPT2;HADH;PGD;AGPAT2;PRDX6;PTPRF
P68 20966046 ChIP-Seq HELA Human	12/1576	0.0112785	0.164478	0	0	2.30971	10.3587	MRAS;RXRA;PEX19;TYRO3;FITM2;ACO1;PGD;ACACB;AGPAT2;CIDEC;TBC1D16;PNPLA2
GATA3 22897851 ChIP-Seq JUKARTE6-1 Human	12/1587	0.0118765	0.164478	0	0	2.29221	10.1618	BCAP31;PDP2;ALDH2;FZD4;ECHDC3;PLIN1;GYG2;PGD;DLD;PRDX6;PTPRF;CIDEC
TBX20 22080862 ChIP-Seq HEART Mouse	12/1589	0.0119878	0.164478	0	0	2.28905	10.1265	STAT5A;ALDH1L1;ACSL1;LPL;ETFA;PPARG;HADH;NAT8L;ACACB;AGPAT2;PTPRF;TBC1D16
TBX20 22328084 ChIP-Seq HEART Mouse	12/1589	0.0119878	0.164478	0	0	2.28905	10.1265	STAT5A;ALDH1L1;ACSL1;LPL;ETFA;PPARG;HADH;NAT8L;ACACB;AGPAT2;PTPRF;TBC1D16
P300 27268052 Chip-Seq Bcells Human	12/1596	0.0123839	0.164478	0	0	2.27807	10.0038	BCAP31;RTN3;MRAS;MTHFD1;TYRO3;FITM2;ACO2;PGD;ACACB;AGPAT2;PRDX6;TBC1D16
ESR1 22217937 ChIP-Seq MCF-7 Human BreastCancer	3/133	0.0127457	0.164478	0	0	6.52648	28.4722	ACO2;PRDX6;TBC1D16
ELK1 19687146 ChIP-ChIP HELA Human	7/691	0.0129363	0.164478	0	0	2.98381	12.9727	EPB41L4B;MGST1;PPARG;SUCLG1;ACO2;PJA1;TBC1D16
NR1H3 23393188 ChIP-Seq ATHEROSCLEROTIC-FOAM Human	6/537	0.0136091	0.164478	0	0	3.2711	14.056	HEBP2;PEX19;ACSL1;PGD;ABCD1;PTPRF
CDX2 22108803 ChIP-Seq LS180 Human	12/1619	0.0137573	0.164478	0	0	2.24265	9.61241	EPB41L4B;TMEM132C;MTHFD1;RETSAT;AIFM2;OXCT1;ADIPOQ;PPARG;SUCLG1;ECHDC3;ACADS;PRDX6
AR 21915096 ChIP-Seq LNCaP-1F5 Human	12/1619	0.0137573	0.164478	0	0	2.24265	9.61241	GHR;MCCC2;EPB41L4B;PC;HEPACAM;GPT2;MLEC;FITM2;PLIN1;DLD;PRDX6;BOK
NFE2L2 20460467 ChIP-Seq MEFs Mouse	8/870	0.0137669	0.164478	0	0	2.72211	11.6656	RXRA;PRKAR2B;GPT2;LPL;ACO2;PGD;ACACB;PRDX6
NRF2 20460467 ChIP-Seq MEFs Mouse	8/870	0.0137669	0.164478	0	0	2.72211	11.6656	RXRA;PRKAR2B;GPT2;LPL;ACO2;PGD;ACACB;PRDX6
ATF3 27146783 Chip-Seq COLON Human	12/1628	0.0143256	0.168203	0	0	2.22906	9.46394	SLC25A16;RXRA;PC;AIFM2;GPT2;MGST1;LPL;ETFA;SUCLG1;DLD;PRDX6;ABHD15
CEBPA 20513432 ChIP-Seq MACROPHAGES Mouse	11/1493	0.0190294	0.219644	0	0	2.20816	8.74825	STAT5A;RTN3;PEX19;MYO1C;PRKAR2B;ADIPOQ;GPD1;MGST1;ECHDC3;BOK;VTI1B
RUNX2 24655370 ChIP-Seq MC3T3E1 Mouse Bone	24/4374	0.0195775	0.222204	0	0	1.75392	6.89883	STAT5A;ACSL1;FZD4;GPT2;PEX11A;ETFA;FITM2;AGPAT2;BLCAP;ABHD15;LIPE;PDP2;MYO1C;ALDH2;PRKAR2B;MLEC;SUCLG1;ACO1;ECHDC3;ABCD1;ACADS;DLD;PGM1;PNPLA2
GATA2 20887958 ChIP-Seq HPC-7 Mouse	10/1324	0.0215976	0.241114	0	0	2.24844	8.62314	MCCC2;STAT5A;ALDH1L1;RXRA;PEX19;RETSAT;FZD4;PTGER3;DLD;BOK
AR 27623747 ChIP-Seq 22Rv1 Mouse Prostate Carcinoma	17/2805	0.0223491	0.243655	0	0	1.86618	7.09329	BCAP31;ALDH1L1;PEX19;GPT2;MGST1;FAH;ACACB;PRDX6;MRAS;PC;ALDH2;MTHFD1;GPD1;EMC3;PPARG;ACADS;PGM1
ZFX 18555785 ChIP-Seq MESCs Mouse	15/2372	0.0228195	0.243655	0	0	1.92786	7.28758	RETSAT;GPT2;AGPAT2;PRDX6;MRAS;RXRA;TST;PRKAR2B;TYRO3;ACO1;ECHDC3;ACADS;DLD;BOK;PNPLA2
ZNF263 19887448 ChIP-Seq K562 Human	2/64	0.0228986	0.243655	0	0	9.02544	34.0862	ACACB;PTPRF
SMC4 20622854 ChIP-Seq HELA Human	11/1544	0.0237583	0.248914	0	0	2.1288	7.96134	GHR;STAT5A;VKORC1L1;RTN3;RXRA;OXCT1;GPD1;AGPAT2;BLCAP;CIDEC;TBC1D16
SMAD3 30307970 ChIP-Seq HCASMC Human CoronaryArtery	12/1759	0.0248108	0.250384	0	0	2.04716	7.56729	SLC25A16;STAT5A;EPB41L4B;RXRA;MYO1C;PRKAR2B;GPT2;PGD;NAT8L;FAH;PGM1;ABHD15
POU3F1 26484290 ChIP-Seq ESCss Mouse	11/1557	0.0250918	0.250384	0	0	2.10941	7.77362	GHR;RTN3;MRAS;PDP2;ACO1;ACADS;ACACB;PRDX6;BLCAP;PGM1;BOK
NRF2 31884422 ChIP-Seq A549 Human Lung Carcinoma	11/1563	0.0257255	0.250384	0	0	2.10057	7.68865	VKORC1L1;PC;MTHFD1;MGST1;EMC3;ETFA;ECHDC3;PGD;DLD;ACACB;CIDEC
IRF4 20064451 ChIP-Seq CD4+T Mouse	7/795	0.025737	0.250384	0	0	2.57601	9.42774	MGST1;LPL;ETFA;SUCLG1;ACO1;FAH;DLD
CBP 20019798 ChIP-Seq JUKART Human	7/795	0.025737	0.250384	0	0	2.57601	9.42774	MGST1;LPL;ETFA;SUCLG1;ACO1;FAH;DLD
TAL1 22897851 ChIP-Seq JUKARTE6-1 Human	11/1569	0.026371	0.252938	0	0	2.09179	7.6047	BCAP31;ALDH2;MTHFD1;OXCT1;GPT2;ECHDC3;PRDX6;PTPRF;BOK;ABHD15;PNPLA2
ETV2 25802403 ChIP-Seq MESCs Mouse	7/804	0.0271487	0.253836	0	0	2.54572	9.18096	RTN3;MTHFD1;SUCLG1;ACO1;DLD;PRDX6;PTPRF
FOXA1 21572438 ChIP-Seq LNCaP Human	11/1578	0.0273613	0.253836	0	0	2.07876	7.48068	MRAS;PEX19;RETSAT;SH3KBP1;FZD4;TYRO3;MGST1;PPARG;ACADS;PTPRF;PGM1
FOXA1 27270436 ChIP-Seq VCaP Human Prostate Carcinoma	19/3331	0.0277783	0.253836	0	0	1.7651	6.32524	VKORC1L1;RETSAT;ACSL1;FZD4;ETFA;FAH;PRDX6;BLCAP;GHR;SLC25A16;LIPE;MTHFD1;OXCT1;PRKAR2B;PPARG;SUCLG1;PLIN1;ACO2;BOK
AUTS2 25519132 ChIP-Seq 293T-REX Human	7/809	0.0279555	0.253836	0	0	2.52919	9.04727	GHR;PRKAR2B;HADH;DLD;ACACB;PRDX6;PJA1
CBP 21632823 ChIP-Seq H3396 Human	11/1593	0.0290721	0.258151	0	0	2.05737	7.27893	SLC25A16;RTN3;TMEM132C;PC;ALDH2;MTHFD1;AIFM2;FZD4;ECHDC3;ACADS;ACACB
MYCN 27167114 Chip-Seq NEUROBLASTOMA Human	11/1594	0.0291888	0.258151	0	0	2.05596	7.26569	STAT5A;RXRA;AIFM2;GPT2;TYRO3;ECHDC3;PGD;FAH;ACADS;PTPRF;PGM1
AR 20517297 ChIP-Seq VCAP Human	11/1604	0.0303753	0.263118	0	0	2.04194	7.13479	BCAP31;HEBP2;TMEM132C;PC;MYO1C;ALDH2;ETFA;PLIN1;DLD;PTPRF;PGM1
TRIM28 19339689 ChIP-ChIP MESCs Mouse	14/2241	0.0305232	0.263118	0	0	1.88595	6.58057	MCCC2;FZD4;GPT2;PTGER3;AGPAT2;CIDEC;SLC25A16;LIPE;OXCT1;ACO1;ACO2;DLD;BOK;TBC1D16
SMAD4 19686287 ChIP-ChIP HaCaT Human	4/326	0.0313529	0.266892	0	0	3.52957	12.221	ETFA;BLCAP;PJA1;PNPLA2
POU5F1 18700969 ChIP-ChIP MESCs Mouse	4/330	0.032576	0.272001	0	0	3.48555	11.9352	MYO1C;PPARG;PRDX6;BLCAP
GBX2 23144817 ChIP-Seq PC3 Human	3/191	0.032752	0.272001	0	0	4.49977	15.3838	GHR;ACSL1;PRKAR2B
STAT6 20620947 ChIP-Seq CD4 POS T Human	4/334	0.0338268	0.277543	0	0	3.4426	11.6584	STAT5A;SH3KBP1;HADH;PGM1
TFAP2C 20629094 ChIP-Seq MCF-7 Human	8/1034	0.034341	0.278407	0	0	2.26733	7.6441	EPB41L4B;RXRA;PC;MTHFD1;ADIPOQ;AGPAT2;PTPRF;TBC1D16
GATA6 25053715 ChIP-Seq YYC3 Human	11/1639	0.0348038	0.27884	0	0	1.99422	6.69666	RTN3;RETSAT;TYRO3;MLEC;ETFA;PPARG;SUCLG1;PGD;ABCD1;PRDX6;ABHD15
MBD3 35695185 ChIP-Seq nicBasalRootGanglia Mouse Embryo	20/3656	0.0355948	0.281861	0	0	1.69074	5.63957	ACSL1;FZD4;GPT2;PEX11A;ETFA;FAH;PRDX6;HEBP2;EPB41L4B;MRAS;PDP2;ALDH2;OXCT1;TYRO3;ACO1;ECHDC3;NAT8L;BOK;TBC1D16;PNPLA2
EKLF 21900194 ChIP-Seq ERYTHROCYTE Mouse	8/1055	0.0379905	0.297374	0	0	2.21938	7.25831	BCAP31;ALDH2;OXCT1;SUCLG1;HADH;PGD;ACADS;PRDX6
RUNX1 20887958 ChIP-Seq HPC-7 Mouse	7/870	0.0391485	0.299961	0	0	2.34292	7.59198	MCCC2;LIPE;ALDH1L1;ACSL1;PTGER3;PGM1;ABHD15
TP53 23651856 ChIP-Seq MEFs Mouse	15/2541	0.0392019	0.299961	0	0	1.78158	5.77057	BCAP31;VKORC1L1;TMEM132C;ALDH1L1;SH3KBP1;HEPACAM;BLCAP;PTPRF;GHR;RXRA;ALDH2;MTHFD1;PRKAR2B;MLEC;TBC1D16
PU.1 20176806 ChIP-Seq MACROPHAGES Mouse	10/1469	0.0401846	0.301315	0	0	2.0092	6.45813	RTN3;PEX19;ADIPOQ;TYRO3;PGD;AGPAT2;PGM1;BOK;VTI1B;ABHD15
KLF4 26769127 Chip-Seq PDAC-Cell Line Human	11/1678	0.0402638	0.301315	0	0	1.94342	6.24285	RXRA;PC;MYO1C;ALDH2;PEX11A;PGD;ABCD1;ACADS;AGPAT2;PRDX6;PTPRF
SCL 21571218 ChIP-Seq MEGAKARYOCYTES Human	10/1478	0.0416204	0.302769	0	0	1.99591	6.34534	VKORC1L1;TMEM132C;ALDH1L1;AIFM2;ACSL1;PRKAR2B;NAT8L;PRDX6;BLCAP;PJA1
ELK3 25401928 ChIP-Seq HUVEC Human	11/1689	0.0419075	0.302769	0	0	1.92951	6.12098	PC;MYO1C;HEPACAM;FZD4;PGD;PRDX6;BLCAP;PGM1;BOK;TBC1D16;ABHD15
GTF3C2 35216376 ChIP-Seq H9 Human BoneMarrow Lymphoma	9/1277	0.0422187	0.302769	0	0	2.06934	6.54923	GHR;SLC25A16;MRAS;PC;MYO1C;FZD4;GYG2;VTI1B;ABHD15
STAT1 20625510 ChIP-Seq HELA Human	5/523	0.0422365	0.302769	0	0	2.75508	8.71838	SLC25A16;PDP2;ACO1;PGD;TBC1D16
MYC 18358816 ChIP-ChIP MESCs Mouse	14/2369	0.0457693	0.324676	0	0	1.77054	5.4606	MCCC2;RETSAT;AGPAT2;PRDX6;CIDEC;LIPE;MYO1C;MTHFD1;TST;ACO1;ACO2;BOK;TBC1D16;PNPLA2
PU.1 20513432 ChIP-Seq Bcells Mouse	10/1520	0.0487936	0.341577	0	0	1.93598	5.84697	RTN3;PEX19;TST;ADIPOQ;ECHDC3;PGD;ACACB;PRDX6;PGM1;BOK
NANOG 18555785 Chip-Seq ESCs Mouse	10/1522	0.0491549	0.341577	0	0	1.93321	5.82434	TMEM132C;RXRA;PEX19;PTGER3;TYRO3;ACO1;ECHDC3;PRDX6;BLCAP;BOK
LMO2 20887958 ChIP-Seq HPC-7 Mouse	9/1317	0.0496824	0.341755	0	0	2.00176	6.00948	MCCC2;ALDH1L1;PEX19;MYO1C;PTGER3;ACO2;PGM1;BOK;ABHD15
FOXP2 23625967 ChIP-Seq PFSK-1 AND SK-N-MC Human	6/733	0.0510447	0.347614	0	0	2.36507	7.0362	SLC25A16;BCAP31;HEBP2;ALDH1L1;TYRO3;PRDX6
AR 21909140 ChIP-Seq LNCAP Human	3/238	0.0563984	0.377442	0	0	3.59125	10.326	GHR;MCCC2;MTHFD1
PPAR 26484153 Chip-Seq NCI-H1993 Human	7/945	0.0565331	0.377442	0	0	2.14711	6.16848	RETSAT;ETFA;ACO1;AGPAT2;PRDX6;PTPRF;PGM1
CREB1 20920259 ChIP-Seq GC1-SPG Mouse	14/2451	0.0580329	0.383693	0	0	1.70298	4.84796	MCCC2;STAT5A;PGD;FAH;ACACB;PJA1;SLC25A16;LIPE;PDP2;MYO1C;OXCT1;MLEC;ACO2;DLD
E4F1 26484288 ChIP-Seq MOUSE EMBRYONIC FIBROBLAST Mouse	2023-01-17	0.060294	0.388058	0	0	17.2839	48.5421	DLD
PPARG 20176806 ChIP-Seq 3T3-L1 Mouse	9/1369	0.0606423	0.388058	0	0	1.91984	5.38086	GHR;ALDH1L1;TST;PRKAR2B;GPD1;MGST1;ETFA;PPARG;ACO2
TP53 22127205 ChIP-Seq IMR90 Human	6/766	0.0606649	0.388058	0	0	2.25848	6.32915	RTN3;PC;MYO1C;FITM2;PGD;PNPLA2
TBX3 20139965 ChIP-Seq ESCs Mouse	6/767	0.0609724	0.388058	0	0	2.2554	6.3091	GHR;SLC25A16;RXRA;TYRO3;ACACB;PJA1
TBX3 20139965 ChIP-Seq MESCs Mouse	6/770	0.0619003	0.390316	0	0	2.24619	6.24942	GHR;SLC25A16;RXRA;TYRO3;ACACB;PJA1
OCT1 27270436 Chip-Seq PROSTATE Human	10/1591	0.0627577	0.391414	0	0	1.84191	5.09929	HEBP2;RTN3;RXRA;ACSL1;ADIPOQ;FITM2;ACADS;DLD;PRDX6;TBC1D16
LYL1 20887958 ChIP-Seq HPC-7 Mouse	5/587	0.063224	0.391414	0	0	2.44403	6.74815	ALDH1L1;PEX19;PTGER3;ACACB;ABHD15
NKX2-5 21415370 ChIP-Seq HL-1 Mouse	7/980	0.0660814	0.405418	0	0	2.06606	5.6132	SLC25A16;LIPE;ALDH2;ACSL1;PGD;PGM1;PNPLA2
STAT3 24763339 ChIP-Seq IMN-ESCs Mouse	9/1398	0.0673899	0.409036	0	0	1.87682	5.06228	VKORC1L1;HEBP2;TMEM132C;ALDH2;GPT2;TYRO3;HADH;ACADS;PTPRF
TET1 21451524 ChIP-Seq MESCs Mouse	9/1400	0.0678723	0.409036	0	0	1.87392	5.04109	STAT5A;MYO1C;AIFM2;OXCT1;FITM2;ECHDC3;ACADS;AGPAT2;ABHD15
PPARD 21283829 ChIP-Seq MYOFIBROBLAST Human	15/2749	0.0695652	0.414233	0	0	1.62636	4.33505	MCCC2;PEX19;PEX11A;ADIPOQ;PTGER3;ETFA;LIPE;MRAS;RXRA;OXCT1;TYRO3;PPARG;ACO1;ACADS;BOK
TBP 23326641 ChIP-Seq C3H10T1-2 Mouse	5/607	0.070809	0.414233	0	0	2.36039	6.24977	GHR;STAT5A;LIPE;AGPAT2;PNPLA2
SREBP2 21459322 ChIP-Seq LIVER Mouse	6/801	0.0719849	0.414233	0	0	2.15511	5.67074	GHR;MYO1C;TST;RETSAT;AIFM2;MLEC
SOX2 18692474 ChIP-Seq MESCs Mouse	13/2302	0.0720932	0.414233	0	0	1.66954	4.39054	RTN3;GPT2;PEX11A;FAH;AGPAT2;PRDX6;BLCAP;PTPRF;MRAS;RXRA;ALDH2;TYRO3;HADH
CTCF 27219007 Chip-Seq Bcells Human	10/1633	0.0721473	0.414233	0	0	1.79014	4.70636	SLC25A16;MRAS;AIFM2;FZD4;GPD1;TYRO3;PGD;PTPRF;PGM1;ABHD15
TCF3 18692474 ChIP-Seq MEFs Mouse	5/611	0.0723843	0.414233	0	0	2.34433	6.15565	RXRA;ALDH2;SH3KBP1;TYRO3;PRDX6
FOXA1 21915096 ChIP-Seq LNCaP-1F5 Human	10/1641	0.0740331	0.417714	0	0	1.78058	4.63528	GHR;MCCC2;HEBP2;EPB41L4B;HEPACAM;ADIPOQ;SUCLG1;PLIN1;FAH;PRDX6
POU5F1 18692474 ChIP-Seq MESCs Mouse	16/3012	0.0746495	0.417714	0	0	1.5863	4.11638	RTN3;SH3KBP1;GPT2;PGD;FAH;AGPAT2;PRDX6;BLCAP;PTPRF;CIDEC;HEBP2;RXRA;ALDH2;TST;TYRO3;HADH
SMARCA4 23332759 ChIP-Seq OLIGODENDROCYTES Mouse	12/2089	0.0749014	0.417714	0	0	1.69065	4.38145	GHR;MCCC2;SH3KBP1;ACSL1;OXCT1;FZD4;GPT2;LPL;ACO2;FAH;ACADS;DLD
UBF1/2 26484160 Chip-Seq HMEC-DERIVED Human	10/1650	0.0761921	0.417714	0	0	1.76994	4.5567	SLC25A16;EPB41L4B;PC;MYO1C;AIFM2;MGST1;PGD;ABCD1;BLCAP;PTPRF
IKZF1 21737484 ChIP-ChIP HCT116 Human	2/125	0.0764527	0.417714	0	0	4.53544	11.661	PRKAR2B;PGD
LDB1 21186366 ChIP-Seq BM-HSCs Mouse	9/1435	0.076673	0.417714	0	0	1.82448	4.68563	LIPE;TMEM132C;RXRA;FZD4;FITM2;ECHDC3;AGPAT2;PTPRF;VTI1B
NANOG 16518401 ChIP-PET MESCs Mouse	10/1657	0.0778988	0.419751	0	0	1.76174	4.49657	EPB41L4B;MRAS;MTHFD1;ACO1;PGD;ACADS;PTPRF;PGM1;PJA1;TBC1D16
LEF1 29337183 ChIP-Seq mESC Mouse Stem	13/2335	0.0787942	0.419751	0	0	1.64273	4.17404	VKORC1L1;ALDH1L1;GPT2;PTGER3;MGST1;PRDX6;PTPRF;RXRA;OXCT1;MLEC;PLIN1;HADH;BOK
ELF1 20517297 ChIP-Seq JURKAT Human	6/821	0.0789705	0.419751	0	0	2.10003	5.3313	MYO1C;TST;ETFA;ACO2;PGD;CIDEC
AR 19668381 ChIP-Seq PC3 Human	15/2803	0.079541	0.419751	0	0	1.58985	4.02468	FZD4;PTGER3;ACACB;PTPRF;EPB41L4B;LIPE;MRAS;RXRA;MTHFD1;OXCT1;PPARG;ACO1;HADH;PGM1;TBC1D16
KDM2B 26808549 Chip-Seq SUP-B15 Human	10/1666	0.0801286	0.419751	0	0	1.7513	4.4205	RTN3;PDP2;MYO1C;ADIPOQ;TYRO3;PGD;PTPRF;PGM1;TBC1D16;PNPLA2
CEBPB 24764292 ChIP-Seq MC3T3 Mouse	9/1461	0.0836528	0.434226	0	0	1.78929	4.43937	SLC25A16;RXRA;PDP2;ACSL1;PRKAR2B;GPD1;ETFA;SUCLG1;PLIN1
GATA1 21571218 ChIP-Seq MEGAKARYOCYTES Human	12/2132	0.0844103	0.434226	0	0	1.65237	4.08476	GHR;STAT5A;VKORC1L1;MYO1C;ALDH2;SH3KBP1;ACSL1;PRKAR2B;ADIPOQ;ETFA;DLD;PTPRF
ERG 21242973 ChIP-ChIP JURKAT Human	3/283	0.0848048	0.434226	0	0	3.00719	7.41996	STAT5A;RXRA;PTGER3
P300 27058665 Chip-Seq ZR-75-30cells Human	10/1689	0.0860089	0.437105	0	0	1.72514	4.23229	SLC25A16;PC;MYO1C;HEPACAM;GPT2;ETFA;PGD;PTPRF;PGM1;PNPLA2
SPI1 26923725 Chip-Seq HPCs Mouse	9/1473	0.087002	0.437783	0	0	1.77347	4.3305	STAT5A;ALDH1L1;PDP2;MYO1C;RETSAT;GPT2;BLCAP;CIDEC;BOK
NR3C1 34362910 ChIP-Seq WistarRat Hippocampus	5/647	0.0874281	0.437783	0	0	2.20875	5.38258	LIPE;RTN3;FZD4;GPD1;PGM1
NR3C1 27076634 ChIP-Seq BEAS2B Human Lung Inflammation	16/3084	0.0882485	0.438666	0	0	1.54249	3.74454	STAT5A;VKORC1L1;ALDH1L1;ACSL1;GPT2;LPL;ACACB;PRDX6;CIDEC;EPB41L4B;MRAS;ACO1;NAT8L;DLD;BOK;TBC1D16
AR 25329375 ChIP-Seq VCAP Human	9/1481	0.0892796	0.440575	0	0	1.76307	4.25954	GHR;HEBP2;TMEM132C;ALDH2;OXCT1;FZD4;ACO1;HADH;BLCAP
GATA1 19941826 ChIP-Seq K562 Human	5/654	0.0905321	0.441025	0	0	2.18413	5.24639	RXRA;MYO1C;PRKAR2B;ETFA;PTPRF
FOXA1 33576154 ChIP-Seq Human Lung ProstateCancer	19/3825	0.0912835	0.441025	0	0	1.49033	3.56753	MCCC2;RTN3;RETSAT;ACSL1;GPT2;ADIPOQ;ETFA;FITM2;FAH;PTPRF;SLC25A16;HEBP2;MTHFD1;PRKAR2B;MLEC;PPARG;ACO2;HADH;DLD
RNF2 16625203 ChIP-ChIP MESCs Mouse	6/854	0.0913135	0.441025	0	0	2.01482	4.82238	EPB41L4B;PRKAR2B;FZD4;GPD1;LPL;PGD
SMAD4 21799915 ChIP-Seq A2780 Human	12/2167	0.0926993	0.441302	0	0	1.62233	3.85855	EPB41L4B;TMEM132C;RXRA;SH3KBP1;OXCT1;FZD4;PTGER3;ETFA;ECHDC3;HADH;PRDX6;BLCAP
E2F1 21310950 ChIP-Seq MCF-7 Human	6/858	0.0928782	0.441302	0	0	2.00494	4.76467	MTHFD1;OXCT1;TYRO3;MGST1;PPARG;PGD
NR3C2 34362910 ChIP-Seq WistarRat Hippocampus	9/1496	0.0936469	0.441302	0	0	1.74386	4.12986	GHR;RTN3;RXRA;PRKAR2B;FZD4;GPT2;GPD1;PPARG;PTPRF
RUNX1 30185409 ChIP-Seq K562 Mouse BoneMarrow Leukemia	3/296	0.093963	0.441302	0	0	2.87187	6.79155	STAT5A;PRKAR2B;ECHDC3
KLF1 20508144 ChIP-Seq FETAL-LIVER-ERYTHROID Mouse	6/868	0.0968541	0.449923	0	0	1.98064	4.62391	ALDH1L1;MYO1C;PEX11A;ECHDC3;ACO2;ACACB
SUZ12 20075857 ChIP-Seq MESCs Mouse	18/3611	0.0971199	0.449923	0	0	1.4878	3.46927	STAT5A;TMEM132C;FZD4;PEX11A;PTGER3;LPL;ABHD15;GHR;EPB41L4B;MRAS;RXRA;MYO1C;TST;PRKAR2B;PPARG;NAT8L;BOK;TBC1D16
PRDM5 23873026 ChIP-Seq MEFs Mouse	6/873	0.0988763	0.450871	0	0	1.9687	4.55535	MCCC2;BCAP31;VKORC1L1;RXRA;ACO1;GYG2
TBX2 30127528 ChIP-Seq KELLY Human Brain Neuroblastoma	13/2425	0.0991061	0.450871	0	0	1.57335	3.6369	BCAP31;RTN3;ETFA;PGD;ACACB;SLC25A16;HEBP2;MRAS;RXRA;MLEC;ACO1;ACO2;TBC1D16
BCAT 22108803 ChIP-Seq LS180 Human	4/482	0.0995163	0.450871	0	0	2.35874	5.44264	EPB41L4B;PPARG;SUCLG1;ECHDC3
LMO2 26923725 Chip-Seq HEMOGENIC-ENDOTHELIUM Mouse	9/1517	0.0999729	0.450871	0	0	1.71762	3.95543	GHR;ACSL1;ETFA;PGD;FAH;ACADS;BLCAP;VTI1B;ABHD15
MYC 20876797 ChIP-ChIP MEDULLOBLASTOMA Human	7/1086	0.100698	0.451155	0	0	1.85267	4.25304	RTN3;ACSL1;PPARG;ACO1;PGD;FAH;ACACB
MYC 28411283 ChIP-Seq MDA231-LM2-4175 Human BreastCancer	13/2441	0.103033	0.458596	0	0	1.56155	3.54896	MCCC2;GPT2;FITM2;PGD;EPB41L4B;PDP2;PC;MTHFD1;EMC3;MLEC;HADH;PGM1;TBC1D16
RUNX1 21571218 ChIP-Seq MEGAKARYOCYTES Human	20/4172	0.110951	0.490634	0	0	1.43373	3.15229	STAT5A;SH3KBP1;GPT2;ADIPOQ;PTGER3;FAH;BLCAP;PTPRF;GHR;RXRA;PDP2;PC;MYO1C;AIFM2;PRKAR2B;TYRO3;MLEC;SUCLG1;PGM1;BOK
RAC3 21632823 ChIP-Seq H3396 Human	9/1559	0.113362	0.497583	0	0	1.66727	3.62992	STAT5A;RXRA;PC;SH3KBP1;ADIPOQ;PPARG;PGD;BLCAP;VTI1B
BCL6 27268052 Chip-Seq Bcells Human	9/1563	0.114688	0.497583	0	0	1.66261	3.60045	RTN3;MRAS;SH3KBP1;AIFM2;ECHDC3;ACO2;VTI1B;TBC1D16;PNPLA2
RUNX1 30185409 ChIP-Seq HPC Mouse BoneMarrow Leukemia	14/2724	0.114715	0.497583	0	0	1.50752	3.26425	BCAP31;ACSL1;ETFA;ACACB;PRDX6;BLCAP;RXRA;TST;OXCT1;MLEC;SUCLG1;ACO2;HADH;BOK
RUNX1 27514584 Chip-Seq MCF-7 Human	9/1568	0.116359	0.498658	0	0	1.65683	3.56397	MCCC2;EPB41L4B;ALDH1L1;RXRA;ALDH2;PPARG;AGPAT2;PTPRF;TBC1D16
NR3C1 34362910 ChIP-Seq WistarRat Hippocampus Stress	5/709	0.116876	0.498658	0	0	2.00775	4.30991	LIPE;RTN3;FZD4;GPD1;PGM1
TCF21 26020271 ChIP-Seq HCASMC Human CoronaryArtery	7/1129	0.117159	0.498658	0	0	1.7776	3.81158	MCCC2;LIPE;RXRA;PC;MYO1C;ACO1;HADH
TOP2B 26459242 ChIP-Seq MCF-7 Human	9/1575	0.11872	0.500048	0	0	1.6488	3.51357	GHR;VKORC1L1;HEBP2;TMEM132C;GPD1;PPARG;ACO1;DLD;PRDX6
EGR1 23403033 ChIP-Seq LIVER Mouse	4/516	0.119625	0.500048	0	0	2.19826	4.66777	ADIPOQ;MGST1;ECHDC3;FAH
FOXA1 25329375 ChIP-Seq VCAP Human	9/1580	0.120423	0.500048	0	0	1.6431	3.47803	PEX19;SH3KBP1;ADIPOQ;PPARG;ACADS;PTPRF;PGM1;CIDEC;VTI1B
FOXA1 27270436 Chip-Seq PROSTATE Human	9/1580	0.120423	0.500048	0	0	1.6431	3.47803	PEX19;SH3KBP1;ADIPOQ;PPARG;ACADS;PTPRF;PGM1;CIDEC;VTI1B
FOXH1 21741376 ChIP-Seq ESCs Human	9/1589	0.123522	0.50981	0	0	1.63294	3.41503	SLC25A16;STAT5A;HEBP2;RTN3;MRAS;RXRA;AIFM2;GYG2;PJA1
SMAD4 21741376 ChIP-Seq ESCs Human	9/1595	0.125613	0.513218	0	0	1.62623	3.3737	STAT5A;HEBP2;RTN3;ALDH2;AIFM2;GPD1;PJA1;TBC1D16;ABHD15
POU5F1 18358816 ChIP-ChIP MESCs Mouse	4/526	0.125855	0.513218	0	0	2.15503	4.46657	MTHFD1;OXCT1;PTGER3;BOK
NCOR 22465074 ChIP-Seq MACROPHAGES Mouse	9/1604	0.128786	0.522043	0	0	1.61626	3.3127	RTN3;MYO1C;ADIPOQ;MGST1;MLEC;PPARG;PRDX6;BLCAP;ABHD15
UBF1/2 26484160 Chip-Seq HMECs Human	9/1614	0.132362	0.533365	0	0	1.60532	3.24629	GHR;HEBP2;LIPE;RXRA;PDP2;SUCLG1;PGD;NAT8L;PTPRF
TET1 21490601 ChIP-Seq MESCs Mouse	9/1618	0.133808	0.536018	0	0	1.60097	3.22012	SLC25A16;MYO1C;MTHFD1;RETSAT;FITM2;ACO1;NAT8L;VTI1B;ABHD15
ETS1 22383799 ChIP-Seq G1ME Mouse	8/1394	0.134762	0.536685	0	0	1.64644	3.29987	GHR;VKORC1L1;PEX19;MYO1C;AIFM2;MLEC;ACACB;BOK
CREB1 26743006 Chip-Seq LNCaP-abl Human	9/1626	0.136724	0.541333	0	0	1.59236	3.16846	SLC25A16;MYO1C;FZD4;GPT2;ETFA;PLIN1;PGD;PRDX6;PNPLA2
SFPI1 20887958 ChIP-Seq HPC-7 Mouse	10/1861	0.138264	0.544265	0	0	1.55008	3.06698	SLC25A16;PDP2;ACSL1;FZD4;GPT2;SUCLG1;NAT8L;ABCD1;PGM1;PNPLA2
TCF7 22412390 ChIP-Seq EML Mouse	9/1635	0.140046	0.547504	0	0	1.58277	3.11138	STAT5A;VKORC1L1;MYO1C;MLEC;NAT8L;ACADS;ACACB;PTPRF;BOK
YAP1 20516196 ChIP-Seq MESCs Mouse	10/1868	0.140695	0.547504	0	0	1.54365	3.02734	GHR;EPB41L4B;SH3KBP1;ACSL1;PTGER3;PPARG;SUCLG1;ACO1;DLD;ACACB
AR 27270436 ChIP-Seq VCaP Human Prostate Carcinoma	17/3565	0.143194	0.553213	0	0	1.40141	2.72371	BCAP31;ACSL1;FZD4;GPT2;ETFA;PGD;FAH;ACACB;BLCAP;GHR;HEBP2;EPB41L4B;MLEC;PGM1;VTI1B;TBC1D16;PNPLA2
CREB1 26743006 Chip-Seq LNCaP Human	9/1645	0.143787	0.553213	0	0	1.57223	3.04923	GHR;SLC25A16;MYO1C;ACSL1;OXCT1;GPT2;PGD;PRDX6;TBC1D16
TCF3 18692474 ChIP-Seq MESCs Mouse	6/976	0.145422	0.555823	0	0	1.75015	3.37448	RXRA;ALDH2;SH3KBP1;GPT2;TYRO3;PRDX6
CHD4 35695185 ChIP-Seq nicBasalRootGanglia Mouse Embryo	11/2119	0.146272	0.555823	0	0	1.49973	2.88292	GHR;TMEM132C;PDP2;MYO1C;SH3KBP1;ACSL1;TYRO3;ETFA;PPARG;NAT8L;FAH
SOX9 24532713 ChIP-Seq HFSC Mouse	7/1203	0.148601	0.555823	0	0	1.66105	3.16679	VKORC1L1;EPB41L4B;ALDH1L1;RXRA;ACO2;PTPRF;BOK
KDM2B 26808549 Chip-Seq JURKAT Human	9/1660	0.149495	0.555823	0	0	1.55667	2.95844	RTN3;PDP2;MYO1C;ALDH2;GPT2;PGD;PTPRF;PGM1;TBC1D16
HNF4A 19761587 ChIP-ChIP CACO-2 Human	5/771	0.150478	0.555823	0	0	1.83929	3.4835	GPD1;ETFA;BLCAP;CIDEC;TBC1D16
SPI1 20176806 ChIP-Seq THIOMACROPHAGE Mouse	7/1209	0.151315	0.555823	0	0	1.65223	3.12006	EPB41L4B;MYO1C;OXCT1;ADIPOQ;TYRO3;FITM2;PGM1
ESR1 26153859 ChIP-Seq MCF-7 Human BreastCancer	17/3597	0.151732	0.555823	0	0	1.38617	2.61382	MCCC2;RTN3;ETFA;FITM2;PGD;ACACB;BLCAP;HEBP2;RXRA;PC;MTHFD1;AIFM2;EMC3;MLEC;SUCLG1;ACO2;VTI1B
FOXP3 21729870 ChIP-Seq TREG Human	7/1210	0.15177	0.555823	0	0	1.65077	3.11235	RETSAT;MLEC;SUCLG1;FITM2;ACO2;PGD;BLCAP
KLF6 26769127 Chip-Seq PDAC-Cell Line Human	9/1666	0.151811	0.555823	0	0	1.55052	2.92293	RTN3;PEX19;PC;FZD4;ETFA;PGD;PRDX6;PTPRF;PGM1
EZH2 23942234 ChIP-Seq MYOBLASTS AND MYOTUBES Mouse	5/777	0.153933	0.557285	0	0	1.82442	3.41393	ALDH1L1;MYO1C;PTGER3;MLEC;NAT8L
SMAD1 26771354 ChIP-Seq mESC Mouse Stem	6/994	0.154462	0.557285	0	0	1.71663	3.20633	RTN3;MRAS;TST;LPL;ETFA;ACO1
TCF4 18268006 ChIP-ChIP LS174T Human	3/372	0.154665	0.557285	0	0	2.27154	4.23982	RETSAT;PTGER3;PRDX6
CEBPB 26923725 Chip-Seq MACROPHAGESS Mouse	8/1450	0.157665	0.565105	0	0	1.57772	2.9145	ALDH1L1;MYO1C;PRKAR2B;ADIPOQ;LPL;ETFA;PPARG;TBC1D16
NELFA 20434984 ChIP-Seq ESCs Mouse	8/1454	0.15937	0.567484	0	0	1.57302	2.88889	RTN3;ALDH2;TST;GPT2;PGD;ACACB;BLCAP;PNPLA2
HAND2 30127528 ChIP-Seq KELLY Human Brain Neuroblastoma	16/3383	0.161461	0.567484	0	0	1.38058	2.51748	TMEM132C;GPT2;PGD;ACACB;BLCAP;PJA1;HEBP2;RXRA;PC;MYO1C;OXCT1;TYRO3;ACO2;ABCD1;DLD;TBC1D16
CLOCK 20551151 ChIP-Seq 293T Human	3/382	0.163424	0.567484	0	0	2.21048	4.00407	GPT2;PTGER3;PJA1
JUN 27471255 ChIP-Seq Chondrocytes Mouse Rib	19/4145	0.164162	0.567484	0	0	1.34746	2.43472	MCCC2;PEX19;SH3KBP1;ACSL1;LPL;ETFA;AGPAT2;PJA1;ABHD15;SLC25A16;EPB41L4B;OXCT1;EMC3;PPARG;SUCLG1;ACO1;ACO2;PGM1;BOK
ZFP42 18358816 ChIP-ChIP MESCs Mouse	6/1013	0.164275	0.567484	0	0	1.68255	3.03904	PEX19;ALDH2;ACO2;ACADS;BOK;PNPLA2
ZFP281 18757296 ChIP-ChIP E14 Mouse	8/1466	0.16454	0.567484	0	0	1.55906	2.81348	GHR;BCAP31;RTN3;TST;GPD1;FAH;ACADS;PTPRF
NANOG 18692474 ChIP-Seq MESCs Mouse	11/2172	0.164702	0.567484	0	0	1.4586	2.63075	RTN3;MRAS;RXRA;ALDH2;MTHFD1;SH3KBP1;GPT2;TYRO3;PGD;AGPAT2;PRDX6
CCND1 20090754 ChIP-ChIP RETINA Mouse	8/1472	0.167154	0.567484	0	0	1.55216	2.77657	VKORC1L1;LIPE;RTN3;ALDH2;MTHFD1;TST;ACO2;BLCAP
GATA2 21666600 ChIP-Seq HMVEC Human	4/588	0.167372	0.567484	0	0	1.92009	3.43223	MYO1C;ALDH2;GPT2;BLCAP
ETS1 21867929 ChIP-Seq TH2 Mouse	8/1483	0.171999	0.567484	0	0	1.53967	2.71023	PEX19;MYO1C;RETSAT;GPD1;MLEC;CIDEC;TBC1D16;ABHD15
CEBPB 20513432 ChIP-Seq MACROPHAGES Mouse	8/1484	0.172443	0.567484	0	0	1.53854	2.70429	RTN3;PEX19;MYO1C;PRKAR2B;ADIPOQ;BOK;VTI1B;ABHD15
SOX11 22085726 ChIP-Seq ESNs Mouse	8/1484	0.172443	0.567484	0	0	1.53854	2.70429	LIPE;RTN3;ALDH1L1;RETSAT;HEPACAM;GPT2;ACO2;ACADS
KLF4 18555785 Chip-Seq ESCs Mouse	8/1486	0.173332	0.567484	0	0	1.5363	2.69243	RXRA;PEX19;PTGER3;TYRO3;ECHDC3;PRDX6;BLCAP;BOK
GATA1 30185409 ChIP-Seq K562 Mouse BoneMarrow Leukemia	5/810	0.17352	0.567484	0	0	1.74662	3.05914	STAT5A;RXRA;PRKAR2B;FZD4;ECHDC3
SPI1 22096565 ChIP-ChIP GC-B Mouse	6/1032	0.174355	0.567484	0	0	1.64973	2.88153	BCAP31;VKORC1L1;LIPE;MYO1C;FAH;PRDX6
TAL1 20566737 ChIP-Seq PRIMARY FETAL LIVER ERYTHROID Mouse	8/1492	0.176011	0.567484	0	0	1.52959	2.65721	RXRA;PRKAR2B;PTGER3;LPL;MLEC;ECHDC3;HADH;PRDX6
OCT4 18555785 Chip-Seq ESCs Mouse	8/1492	0.176011	0.567484	0	0	1.52959	2.65721	RXRA;PEX19;TYRO3;ECHDC3;ACACB;PRDX6;BLCAP;BOK
TP63 23658742 ChIP-Seq EP156T Human	14/2937	0.176631	0.567484	0	0	1.38038	2.39315	ACSL1;FAH;ACACB;AGPAT2;PTPRF;PJA1;HEBP2;EPB41L4B;RXRA;MTHFD1;NAT8L;PGM1;VTI1B;TBC1D16
HCFC1 20581084 ChIP-Seq MESCs Mouse	2/209	0.177309	0.567484	0	0	2.68354	4.64215	SUCLG1;VTI1B
STAT3 18555785 Chip-Seq ESCs Mouse	8/1495	0.177358	0.567484	0	0	1.52625	2.63978	RXRA;PEX19;TYRO3;ECHDC3;HADH;PRDX6;BLCAP;BOK
GATA2 21186366 ChIP-Seq BM-HSCs Mouse	8/1495	0.177358	0.567484	0	0	1.52625	2.63978	SLC25A16;STAT5A;HEBP2;AIFM2;PRKAR2B;DLD;TBC1D16;ABHD15
TP53 22573176 ChIP-Seq HFKS Human	6/1039	0.178134	0.567484	0	0	1.63795	2.82582	RTN3;ALDH1L1;MYO1C;ETFA;FITM2;PGD
RUNX1 22343733 ChIP-Seq Kasumi1 Human PeriphBlood AML	3/399	0.17865	0.567484	0	0	2.11374	3.64056	ACSL1;ACACB;CIDEC
CMYC 18555785 Chip-Seq ESCs Mouse	8/1499	0.179162	0.567484	0	0	1.52183	2.61673	RXRA;PEX19;TYRO3;ECHDC3;HADH;PRDX6;BLCAP;BOK
P300 18555785 Chip-Seq ESCs Mouse	8/1499	0.179162	0.567484	0	0	1.52183	2.61673	RXRA;PEX19;TYRO3;ECHDC3;PRDX6;BLCAP;PTPRF;BOK
GATA3 20176728 ChIP-ChIP TSCs Mouse	4/609	0.182445	0.56925	0	0	1.85143	3.14986	RETSAT;OXCT1;PRKAR2B;SUCLG1
TCFAP2C 20176728 ChIP-ChIP TROPHOBLAST STEM CELLS Mouse	10/1980	0.182633	0.56925	0	0	1.44686	2.46006	MCCC2;STAT5A;LIPE;MRAS;OXCT1;PRKAR2B;GPD1;FAH;PRDX6;PGM1
SOX2 18555785 Chip-Seq ESCs Mouse	8/1508	0.18325	0.56925	0	0	1.51196	2.56565	RXRA;PEX19;PTGER3;TYRO3;ECHDC3;PRDX6;BLCAP;BOK
TEAD4 22529382 ChIP-Seq TROPHECTODERM Mouse	9/1748	0.185247	0.56925	0	0	1.47078	2.47983	MCCC2;SLC25A16;MRAS;MTHFD1;AIFM2;PRKAR2B;HADH;ACACB;BOK
SMAD2 18955504 ChIP-ChIP HaCaT Human	8/1513	0.185539	0.56925	0	0	1.50653	2.53773	PC;TYRO3;ETFA;PRDX6;BLCAP;PTPRF;VTI1B;PNPLA2
SMAD3 18955504 ChIP-ChIP HaCaT Human	8/1513	0.185539	0.56925	0	0	1.50653	2.53773	PC;TYRO3;ETFA;PRDX6;BLCAP;PTPRF;VTI1B;PNPLA2
E2F1 26619117 ChIP-Seq Hepatocytes Mouse Liver	13/2717	0.185571	0.56925	0	0	1.38005	2.32444	BCAP31;ALDH1L1;ACSL1;MGST1;GHR;SLC25A16;PDP2;MYO1C;MTHFD1;SUCLG1;ABCD1;BOK;PNPLA2
JARID2 20075857 ChIP-Seq MESCs Mouse	6/1055	0.186898	0.569669	0	0	1.6116	2.70296	GHR;TMEM132C;PTGER3;PPARG;NAT8L;ABHD15
OCT4 21477851 ChIP-Seq ESCs Mouse	8/1517	0.18738	0.569669	0	0	1.50221	2.51562	SLC25A16;STAT5A;HEBP2;PEX19;AIFM2;PRKAR2B;PRDX6;BOK
GATA1 19941827 ChIP-Seq MEL86 Mouse	8/1519	0.188304	0.569932	0	0	1.50006	2.50464	STAT5A;RXRA;PDP2;PRKAR2B;FZD4;ECHDC3;ACACB;PGM1
IRF8 21731497 ChIP-ChIP J774 Mouse	2/219	0.190431	0.57382	0	0	2.55858	4.24331	MYO1C;ABCD1
ISL1 27105846 Chip-Seq CPCs Mouse	7/1293	0.191713	0.574351	0	0	1.53738	2.53938	STAT5A;MLEC;PPARG;SUCLG1;NAT8L;BLCAP;PTPRF
STAT3 20064451 ChIP-Seq CD4+T Mouse	5/843	0.194034	0.574351	0	0	1.67494	2.74645	STAT5A;PRKAR2B;SUCLG1;ECHDC3;PRDX6
SMAD3 22036565 ChIP-Seq ESCs Mouse	5/844	0.194669	0.574351	0	0	1.67286	2.73756	TMEM132C;MRAS;RXRA;AGPAT2;PTPRF
MNX1 26342078 ChIP-Seq MIN6-4N Mouse	8/1533	0.194824	0.574351	0	0	1.48516	2.42921	RTN3;AIFM2;ACSL1;TYRO3;ETFA;ECHDC3;NAT8L;PRDX6
NANOG 18692474 ChIP-Seq MEFs Mouse	8/1533	0.194824	0.574351	0	0	1.48516	2.42921	RTN3;MRAS;RXRA;ALDH2;SH3KBP1;TYRO3;AGPAT2;PRDX6
RUNX1 26923725 Chip-Seq HPCs Mouse	4/629	0.19721	0.57888	0	0	1.79033	2.90658	RXRA;LPL;SUCLG1;DLD
RAD21 21589869 ChIP-Seq MESCs Mouse	8/1546	0.200965	0.587369	0	0	1.47156	2.3613	EPB41L4B;ALDH2;ADIPOQ;PTGER3;ECHDC3;HADH;ACADS;CIDEC
NFI 21473784 ChIP-Seq ESCs Mouse	8/1549	0.202394	0.589017	0	0	1.46846	2.34592	BCAP31;PDP2;MYO1C;OXCT1;ACO1;HADH;ACADS;BOK
SMAD3 21741376 ChIP-Seq ESCs Human	8/1552	0.203827	0.590664	0	0	1.46536	2.33064	STAT5A;RTN3;TMEM132C;ALDH2;AIFM2;ACO1;PRDX6;PJA1
CJUN 26792858 Chip-Seq BT549 Human	8/1564	0.209601	0.593695	0	0	1.45311	2.27056	MCCC2;BCAP31;MRAS;MTHFD1;FZD4;MGST1;PPARG;FAH
ESR1 30970003 ChIP-Seq MCF-7 Human BreastCancer	5/868	0.210132	0.593695	0	0	1.62429	2.53393	RXRA;TST;PRKAR2B;ACACB;TBC1D16
E2F1 20622854 ChIP-Seq HELA Human	8/1567	0.211055	0.593695	0	0	1.45008	2.2558	MRAS;PEX19;AIFM2;TYRO3;FITM2;ACO2;ACADS;TBC1D16
SMAD1 18555785 ChIP-Seq MESCs Mouse	3/436	0.213035	0.593695	0	0	1.92946	2.98352	SLC25A16;ACSL1;ADIPOQ
VDR 23849224 ChIP-Seq CD4+ Human	9/1811	0.21305	0.593695	0	0	1.41444	2.18705	SLC25A16;RTN3;OXCT1;SUCLG1;ACO2;HADH;ACADS;BLCAP;VTI1B
BCOR 27268052 Chip-Seq Bcells Human	8/1573	0.213976	0.593695	0	0	1.44405	2.22657	MRAS;SH3KBP1;TYRO3;ACO2;PGD;ACACB;TBC1D16;PNPLA2
GATA1 30185409 ChIP-Seq HPC Mouse BoneMarrow Leukemia	5/874	0.214061	0.593695	0	0	1.61257	2.48576	STAT5A;RXRA;PRKAR2B;FZD4;FAH
GATA3 21878914 ChIP-Seq MCF-7 Human	8/1574	0.214464	0.593695	0	0	1.44305	2.22174	SH3KBP1;ADIPOQ;LPL;PPARG;PGD;ACADS;BLCAP;CIDEC
FOXA2 19822575 ChIP-Seq HepG2 Human	12/2553	0.216206	0.593695	0	0	1.346	2.06144	EPB41L4B;MRAS;RXRA;PC;ACSL1;TYRO3;PPARG;ECHDC3;PTPRF;PGM1;BOK;TBC1D16
OCT4 20526341 ChIP-Seq ESCs Human	8/1578	0.216422	0.593695	0	0	1.43906	2.20251	SLC25A16;TMEM132C;AIFM2;GPD1;PLIN1;PGD;FAH;BOK
FOXA1 27270436 ChIP-Seq LNCaP Human Prostate Carcinoma	9/1822	0.218077	0.593695	0	0	1.40501	2.1397	RTN3;PRKAR2B;ADIPOQ;ETFA;SUCLG1;PLIN1;HADH;PRDX6;BLCAP
PAX6 23342162 ChIP-ChIP BETA-FORBRAIN-LENS Mouse	4/658	0.219254	0.593695	0	0	1.70837	2.5925	GHR;RXRA;GPD1;BLCAP
CTBP1 25329375 ChIP-Seq LNCAP Human	5/885	0.221328	0.593695	0	0	1.59149	2.40015	MCCC2;TMEM132C;MTHFD1;OXCT1;ACO1
OLIG2 26023283 ChIP-Seq AINV15 Mouse	8/1588	0.221348	0.593695	0	0	1.42917	2.15522	RTN3;PDP2;GPT2;FITM2;ACO1;HADH;PTPRF;PGM1
CTCF 20526341 ChIP-Seq ESCs Human	8/1591	0.222835	0.593695	0	0	1.42623	2.14124	MRAS;SH3KBP1;AIFM2;HEPACAM;GPT2;TYRO3;NAT8L;FAH
VDR 24787735 ChIP-Seq THP-1 Human	4/663	0.223123	0.593695	0	0	1.69497	2.54251	ACSL1;GPT2;PTGER3;ACO1
NFYB 21822215 ChIP-Seq K562 Human	8/1594	0.224325	0.593695	0	0	1.4233	2.12735	FZD4;PTGER3;ECHDC3;PGD;ACADS;PRDX6;PTPRF;PGM1
RUNX1 22897851 ChIP-Seq JUKARTE6-1 Human	8/1594	0.224325	0.593695	0	0	1.4233	2.12735	ALDH2;ACSL1;TYRO3;ECHDC3;PRDX6;CIDEC;VTI1B;TBC1D16
FOXM1 26456572 ChIP-Seq MCF-7 Human	8/1595	0.224822	0.593695	0	0	1.42233	2.12274	MCCC2;STAT5A;RXRA;MGST1;PPARG;SUCLG1;ECHDC3;PTPRF
TRIM28 17542650 ChIP-ChIP NTERA2 Human	4/668	0.227011	0.593695	0	0	1.68177	2.49366	GHR;ALDH2;TYRO3;MGST1
RUNX2 24764292 ChIP-Seq MC3T3 Mouse	8/1600	0.227317	0.593695	0	0	1.41747	2.09986	STAT5A;VKORC1L1;RXRA;PEX19;ALDH2;ECHDC3;ACACB;TBC1D16
GATA4 25053715 ChIP-Seq YYC3 Human	8/1602	0.228318	0.593695	0	0	1.41554	2.09078	ALDH2;RETSAT;OXCT1;GPT2;TYRO3;MLEC;ACO2;GYG2
BACH1 22875853 ChIP-PCR HELA AND SCP4 Human	6/1127	0.228343	0.593695	0	0	1.50234	2.21881	ALDH1L1;OXCT1;ADIPOQ;PPARG;ACACB;PTPRF
CTCF 31629814 ChIP-Seq Hepatocytes Mouse Tyrosinemia	14/3086	0.228552	0.593695	0	0	1.30192	1.92162	STAT5A;SH3KBP1;FITM2;AGPAT2;PJA1;ABHD15;GHR;HEBP2;OXCT1;PPARG;DLD;PGM1;VTI1B;TBC1D16
HIF1A 21447827 ChIP-Seq MCF-7 Human	2/248	0.229125	0.593695	0	0	2.25364	3.3207	PC;BLCAP
NFIB 24661679 ChIP-Seq LUNG Mouse	3/453	0.229304	0.593695	0	0	1.85495	2.7318	PDP2;VTI1B;TBC1D16
MEIS1 26923725 Chip-Seq HEMOGENIC-ENDOTHELIUM Mouse	5/899	0.230688	0.593695	0	0	1.56542	2.29598	MCCC2;RXRA;ALDH2;ETFA;ACO1
MYC 19030024 ChIP-ChIP MESCs Mouse	13/2842	0.23149	0.593695	0	0	1.3095	1.91608	MCCC2;VKORC1L1;PEX19;GPT2;PGD;AGPAT2;PRDX6;BLCAP;CIDEC;MTHFD1;SUCLG1;ACO2;BOK
RARB 27405468 Chip-Seq BRAIN Mouse	8/1611	0.232841	0.593695	0	0	1.4069	2.05041	GHR;MRAS;TST;PRKAR2B;FZD4;TYRO3;MGST1;ACACB
SMAD2/3 21741376 ChIP-Seq ESCs Human	8/1612	0.233346	0.593695	0	0	1.40595	2.04598	STAT5A;RTN3;MRAS;PEX19;AIFM2;GPD1;PGD;PNPLA2
GATA3 21867929 ChIP-Seq TH1 Mouse	7/1372	0.233349	0.593695	0	0	1.44227	2.09882	GHR;SLC25A16;RXRA;ACSL1;ETFA;PLIN1;BLCAP
ADNP 35650610 ChIP-Seq mESC Mouse Stem Autism	3/458	0.234136	0.593695	0	0	1.8341	2.66284	ALDH1L1;AIFM2;ADIPOQ
PRDM14 20953172 ChIP-Seq ESCs Human	7/1374	0.234443	0.593695	0	0	1.44	2.08879	TMEM132C;MTHFD1;ACSL1;ACO1;ECHDC3;ACADS;PRDX6
CDX2 19796622 ChIP-Seq MESCs Mouse	2/252	0.234514	0.593695	0	0	2.21713	3.21537	OXCT1;ADIPOQ
SMRT 27268052 Chip-Seq Bcells Human	8/1621	0.237907	0.600055	0	0	1.39742	2.00651	EPB41L4B;MTHFD1;SH3KBP1;ECHDC3;ACACB;PRDX6;PGM1;TBC1D16
IRF8 22096565 ChIP-ChIP GC-B Mouse	3/463	0.238986	0.600552	0	0	1.8137	2.59603	BCAP31;MYO1C;PRDX6
P63 26484246 Chip-Seq KERATINOCYTES Human	8/1627	0.240966	0.6033	0	0	1.39178	1.98064	MCCC2;STAT5A;RXRA;PC;GPT2;ETFA;HADH;BLCAP
GATA3 24758297 ChIP-Seq MCF-7 Human	8/1629	0.241988	0.603641	0	0	1.38991	1.9721	GHR;ALDH2;GPT2;MGST1;PLIN1;PRDX6;BLCAP;CIDEC
MAF 26560356 Chip-Seq TH1 Human	8/1631	0.243013	0.603984	0	0	1.38805	1.96359	RXRA;PDP2;MLEC;PGD;FAH;AGPAT2;PGM1;PNPLA2
SA1 27219007 Chip-Seq Bcells Human	8/1633	0.244038	0.604328	0	0	1.38619	1.95512	PEX19;AIFM2;GPD1;PGD;FAH;ACADS;PTPRF;PNPLA2
SALL4 18804426 ChIP-ChIP XEN Mouse	4/693	0.246709	0.607256	0	0	1.61864	2.26537	GHR;VKORC1L1;PRDX6;PGM1
SIN3A 21632747 ChIP-Seq MESCs Mouse	5/923	0.247004	0.607256	0	0	1.52257	2.12909	SLC25A16;STAT5A;HEBP2;PEX19;TYRO3
STAT3 23295773 ChIP-Seq U87 Human	12/2637	0.250069	0.61258	0	0	1.29664	1.79716	GHR;MCCC2;EPB41L4B;TMEM132C;SH3KBP1;OXCT1;PRKAR2B;MGST1;LPL;ACO1;PLIN1;PGM1
LMO2 26923725 Chip-Seq HEMANGIOBLAST Mouse	7/1404	0.251063	0.612703	0	0	1.4068	1.94427	HEBP2;ALDH1L1;RXRA;ADIPOQ;PGD;PTPRF;VTI1B
EZH2 27294783 Chip-Seq ESCs Mouse	8/1649	0.252299	0.612703	0	0	1.37147	1.88871	GHR;HEBP2;TMEM132C;RXRA;PRKAR2B;NAT8L;PGM1;TBC1D16
FOXA1 25552417 ChIP-Seq VCAP Human	8/1650	0.252819	0.612703	0	0	1.37056	1.88463	GHR;BCAP31;HEBP2;EPB41L4B;RTN3;SH3KBP1;PLIN1;PRDX6
ATF3 23680149 ChIP-Seq GBM1-GSC Human	8/1652	0.253859	0.613042	0	0	1.36874	1.87652	RTN3;RXRA;PC;ACSL1;GPT2;ADIPOQ;PGD;PRDX6
RUNX1 27514584 ChIP-Seq MCF-7 Human BreastCancer	7/1413	0.256122	0.614975	0	0	1.39712	1.90302	MCCC2;SLC25A16;PC;ETFA;SUCLG1;DLD;PTPRF
KDM2B 26808549 Chip-Seq DND41 Human	8/1657	0.256465	0.614975	0	0	1.36422	1.85638	MYO1C;AIFM2;ADIPOQ;PGD;BLCAP;PTPRF;PGM1;PNPLA2
HOXB4 20404135 ChIP-ChIP EML Mouse	6/1180	0.26065	0.622815	0	0	1.43047	1.92338	VKORC1L1;LIPE;PRKAR2B;SUCLG1;BLCAP;PGM1
CEBPB 20176806 ChIP-Seq THIOMACROPHAGE Mouse	6/1189	0.266262	0.634001	0	0	1.41891	1.8776	MYO1C;TST;OXCT1;ADIPOQ;MLEC;ABHD15
RXRA 24833708 ChIP-Seq LIVER Mouse	7/1434	0.268049	0.635051	0	0	1.375	1.8103	MCCC2;RTN3;PDP2;MYO1C;ADIPOQ;NAT8L;VTI1B
ELF3 26769127 Chip-Seq PDAC-Cell Line Human	8/1680	0.268568	0.635051	0	0	1.34376	1.76658	SLC25A16;PC;MLEC;ABCD1;PRDX6;PGM1;VTI1B;ABHD15
RARA 24833708 ChIP-Seq LIVER Mouse	7/1437	0.269767	0.635517	0	0	1.37189	1.79745	MCCC2;PDP2;MYO1C;ACO2;NAT8L;VTI1B;TBC1D16
TAL1 30185409 ChIP-Seq K562 Mouse BoneMarrow Leukemia	5/957	0.270631	0.635517	0	0	1.46557	1.91549	STAT5A;RXRA;PRKAR2B;FZD4;ECHDC3
LYL1 30185409 ChIP-Seq K562 Mouse BoneMarrow Leukemia	5/960	0.272741	0.637582	0	0	1.46073	1.89783	STAT5A;RXRA;PRKAR2B;FZD4;ECHDC3
JUN 26020271 ChIP-Seq HCASMC Human CoronaryArtery	3/498	0.273383	0.637582	0	0	1.68242	2.1819	MCCC2;ALDH2;OXCT1
FLI1 26923725 Chip-Seq HEMOGENIC-ENDOTHELIUM Mouse	7/1446	0.274937	0.639018	0	0	1.36265	1.75947	STAT5A;RETSAT;NAT8L;ACADS;AGPAT2;VTI1B;TBC1D16
REST 18959480 ChIP-ChIP MESCs Mouse	8/1701	0.27977	0.648039	0	0	1.32557	1.68849	VKORC1L1;MRAS;RXRA;ACO1;BLCAP;PTPRF;PGM1;PJA1
NR3C2 34362910 ChIP-Seq WistarRat Hippocampus Stress	5/974	0.282638	0.652463	0	0	1.43857	1.81775	RTN3;PRKAR2B;FZD4;GPD1;PTPRF
FLI1 26923725 Chip-Seq MACROPHAGESS Mouse	7/1473	0.290611	0.662884	0	0	1.3356	1.65049	RXRA;MGST1;LPL;SUCLG1;PGD;NAT8L;CIDEC
RUNX1 22343733 ChIP-Seq PBMC Human BoneMarrow	4/748	0.291271	0.662884	0	0	1.4947	1.84371	MRAS;ACSL1;PPARG;VTI1B
RUNX1 27457419 Chip-Seq LIVER Mouse	7/1475	0.291782	0.662884	0	0	1.33363	1.6427	RXRA;PEX19;TYRO3;ECHDC3;PRDX6;BLCAP;BOK
LUZP1 20508642 ChIP-Seq ESCs Mouse	7/1480	0.294712	0.662884	0	0	1.32875	1.6234	SLC25A16;STAT5A;HEBP2;AIFM2;PRKAR2B;DLD;ABHD15
MTF2 20144788 ChIP-Seq MESCs Mouse	11/2488	0.295715	0.662884	0	0	1.24989	1.52281	GHR;STAT5A;EPB41L4B;MRAS;RXRA;TST;FZD4;PTGER3;LPL;PPARG;NAT8L
BMI1 19503595 ChIP-Seq MEFsC Mouse	3/521	0.296292	0.662884	0	0	1.60582	1.95333	FZD4;GPD1;FAH
SMAD1 18555785 Chip-Seq ESCs Mouse	7/1483	0.296474	0.662884	0	0	1.32583	1.61194	RXRA;PEX19;TYRO3;ECHDC3;PRDX6;BLCAP;BOK
CDKN2AIP 20523734 ChIP-Seq CORTICAL Neurons	1/96	0.296634	0.662884	0	0	2.89942	3.52353	FAH
FOSL1 28411283 ChIP-Seq MDA231-LM2-4175 Human BreastCancer	6/1238	0.297353	0.662884	0	0	1.35891	1.64814	MCCC2;MYO1C;ACSL1;OXCT1;MLEC;PPARG
ZFX 18555785 Chip-Seq ESCs Mouse	7/1485	0.29765	0.662884	0	0	1.32389	1.60434	TMEM132C;RXRA;PEX19;TYRO3;PRDX6;BLCAP;BOK
TBX2 35687133 ChIP-Seq MCF-7 Human BreastCancer	4/756	0.29786	0.662884	0	0	1.47818	1.79028	PC;FITM2;ABCD1;PRDX6
PBX 27287812 Chip-Seq EMBYONIC-LIMB Mouse	7/1490	0.300594	0.66309	0	0	1.31907	1.58551	TMEM132C;RXRA;PDP2;ETFA;ACO1;ACO2;PTPRF
SUZ12 18555785 Chip-Seq ESCs Mouse	7/1491	0.301184	0.66309	0	0	1.31811	1.58178	RXRA;PEX19;TYRO3;ECHDC3;PRDX6;BLCAP;BOK
CTCF 18555785 Chip-Seq ESCs Mouse	7/1492	0.301774	0.66309	0	0	1.31715	1.57805	RXRA;PEX19;TYRO3;ECHDC3;AGPAT2;PRDX6;BOK
ESRRB 18555785 Chip-Seq ESCs Mouse	7/1496	0.304137	0.66309	0	0	1.31333	1.56322	RXRA;PEX19;ECHDC3;AGPAT2;PRDX6;BLCAP;BOK
FLI1 21867929 ChIP-Seq TH2 Mouse	7/1496	0.304137	0.66309	0	0	1.31333	1.56322	GHR;SLC25A16;HEBP2;AIFM2;PRKAR2B;TBC1D16;ABHD15
HTT 18923047 ChIP-ChIP STHdh Human	2/304	0.304849	0.66309	0	0	1.83052	2.17455	MGST1;BOK
IRF8 27001747 Chip-Seq BMDM Mouse	7/1500	0.306504	0.66309	0	0	1.30953	1.54854	MCCC2;HEBP2;PDP2;MYO1C;SH3KBP1;PTGER3;ABCD1
SMAD 19615063 ChIP-ChIP OVARY Human	1/100	0.306897	0.66309	0	0	2.78171	3.28587	EPB41L4B
MYB 21317192 ChIP-Seq ERMYB Mouse	4/767	0.306951	0.66309	0	0	1.45604	1.71968	GHR;SH3KBP1;ACSL1;GPT2
EBF1 22473956 ChIP-Seq BONE MARROW Mouse	7/1502	0.307689	0.66309	0	0	1.30763	1.54126	RXRA;PEX19;PTGER3;TYRO3;ECHDC3;PRDX6;BOK
MYC 19079543 ChIP-ChIP MESCs Mouse	5/1013	0.310575	0.664101	0	0	1.38006	1.61375	RTN3;MRAS;HADH;PRDX6;PTPRF
PU.1 20513432 ChIP-Seq MACROPHAGES Mouse	7/1509	0.311845	0.664101	0	0	1.30104	1.51604	STAT5A;PEX19;ALDH2;TYRO3;PGD;VTI1B;ABHD15
NMYC 18555785 Chip-Seq ESCs Mouse	7/1510	0.31244	0.664101	0	0	1.30011	1.51247	RXRA;PEX19;TYRO3;ECHDC3;PRDX6;BLCAP;BOK
PU1 27457419 Chip-Seq LIVER Mouse	7/1510	0.31244	0.664101	0	0	1.30011	1.51247	RXRA;PEX19;ECHDC3;PRDX6;BLCAP;PTPRF;BOK
P53 22387025 ChIP-Seq ESCs Mouse	7/1511	0.313035	0.664101	0	0	1.29917	1.50891	RXRA;PEX19;ECHDC3;HADH;PRDX6;BLCAP;BOK
REST 21632747 ChIP-Seq MESCs Mouse	8/1765	0.314687	0.665535	0	0	1.2728	1.47158	TMEM132C;MRAS;RXRA;SH3KBP1;FZD4;PTGER3;SUCLG1;FITM2
PRDM14 21183938 ChIP-Seq MESCs Mouse	7/1520	0.318399	0.669672	0	0	1.29081	1.47727	TMEM132C;ALDH2;GPT2;MLEC;FITM2;PTPRF;PJA1
TP63 22573176 ChIP-Seq HFKS Human	14/3315	0.319432	0.669672	0	0	1.19514	1.36391	BCAP31;ACSL1;FAH;ACACB;AGPAT2;BLCAP;ABHD15;EPB41L4B;PDP2;AIFM2;ECHDC3;ABCD1;DLD;VTI1B
GATA2 22383799 ChIP-Seq G1ME Mouse	7/1522	0.319594	0.669672	0	0	1.28897	1.47033	MRAS;MYO1C;RETSAT;HEPACAM;MGST1;DLD;ACACB
RARG 19884340 ChIP-ChIP MEFs Mouse	2/317	0.322342	0.673051	0	0	1.75381	1.98556	LIPE;ECHDC3
E2F1 18555785 Chip-Seq ESCs Mouse	7/1528	0.323183	0.673051	0	0	1.28347	1.44972	RXRA;PEX19;TYRO3;ECHDC3;PRDX6;BLCAP;BOK
CREM 20920259 ChIP-Seq GC1-SPG Mouse	19/4643	0.32599	0.674913	0	0	1.16444	1.30521	BCAP31;VKORC1L1;RTN3;ACSL1;PGD;AGPAT2;PTPRF;PJA1;SLC25A16;EPB41L4B;LIPE;PRKAR2B;MLEC;PPARG;SUCLG1;ACO2;HADH;DLD;PNPLA2
CTBP2 25329375 ChIP-Seq LNCAP Human	4/790	0.326059	0.674913	0	0	1.41173	1.5821	TMEM132C;PRKAR2B;ACO1;PTPRF
PITX1 30713093 ChIP-Seq Epithelial Human Tongue SCC	1/109	0.329451	0.677328	0	0	2.54874	2.82993	RETSAT
GATA3 26560356 Chip-Seq TH1 Human	7/1539	0.329783	0.677328	0	0	1.27349	1.41271	PEX19;TYRO3;ACO1;ACADS;BLCAP;PGM1;TBC1D16
SMC3 22415368 ChIP-Seq MEFs Mouse	7/1546	0.333996	0.677328	0	0	1.26721	1.38966	GHR;RETSAT;OXCT1;GPD1;PTGER3;PLIN1;PTPRF
TFAP2A 17053090 ChIP-ChIP MCF-7 Human	7/1549	0.335804	0.677328	0	0	1.26454	1.3799	RTN3;PC;MYO1C;MTHFD1;GPT2;PJA1;VTI1B
SA1 22415368 ChIP-Seq MEFs Mouse	7/1549	0.335804	0.677328	0	0	1.26454	1.3799	GHR;RETSAT;PTGER3;LPL;PLIN1;PTPRF;BOK
EBNA1 20929547 Chip-Seq RAJI-cells Human	7/1553	0.338217	0.677328	0	0	1.261	1.36701	MRAS;MTHFD1;ADIPOQ;ETFA;GYG2;ACACB;PJA1
ZBTB16 27035670 ChIP-Seq hESC Human Endometrial	3/563	0.338401	0.677328	0	0	1.48217	1.60596	MTHFD1;ETFA;ACO2
POU5F1 18347094 ChIP-ChIP MESCs Mouse	7/1555	0.339425	0.677328	0	0	1.25923	1.3606	MYO1C;SH3KBP1;TYRO3;HADH;FAH;BLCAP;PTPRF
TCF7L2 21901280 ChIP-Seq H4IIE Rat	4/807	0.340244	0.677328	0	0	1.38062	1.48843	RTN3;TST;MGST1;ACO2
SREBP1 19666523 ChIP-Seq LIVER Mouse	3/567	0.342415	0.677328	0	0	1.47135	1.5769	ALDH2;ACACB;BOK
SOX3 22085726 ChIP-Seq NPCs Mouse	7/1565	0.345473	0.677328	0	0	1.25047	1.32905	GHR;HEBP2;PEX11A;LPL;ETFA;HADH;PTPRF
YY1 21170310 ChIP-Seq MESCs Mouse	2/337	0.349044	0.677328	0	0	1.64742	1.73401	TYRO3;ACO2
RNF2 18974828 ChIP-Seq MESCs Mouse	5/1066	0.349157	0.677328	0	0	1.30745	1.37574	RETSAT;FZD4;PTGER3;LPL;NAT8L
EZH2 18974828 ChIP-Seq MESCs Mouse	5/1066	0.349157	0.677328	0	0	1.30745	1.37574	RETSAT;FZD4;PTGER3;LPL;NAT8L
EOMES 21245162 ChIP-Seq HESCs Human	4/820	0.351113	0.677328	0	0	1.3577	1.42104	SH3KBP1;FZD4;MGST1;PGM1
GATA6 21074721 ChIP-Seq CACO-2 Mouse	7/1575	0.351537	0.677328	0	0	1.24182	1.29824	PEX19;PTGER3;ECHDC3;PGD;PRDX6;PTPRF;PGM1
TAL1 26923725 Chip-Seq HEMANGIOBLAST Mouse	5/1070	0.352088	0.677328	0	0	1.30226	1.3594	HEBP2;RXRA;PGD;PTPRF;VTI1B
THAP11 20581084 ChIP-Seq MESCs Mouse	3/577	0.352443	0.677328	0	0	1.44497	1.50691	GPT2;SUCLG1;VTI1B
HNFA 21074721 ChIP-Seq CACO-2 Human	7/1578	0.353359	0.677328	0	0	1.23924	1.28915	FZD4;PTGER3;ECHDC3;PGD;PRDX6;PTPRF;PGM1
NFYA 21822215 ChIP-Seq K562 Human	7/1579	0.353967	0.677328	0	0	1.23839	1.28613	PTGER3;ECHDC3;PGD;ACADS;PRDX6;PTPRF;PGM1
PHF8 20622854 ChIP-Seq HELA Human	7/1581	0.355182	0.677328	0	0	1.23668	1.28012	MRAS;PDP2;TYRO3;FITM2;ACO2;PGD;TBC1D16
TBX2 33478486 ChIP-Seq IMR90 Human Lung	10/2354	0.355265	0.677328	0	0	1.19068	1.23222	BCAP31;RXRA;PRKAR2B;PTGER3;PPARG;ACO1;GYG2;ABCD1;PTPRF;TBC1D16
SRY 25088423 ChIP-ChIP EMBRYONIC GONADS Mouse	11/2614	0.355277	0.677328	0	0	1.1808	1.22196	BCAP31;VKORC1L1;MRAS;MTHFD1;AIFM2;PRKAR2B;GPT2;PTGER3;PJA1;VTI1B;PNPLA2
P53 21459846 ChIP-Seq SAOS-2 Human	7/1584	0.357006	0.677328	0	0	1.23412	1.27115	ALDH1L1;TST;TYRO3;MGST1;PGD;PGM1;TBC1D16
GATA6 21074721 ChIP-Seq CACO-2 Human	7/1585	0.357615	0.677328	0	0	1.23327	1.26817	AIFM2;PTGER3;ECHDC3;PGD;PRDX6;PTPRF;PGM1
JUN 26020271 ChIP-Seq SMOOTH MUSCLE Human	7/1587	0.358832	0.677328	0	0	1.23158	1.26225	MCCC2;PC;ALDH2;OXCT1;PRKAR2B;ACO1;VTI1B
SOX2 21211035 ChIP-Seq LN229 Human	7/1590	0.360658	0.677328	0	0	1.22904	1.25341	VKORC1L1;ALDH1L1;ALDH2;AIFM2;ACO2;ACACB;CIDEC
LMO2 26923725 Chip-Seq MACROPHAGESS Mouse	2/346	0.360954	0.677328	0	0	1.60359	1.63406	LPL;ACADS
PPARG 20176806 ChIP-Seq MACROPHAGES Mouse	5/1083	0.361623	0.677328	0	0	1.28567	1.30773	MGST1;ETFA;PPARG;ECHDC3;PGM1
MYC 18940864 ChIP-ChIP HL60 Human	3/587	0.362458	0.677328	0	0	1.4195	1.44057	VKORC1L1;PGD;NAT8L
KLF5 20875108 ChIP-Seq MESCs Mouse	7/1593	0.362486	0.677328	0	0	1.22652	1.24463	RTN3;ALDH2;FZD4;LPL;ACO1;HADH;PGM1
TCF12/HEB 22897851 ChIP-Seq JUKARTE6-1 Human	7/1593	0.362486	0.677328	0	0	1.22652	1.24463	TMEM132C;MRAS;LPL;ECHDC3;PRDX6;BOK;ABHD15
PCGF4 22325352 ChIP-Seq 293T-Rex Human	7/1594	0.363095	0.677328	0	0	1.22568	1.24172	PEX19;PTGER3;SUCLG1;PGD;PRDX6;PTPRF;PGM1
PIAS1 25552417 ChIP-Seq VCAP Human	3/589	0.364458	0.677328	0	0	1.41451	1.42772	GHR;EPB41L4B;ACO1
POU5F1 16518401 ChIP-PET MESCs Mouse	4/836	0.3645	0.677328	0	0	1.33048	1.34276	EPB41L4B;TYRO3;BLCAP;PJA1
P63 20808887 ChIP-Seq KERATINOCYTES Human	7/1598	0.365534	0.677328	0	0	1.22233	1.23015	EPB41L4B;MYO1C;GPD1;PLIN1;PGD;FAH;CIDEC
FOXO1 25302145 ChIP-Seq T-LYMPHOCYTE Mouse	7/1599	0.366144	0.677328	0	0	1.2215	1.22727	STAT5A;VKORC1L1;HEBP2;PTGER3;TYRO3;SUCLG1;PRDX6
ELK4 26923725 Chip-Seq MESODERM Mouse	2/350	0.366223	0.677328	0	0	1.58483	1.59198	LPL;CIDEC
SOX2 18358816 ChIP-ChIP MESCs Mouse	3/591	0.366458	0.677328	0	0	1.40955	1.415	STAT5A;RTN3;MRAS
YY1 22570637 ChIP-Seq MALME-3M Human	4/839	0.36701	0.677328	0	0	1.32549	1.32862	MYO1C;TST;PGD;CIDEC
SALL4 28974232 ChIP-Seq Mouse BoneMarrow Leukemia	2/352	0.368852	0.678166	0	0	1.57561	1.57145	RTN3;FITM2
AR 35413990 ChIP-Seq Human ARposCRProstateCancer	3/594	0.369456	0.678166	0	0	1.40218	1.39618	MCCC2;AIFM2;FAH
LXR 22292898 ChIP-Seq THP-1 Human	7/1614	0.375304	0.683632	0	0	1.2091	1.18494	ALDH2;GPT2;PEX11A;ETFA;NAT8L;ABCD1;TBC1D16
PPARD 23208498 ChIP-Seq MDA-MB-231 Human	2/357	0.375405	0.683632	0	0	1.55303	1.52157	ETFA;PGM1
EP300 21415370 ChIP-Seq HL-1 Mouse	3/600	0.375446	0.683632	0	0	1.38765	1.3594	GHR;PPARG;BLCAP
ERG 20517297 ChIP-Seq VCAP Human	4/853	0.378721	0.685501	0	0	1.30267	1.26484	PC;ACSL1;ACO1;ACO2
FOXA1 26743006 Chip-Seq LNCaP-abl Human	7/1620	0.378974	0.685501	0	0	1.20421	1.16843	SLC25A16;RTN3;PRKAR2B;ADIPOQ;ETFA;PLIN1;PGD
RCOR3 21632747 ChIP-Seq MESCs Mouse	9/2142	0.3804	0.685501	0	0	1.17313	1.13386	STAT5A;HEBP2;TMEM132C;RXRA;ADIPOQ;FITM2;ACACB;PTPRF;BOK
MAF 26560356 Chip-Seq TH2 Human	7/1627	0.383258	0.685501	0	0	1.19855	1.14947	STAT5A;RTN3;PEX19;PDP2;GPT2;GPD1;PNPLA2
ESET 19884257 ChIP-Seq ESCs Mouse	6/1369	0.383368	0.685501	0	0	1.2197	1.1694	SLC25A16;STAT5A;TMEM132C;GPT2;ACO1;AGPAT2
E2F4 17652178 ChIP-ChIP JURKAT Human	3/608	0.383416	0.685501	0	0	1.36874	1.31212	PEX19;MTHFD1;SUCLG1
MYB 26560356 Chip-Seq TH2 Human	7/1629	0.384482	0.685501	0	0	1.19694	1.14411	HEBP2;PDP2;PTGER3;MLEC;FAH;PGM1;VTI1B
NCOR1 26117541 ChIP-Seq K562 Human	7/1631	0.385707	0.685501	0	0	1.19534	1.13877	RXRA;MYO1C;FZD4;PGD;ABCD1;PRDX6;PTPRF
GATA4 21415370 ChIP-Seq HL-1 Mouse	6/1374	0.386692	0.685501	0	0	1.21491	1.15432	MRAS;ACSL1;ACO2;PGM1;BOK;VTI1B
TAL1 30185409 ChIP-Seq HPC Mouse BoneMarrow Leukemia	9/2154	0.386863	0.685501	0	0	1.16578	1.10712	STAT5A;HEBP2;RXRA;HEPACAM;PRKAR2B;LPL;HADH;ACADS;ACACB
SETDB1 19884257 ChIP-Seq MESCs Mouse	7/1634	0.387545	0.685501	0	0	1.19294	1.13081	STAT5A;MRAS;PRKAR2B;FAH;ACADS;BLCAP;PGM1
KLF4 25985364 ChIP-Seq ATHEROSCLEROSIS LESION Mouse	4/865	0.388748	0.685706	0	0	1.28371	1.21288	STAT5A;LPL;ACADS;CIDEC
FOXO3 22982991 ChIP-Seq MACROPHAGES Mouse	7/1639	0.390608	0.685706	0	0	1.18896	1.11768	PDP2;ALDH2;FZD4;MLEC;ETFA;ACO1;VTI1B
E2F1 17053090 ChIP-ChIP MCF-7 Human	6/1380	0.390681	0.685706	0	0	1.20922	1.1365	PC;MGST1;ETFA;FAH;BLCAP;PJA1
ESR2 21235772 ChIP-Seq MCF-7 Human	2/370	0.392316	0.686805	0	0	1.49717	1.40088	MCCC2;PTGER3
SA1 27219007 Chip-Seq ERYTHROID Human	7/1646	0.394899	0.687101	0	0	1.18343	1.09955	PTGER3;PGD;NAT8L;ACADS;PTPRF;PGM1;PNPLA2
ZFP281 27345836 Chip-Seq ESCs Mouse	7/1646	0.394899	0.687101	0	0	1.18343	1.09955	MYO1C;ALDH2;MTHFD1;TST;TYRO3;MLEC;PRDX6
CHD1 26751641 Chip-Seq LNCaP Human	7/1647	0.395512	0.687101	0	0	1.18264	1.09699	SLC25A16;RTN3;PTGER3;TYRO3;PGD;BLCAP;PTPRF
KDM2B 26808549 Chip-Seq SIL-ALL Human	7/1652	0.398578	0.690665	0	0	1.17872	1.08425	STAT5A;PDP2;MYO1C;ADIPOQ;PGD;PTPRF;PGM1
SOX2 19030024 ChIP-ChIP MESCs Mouse	3/625	0.400281	0.690706	0	0	1.33016	1.21787	FAH;BLCAP;PJA1
CHD1 19587682 ChIP-ChIP MESCs Mouse	3/626	0.40127	0.690706	0	0	1.32795	1.21258	VKORC1L1;DLD;BLCAP
SUZ12 27294783 Chip-Seq ESCs Mouse	7/1657	0.401644	0.690706	0	0	1.17483	1.07167	STAT5A;RXRA;PRKAR2B;FZD4;PTGER3;BOK;ABHD15
EED 16625203 ChIP-ChIP MESCs Mouse	3/628	0.403246	0.691714	0	0	1.32357	1.20207	EPB41L4B;PTGER3;LPL
SRY 22984422 ChIP-ChIP TESTIS Rat	1/142	0.406127	0.693301	0	0	1.94898	1.7562	MTHFD1
NR1I2 20693526 ChIP-Seq LIVER Mouse	3/631	0.406207	0.693301	0	0	1.31704	1.18651	GPD1;PGD;PTPRF
MYCN 18555785 ChIP-Seq MESCs Mouse	7/1668	0.408391	0.695286	0	0	1.16635	1.0445	SLC25A16;LIPE;ACSL1;GPT2;ETFA;ACO2;PGD
DCP1A 22483619 ChIP-Seq HELA Human	3/636	0.411133	0.698208	0	0	1.3063	1.16109	GPT2;MLEC;BLCAP
THRA 23701648 ChIP-Seq CEREBELLUM Mouse	1/146	0.414812	0.702704	0	0	1.89483	1.66732	RXRA
TAL1 26923725 Chip-Seq HPCs Mouse	6/1420	0.417274	0.705121	0	0	1.17248	1.02476	ACSL1;PGD;FAH;DLD;BLCAP;BOK
HOXB13 26457646 ChIP-Seq LNCaP Human Prostate Carcinoma	6/1424	0.419931	0.706172	0	0	1.16892	1.01423	MCCC2;SLC25A16;SH3KBP1;ADIPOQ;HADH;BOK
PPARG 20176806 ChIP-Seq THIOMACROPHAGE Mouse	3/645	0.41997	0.706172	0	0	1.28738	1.1169	MGST1;ETFA;PGM1
IRF8 22096565 ChIP-ChIP GC-B Human	1/150	0.423372	0.708916	0	0	1.84359	1.58457	BCAP31
NFKB1 27076634 ChIP-Seq BEAS2B Human Lung Inflammation	15/3823	0.423684	0.708916	0	0	1.09472	0.940112	TMEM132C;ALDH1L1;GPT2;LPL;FITM2;PRDX6;EPB41L4B;MRAS;RXRA;PC;OXCT1;PRKAR2B;EMC3;ACO1;ECHDC3
ISL1 30127528 ChIP-Seq KELLY Human Brain Neuroblastoma	1/152	0.427605	0.71217	0	0	1.81898	1.54533	ACACB
KDM5B 21448134 ChIP-Seq MESCs Mouse	12/3030	0.428153	0.71217	0	0	1.10217	0.934946	PDP2;MYO1C;MTHFD1;ACSL1;GPT2;FITM2;PGD;NAT8L;DLD;PRDX6;BOK;TBC1D16
NANOG 21062744 ChIP-ChIP HESCs Human	3/654	0.428766	0.71217	0	0	1.26899	1.07464	MRAS;HADH;BLCAP
FOXM1 32153563 ChIP-Seq SKOV3 Human Ovary OvarianCancer	1/154	0.431808	0.715151	0	0	1.79503	1.50742	HEBP2
SUZ12 27294783 Chip-Seq NPCs Mouse	3/658	0.432661	0.715151	0	0	1.26098	1.05645	PEX19;PRDX6;BOK
POU5F1 18555785 ChIP-Seq MESCs Mouse	2/403	0.434304	0.715514	0	0	1.37164	1.14396	LIPE;BLCAP
POU5F1 26923725 Chip-Seq MESODERM Mouse	2/406	0.438047	0.715514	0	0	1.36125	1.12361	TMEM132C;TBC1D16
TEAD4 26923725 Chip-Seq HEMANGIOBLAST Mouse	2/406	0.438047	0.715514	0	0	1.36125	1.12361	TMEM132C;TBC1D16
ESR1 26153859 ChIP-Seq T47D Human Breast Carcinoma	6/1452	0.43849	0.715514	0	0	1.14455	0.943587	PC;ADIPOQ;MLEC;ETFA;PLIN1;BLCAP
GATA1 19941827 ChIP-Seq MEL Mouse	6/1453	0.439151	0.715514	0	0	1.14369	0.94116	RXRA;ALDH2;MTHFD1;TST;PRKAR2B;FAH
TFEB 21752829 ChIP-Seq HELA Human	3/668	0.442359	0.715514	0	0	1.24137	1.01251	PDP2;PC;PGM1
SIN3B 21632747 ChIP-Seq MESCs Mouse	13/3329	0.442607	0.715514	0	0	1.08536	0.884647	TMEM132C;FITM2;MRAS;RXRA;MYO1C;MTHFD1;OXCT1;PRKAR2B;TYRO3;MLEC;ACO2;NAT8L;TBC1D16
SOX3 22085726 ChIP-Seq MUSCLE Mouse	6/1459	0.443117	0.715514	0	0	1.1386	0.926732	SLC25A16;HEBP2;ALDH2;ACSL1;DLD;PNPLA2
GATA1 26923725 Chip-Seq HPCs Mouse	1/160	0.444235	0.715514	0	0	1.72676	1.4011	BLCAP
HNF1A 26855178 ChIP-Seq Caco2 Human Colon Adenocarcinoma	2/411	0.444257	0.715514	0	0	1.34426	1.09067	RETSAT;SUCLG1
CEBPB 26923725 Chip-Seq HEMOGENIC-ENDOTHELIUM Mouse	6/1461	0.444438	0.715514	0	0	1.13691	0.921974	HEBP2;ADIPOQ;PPARG;ACADS;TBC1D16;ABHD15
CEBPD 23245923 ChIP-Seq MEFs Mouse	2/413	0.446731	0.717509	0	0	1.33758	1.07782	GHR;PRKAR2B
JUN 21703547 ChIP-Seq K562 Human	5/1206	0.451678	0.721461	0	0	1.14647	0.911199	MCCC2;BCAP31;SUCLG1;ECHDC3;ABCD1
OLIG2 29049317 ChIP-Seq Mouse SpinalCord	6/1472	0.451694	0.721461	0	0	1.12771	0.896248	MCCC2;LIPE;GPT2;GPD1;EMC3;ACO1
PPARD 23176727 ChIP-Seq KERATINOCYTES Mouse	1/164	0.45237	0.721461	0	0	1.68405	1.33588	OXCT1
ESR1 20079471 ChIP-ChIP T-47D Human	1/167	0.458394	0.729107	0	0	1.65336	1.28967	ACSL1
FOXA1 26457646 ChIP-Seq LHSAR Human ProstateCancer	8/2020	0.459636	0.729107	0	0	1.09589	0.851854	HEBP2;RETSAT;ACSL1;GPT2;EMC3;ETFA;PLIN1;PGD
TCFCP2L1 18555785 ChIP-Seq MESCs Mouse	6/1486	0.460904	0.729107	0	0	1.1162	0.864567	MYO1C;MTHFD1;AIFM2;GPT2;PTGER3;PNPLA2
NFE2L2 22581777 ChIP-Seq LYMPHOBLASTOID Human	2/425	0.461446	0.729107	0	0	1.29884	1.00451	ACO1;PGD
MYC 30127528 ChIP-Seq KELLY Human Brain Neuroblastoma	16/4188	0.464397	0.729785	0	0	1.06003	0.813061	MCCC2;BCAP31;VKORC1L1;RETSAT;SH3KBP1;ACSL1;AGPAT2;PJA1;HEBP2;MRAS;OXCT1;EMC3;PPARG;ACO1;ACO2;HADH
CRX 20693478 ChIP-Seq RETINA Mouse	6/1492	0.464841	0.729785	0	0	1.11133	0.851343	SLC25A16;HEBP2;PEX19;AIFM2;PRDX6;BOK
RXR 22108803 ChIP-Seq LS180 Human	2/428	0.465091	0.729785	0	0	1.28949	0.987137	MTHFD1;PLIN1
ER 23166858 ChIP-Seq MCF-7 Human	3/695	0.468229	0.73302	0	0	1.19127	0.903932	PRKAR2B;PPARG;DLD
ILF3 29590119 ChIP-Seq K562 Human BoneMarrow Leukemia	3/700	0.472965	0.736255	0	0	1.18241	0.885314	VKORC1L1;HEBP2;ECHDC3
EBF1 22473956 ChIP-Seq LYMPHODE Mouse	6/1505	0.473349	0.736255	0	0	1.10091	0.823396	RXRA;PEX19;ECHDC3;PRDX6;BLCAP;BOK
STAT3 1855785 ChIP-Seq MESCs Mouse	2/435	0.473538	0.736255	0	0	1.26819	0.948001	ACO1;FAH
TCFCP2L1 18555785 Chip-Seq ESCs Mouse	6/1513	0.478569	0.738815	0	0	1.09459	0.806666	RXRA;PEX19;PTGER3;ECHDC3;PRDX6;BLCAP
CTCF 33576154 ChIP-Seq Human Liver ProstateCancer	14/3679	0.478626	0.738815	0	0	1.05287	0.775795	RTN3;SH3KBP1;FITM2;PTPRF;GHR;HEBP2;EPB41L4B;MTHFD1;MLEC;ACO1;ACO2;DLD;PGM1;VTI1B
CDX2 21402776 ChIP-Seq INTESTINAL-VILLUS Mouse	6/1514	0.47922	0.738815	0	0	1.09381	0.804599	SLC25A16;HEBP2;PEX19;PRDX6;BOK;ABHD15
CREB1 15753290 ChIP-ChIP HEK293T Human	2/440	0.479525	0.738815	0	0	1.25339	0.921193	ACO2;DLD
CTCF 33576154 ChIP-Seq Human PerigastricLN ProstateCancer	9/2328	0.480804	0.739114	0	0	1.06776	0.781913	HEBP2;EPB41L4B;RTN3;TYRO3;FITM2;DLD;PRDX6;PTPRF;PNPLA2
FLI1 21571218 ChIP-Seq MEGAKARYOCYTES Human	18/4775	0.482637	0.740261	0	0	1.04367	0.760302	STAT5A;SH3KBP1;HEPACAM;GPT2;ADIPOQ;ETFA;FITM2;FAH;PRDX6;PTPRF;GHR;LIPE;RXRA;MYO1C;PRKAR2B;MLEC;DLD;TBC1D16
SPI1 20517297 ChIP-Seq HL60 Human	4/990	0.491171	0.751658	0	0	1.11362	0.791742	ALDH1L1;LPL;PLIN1;CIDEC
TAF15 26573619 Chip-Seq HEK293 Human	1/185	0.493191	0.753056	0	0	1.49026	1.05341	PTGER3
TCF4 23295773 ChIP-Seq U87 Human	12/3177	0.497657	0.754703	0	0	1.04185	0.727047	GHR;MCCC2;TMEM132C;ALDH2;ACSL1;GPT2;ADIPOQ;PTGER3;SUCLG1;ACO2;ACACB;PGM1
WT1 25993318 ChIP-Seq PODOCYTE Human	11/2909	0.499852	0.754703	0	0	1.04254	0.72294	RXRA;MTHFD1;SH3KBP1;OXCT1;PRKAR2B;GPD1;TYRO3;ACO1;AGPAT2;PTPRF;TBC1D16
SRF 21415370 ChIP-Seq HL-1 Mouse	4/1001	0.499901	0.754703	0	0	1.10069	0.763161	MCCC2;RTN3;GPT2;SUCLG1
GATA3 30127528 ChIP-Seq KELLY Human Brain Neuroblastoma	5/1277	0.502433	0.754703	0	0	1.07837	0.742238	MCCC2;MRAS;PC;ACACB;BLCAP
POU2F1 35413990 ChIP-Seq Human ARposCRProstateCancer	3/732	0.502824	0.754703	0	0	1.12863	0.77595	TYRO3;MLEC;BLCAP
KAP1 22055183 ChIP-Seq ESCs Mouse	4/1009	0.506211	0.754703	0	0	1.09147	0.743075	GPT2;ACO1;PRDX6;BLCAP
EVI1 22308434 ChIP-Seq SKOV3 Human Ovary OvarianCancer	4/1010	0.506998	0.754703	0	0	1.09033	0.740604	PC;ALDH2;RETSAT;PRDX6
RUNX1 22412390 ChIP-Seq EML Mouse	6/1561	0.509579	0.754703	0	0	1.05804	0.713299	STAT5A;MYO1C;SH3KBP1;ADIPOQ;MLEC;NAT8L
ZNF217 24962896 ChIP-Seq MCF-7 Human	5/1289	0.510853	0.754703	0	0	1.06761	0.717084	EPB41L4B;RXRA;MGST1;PPARG;PTPRF
SUZ12 18692474 ChIP-Seq MEFs Mouse	4/1019	0.514052	0.754703	0	0	1.08015	0.718762	MRAS;FZD4;PTGER3;LPL
EWS-FLI1 20517297 ChIP-Seq SK-N-MC Human	2/470	0.514573	0.754703	0	0	1.17124	0.778194	GYG2;PRDX6
HOXB7 26014856 ChIP-Seq BT474 Human	6/1573	0.517239	0.754703	0	0	1.04925	0.691721	AIFM2;ACSL1;OXCT1;ADIPOQ;LPL;GYG2
PU 27001747 Chip-Seq BMDM Mouse	6/1573	0.517239	0.754703	0	0	1.04925	0.691721	SLC25A16;STAT5A;HEBP2;RXRA;AIFM2;PRDX6
SOX9 26525672 Chip-Seq HEART Mouse	5/1299	0.517829	0.754703	0	0	1.05879	0.696801	TST;PTGER3;ACO2;PTPRF;BOK
PHF8 20622853 ChIP-Seq HELA Human	6/1574	0.517875	0.754703	0	0	1.04853	0.689953	PTGER3;ECHDC3;PGD;PRDX6;PTPRF;PGM1
DPY 21335234 ChIP-Seq ESCs Mouse	6/1575	0.518511	0.754703	0	0	1.0478	0.68819	STAT5A;HEBP2;MRAS;PEX19;TST;BOK
STAT4 19710469 ChIP-ChIP TH1 Mouse	4/1027	0.520286	0.754703	0	0	1.07125	0.699926	STAT5A;LIPE;ACO2;PRDX6
ESR1 21235772 ChIP-Seq MCF-7 Human	1/200	0.520496	0.754703	0	0	1.37688	0.899068	GHR
TBL1 22424771 ChIP-Seq 293T Human	6/1579	0.521052	0.754703	0	0	1.04491	0.681181	PTGER3;ECHDC3;PGD;PRDX6;PTPRF;PGM1
SCL 19346495 ChIP-Seq HPC-7 Human	1/201	0.522264	0.754703	0	0	1.36993	0.889882	RXRA
UBF1/2 26484160 Chip-Seq FIBROBLAST Human	6/1583	0.523589	0.754703	0	0	1.04203	0.674245	GPD1;ECHDC3;HADH;ACACB;PRDX6;PTPRF
GATA3 26560356 Chip-Seq TH2 Human	6/1583	0.523589	0.754703	0	0	1.04203	0.674245	AIFM2;OXCT1;PRKAR2B;LPL;MLEC;FAH
FOXM1 26456572 ChIP-Seq MCF-7 Human BreastCancer	2/478	0.52366	0.754703	0	0	1.15108	0.74465	EMC3;PTPRF
ELK1 22589737 ChIP-Seq MCF10A Human	3/755	0.523766	0.754703	0	0	1.0928	0.706725	EPB41L4B;ACSL1;MLEC
VDR 24763502 ChIP-Seq THP-1 Human	4/1034	0.525712	0.754703	0	0	1.06357	0.683879	RXRA;ACSL1;GPT2;ACACB
CDX2 21074721 ChIP-Seq CACO-2 Mouse	6/1587	0.526121	0.754703	0	0	1.03917	0.66738	PTGER3;ECHDC3;PGD;PRDX6;PTPRF;PGM1
DNAJC2 21179169 ChIP-ChIP NT2 Human	3/758	0.526463	0.754703	0	0	1.08829	0.698216	GPT2;BLCAP;PNPLA2
ETV1 20927104 ChIP-Seq GIST48 Human	6/1588	0.526753	0.754703	0	0	1.03846	0.665674	ALDH1L1;PTGER3;PGD;PRDX6;PTPRF;PGM1
KLF4 19829295 ChIP-Seq ESCs Human	6/1593	0.529909	0.754703	0	0	1.0349	0.657214	TMEM132C;AIFM2;GPD1;PGD;AGPAT2;PNPLA2
P300 19829295 ChIP-Seq ESCs Human	6/1594	0.530539	0.754703	0	0	1.03419	0.655535	HEBP2;TMEM132C;SH3KBP1;FZD4;PLIN1;PJA1
TAF2 19829295 ChIP-Seq ESCs Human	6/1595	0.531169	0.754703	0	0	1.03349	0.65386	VKORC1L1;ALDH1L1;GPD1;PGD;ABHD15;PNPLA2
CBX2 22325352 ChIP-Seq 293T-Rex Human	6/1595	0.531169	0.754703	0	0	1.03349	0.65386	ALDH1L1;PTGER3;PGD;PRDX6;PTPRF;PGM1
CEBPA 26348894 ChIP-Seq LIVER Mouse	6/1597	0.532428	0.754703	0	0	1.03207	0.650524	MTHFD1;GPT2;SUCLG1;PLIN1;ACACB;CIDEC
BRD4 27068464 Chip-Seq AML-cells Mouse	6/1597	0.532428	0.754703	0	0	1.03207	0.650524	VKORC1L1;MYO1C;AIFM2;ADIPOQ;PPARG;AGPAT2
RBPJ 21746931 ChIP-Seq IB4 Human	6/1598	0.533057	0.754703	0	0	1.03137	0.648862	PEX19;PTGER3;PGD;PRDX6;PTPRF;PGM1
PHOX2B 30127528 ChIP-Seq KELLY Human BrainNeuroblastoma	7/1877	0.53449	0.755161	0	0	1.02414	0.641563	PDP2;MTHFD1;OXCT1;MLEC;PPARG;FITM2;VTI1B
EGR1 19032775 ChIP-ChIP M12 Human	1/210	0.537888	0.758389	0	0	1.31034	0.812548	FAH
TDRD3 21172665 ChIP-Seq MCF-7 Human	2/493	0.540396	0.76035	0	0	1.11506	0.686266	PDP2;GPT2
FOXP1 21924763 ChIP-Seq HESCs Human	12/3273	0.542277	0.760847	0	0	1.00538	0.615274	GHR;SLC25A16;HEBP2;EPB41L4B;RTN3;PDP2;AIFM2;GPT2;GPD1;TYRO3;FITM2;ACO1
VDR 23401126 ChIP-Seq LCL-AND-THP1 Human	1/213	0.542984	0.760847	0	0	1.2916	0.78875	GPT2
POU2F1 27270436 ChIP-Seq LNCaP Human Prostate Carcinoma	2/498	0.545885	0.763343	0	0	1.10353	0.668019	PGD;BLCAP
GATA3 30127528 ChIP-Seq BE2C Human Brain Neuroblastoma	3/782	0.547746	0.764375	0	0	1.05344	0.634111	RXRA;OXCT1;ACACB
MYCN 28898695 ChIP-Seq NB1643 Human Nerve Neuroblastoma	8/2184	0.551227	0.766966	0	0	1.00402	0.598001	RXRA;PC;MTHFD1;GPT2;TYRO3;MLEC;PTPRF;TBC1D16
CEBPD 21427703 ChIP-Seq 3T3-L1 Mouse	5/1349	0.552095	0.766966	0	0	1.01666	0.603934	GHR;MGST1;LPL;PPARG;ECHDC3
GRHL2 25758223 ChIP-Seq PLACENTA Mouse	3/788	0.552982	0.766966	0	0	1.04506	0.619125	MLEC;DLD;PTPRF
RING1B 27294783 Chip-Seq NPCs Mouse	6/1632	0.554243	0.767154	0	0	1.00793	0.594832	STAT5A;MYO1C;PRKAR2B;PRDX6;BOK;TBC1D16
KDM2B 26808549 Chip-Seq HPB-ALL Human	6/1636	0.556709	0.769004	0	0	1.00524	0.58878	STAT5A;PDP2;MYO1C;ADIPOQ;PGD;ACACB
PBX1 22567123 ChIP-ChIP OVCAR3 Human	6/1640	0.559169	0.770838	0	0	1.00256	0.58279	GHR;PC;ALDH2;GPT2;TYRO3;FAH
CTCF 21964334 Chip-Seq Bcells Human	6/1646	0.562848	0.772813	0	0	0.998562	0.573919	ADIPOQ;PTGER3;TYRO3;MLEC;PTPRF;ABHD15
CNOT3 19339689 ChIP-ChIP MESCs Mouse	4/1083	0.562871	0.772813	0	0	1.01264	0.581968	LIPE;PRKAR2B;TYRO3;AGPAT2
RING1B 27294783 Chip-Seq ESCs Mouse	6/1651	0.565903	0.775413	0	0	0.995255	0.56663	MRAS;PRKAR2B;NAT8L;PRDX6;BOK;ABHD15
GF1 26923725 Chip-Seq HPCs Mouse	4/1089	0.567317	0.77579	0	0	1.00672	0.570645	MCCC2;ALDH1L1;PGD;BLCAP
CTCF 27219007 Chip-Seq ERYTHROID Human	6/1663	0.573197	0.782259	0	0	0.987399	0.549513	STAT5A;MYO1C;PTGER3;PRDX6;PTPRF;PGM1
CEBPB 26923725 Chip-Seq MESODERM Mouse	3/814	0.575265	0.78351	0	0	1.01018	0.558555	SLC25A16;PDP2;TBC1D16
CUX1 19635798 ChIP-ChIP MULTIPLE CANCER TYPES Human	6/1669	0.576823	0.784065	0	0	0.983513	0.541149	MCCC2;PPARG;SUCLG1;GYG2;PTPRF;VTI1B
KDM2B 26808549 Chip-Seq REH Human	5/1389	0.578689	0.785034	0	0	0.985156	0.538871	RTN3;RXRA;ACO1;ECHDC3;TBC1D16
DMRT1 23473982 ChIP-Seq TESTES Mouse	6/1678	0.582235	0.787519	0	0	0.977737	0.52884	TMEM132C;SUCLG1;BLCAP;PTPRF;PJA1;PNPLA2
RACK7 27058665 Chip-Seq MCF-7 Human	6/1679	0.582834	0.787519	0	0	0.977099	0.52749	RXRA;FZD4;ETFA;PGD;PRDX6;PTPRF
NANOG 18347094 ChIP-ChIP MESCs Mouse	5/1399	0.585213	0.788954	0	0	0.977561	0.523758	MRAS;ALDH2;MTHFD1;SH3KBP1;TYRO3
CTCF 33576154 ChIP-Seq Human HilarLN ProstateCancer	13/3649	0.586212	0.788954	0	0	0.970769	0.518462	RTN3;SH3KBP1;FZD4;FITM2;PTPRF;GHR;HEBP2;EPB41L4B;MRAS;TYRO3;ACO2;DLD;PNPLA2
SMARCA4 20176728 ChIP-ChIP TSCs Mouse	3/830	0.58864	0.790659	0	0	0.989808	0.524539	LIPE;ALDH1L1;PPARG
JARID1A 20064375 ChIP-Seq MESCs Mouse	6/1695	0.592366	0.794097	0	0	0.966995	0.506348	SLC25A16;PEX19;GPD1;ACO2;DLD;BLCAP
HNF1A 27111144 ChIP-Seq CD8+TCells Mouse Blood Lymphoma	11/3109	0.594506	0.795169	0	0	0.96378	0.501189	VKORC1L1;LIPE;MTHFD1;ADIPOQ;ACO1;ACO2;ACACB;PJA1;VTI1B;ABHD15;PNPLA2
GABPA 29892750 ChIP-Seq EML Mouse BoneMarrow	1/246	0.595501	0.795169	0	0	1.11576	0.578356	SH3KBP1
MYBL2 22936984 ChIP-ChIP MESCs Mouse	5/1419	0.598104	0.797082	0	0	0.962694	0.494816	MYO1C;SUCLG1;ACO2;PRDX6;BLCAP
RARB 24833708 ChIP-Seq LIVER Mouse	5/1424	0.601294	0.798341	0	0	0.959043	0.487838	MCCC2;MYO1C;ADIPOQ;AGPAT2;TBC1D16
EBNA2 21746931 ChIP-Seq IB4-LCL Human	4/1137	0.602003	0.798341	0	0	0.961613	0.488012	MRAS;MTHFD1;BLCAP;TBC1D16
FLI1 21867929 ChIP-Seq CD8 Mouse	5/1426	0.602566	0.798341	0	0	0.95759	0.485076	SLC25A16;HEBP2;MTHFD1;ADIPOQ;PGD
CREB1 23762244 ChIP-Seq HIPPOCAMPUS Rat	7/2006	0.607359	0.803129	0	0	0.951203	0.474304	SLC25A16;VKORC1L1;MTHFD1;MLEC;ACO2;BOK;PJA1
PADI4 21655091 ChIP-ChIP MCF-7 Human	3/857	0.61061	0.805864	0	0	0.95716	0.472163	RETSAT;ACO2;ACADS
KLF4 19030024 ChIP-ChIP MESCs Mouse	4/1157	0.615972	0.811116	0	0	0.943927	0.457384	VKORC1L1;PRDX6;BLCAP;PNPLA2
NANOG 18358816 ChIP-ChIP MESCs Mouse	3/865	0.616972	0.811116	0	0	0.947879	0.45776	ALDH2;MTHFD1;PNPLA2
MYC 22102868 ChIP-Seq CA46 Human Blood BurkittsLymphoma	8/2314	0.619457	0.81184	0	0	0.940476	0.450405	MCCC2;MTHFD1;GPT2;MGST1;FITM2;ACO2;FAH;PGM1
NUCKS1 24931609 ChIP-Seq HEPATOCYTES Mouse	2/570	0.619908	0.81184	0	0	0.960077	0.459095	STAT5A;PGM1
MEIS1 26253404 ChIP-Seq OPTIC CUPS Mouse	5/1461	0.624466	0.81624	0	0	0.932803	0.439219	GHR;HEBP2;ALDH1L1;PGD;ACACB
AHR 22903824 ChIP-Seq MCF-7 Human	2/577	0.626598	0.816633	0	0	0.948047	0.443165	ALDH1L1;PPARG
TBX2 30127528 ChIP-Seq BE2C Human Brain Neuroblastoma	3/878	0.627165	0.816633	0	0	0.933159	0.435362	RXRA;OXCT1;TYRO3
JARID1B-DAIN 22020125 ChIP-Seq ESCs Mouse	5/1470	0.629985	0.81874	0	0	0.926621	0.428154	RTN3;MRAS;ADIPOQ;LPL;ACACB
MYCN 21190229 ChIP-Seq SHEP-21N Human	1/271	0.631281	0.818861	0	0	1.01116	0.465139	EPB41L4B
GFI1B 20887958 ChIP-Seq HPC-7 Mouse	5/1475	0.633031	0.81957	0	0	0.923219	0.422129	OXCT1;FZD4;PTGER3;NAT8L;ABHD15
TAL1 21186366 ChIP-Seq BM-HSCs Mouse	5/1477	0.634245	0.819584	0	0	0.921865	0.419744	SLC25A16;HEBP2;AIFM2;PRKAR2B;TBC1D16
NEUROD2 26341353 ChIP-Seq CORTEX Mouse	5/1481	0.636666	0.821155	0	0	0.919167	0.415013	ALDH1L1;AIFM2;NAT8L;ACACB;BOK
STAT5 23275557 ChIP-Seq MAMMARY-EPITHELIUM Mouse	3/897	0.641733	0.826126	0	0	0.912416	0.404732	PRKAR2B;FITM2;ECHDC3
RNF2 27304074 Chip-Seq ESCs Mouse	4/1205	0.648275	0.831424	0	0	0.903884	0.39178	RXRA;PPARG;NAT8L;ABHD15
TCF3/E2A 22897851 ChIP-Seq JUKARTE6-1 Human	5/1501	0.648632	0.831424	0	0	0.905896	0.392154	STAT5A;TMEM132C;RXRA;BOK;PNPLA2
SOX6 21985497 ChIP-Seq MYOTUBES Mouse	5/1504	0.650406	0.831424	0	0	0.903936	0.388836	HEBP2;PEX19;AIFM2;PRDX6;BOK
TP53 20018659 ChIP-ChIP R1E Mouse	3/909	0.650733	0.831424	0	0	0.899763	0.386589	MTHFD1;RETSAT;PTGER3
GATA2 21571218 ChIP-Seq MEGAKARYOCYTES Human	3/911	0.652217	0.83176	0	0	0.897687	0.383652	RXRA;AGPAT2;PTPRF
SOX2 21211035 ChIP-Seq LN229 Gbm	9/2673	0.654497	0.831987	0	0	0.911265	0.386274	GHR;STAT5A;LIPE;RXRA;TST;GPT2;ACO1;ACO2;TBC1D16
CBX2 27304074 Chip-Seq ESCs Mouse	2/609	0.656044	0.831987	0	0	0.896582	0.377934	TMEM132C;PJA1
TP63 30713093 ChIP-Seq Epithelial Human Tongue SCC	7/2100	0.656702	0.831987	0	0	0.903719	0.380036	MCCC2;STAT5A;ALDH1L1;RXRA;AIFM2;BLCAP;PTPRF
AF4 26711339 ChIP-Seq SEM Human Blood Leukemia	10/2966	0.657282	0.831987	0	0	0.911302	0.382421	GHR;RTN3;MYO1C;MTHFD1;ACSL1;OXCT1;GPT2;HADH;PRDX6;PGM1
CTCF 26484167 Chip-Seq Bcells Mouse	5/1521	0.660357	0.834245	0	0	0.892975	0.370562	RETSAT;GPD1;TYRO3;PTPRF;VTI1B
RBPJ 21746931 ChIP-Seq IB4-LCL Human	5/1523	0.661516	0.834245	0	0	0.891702	0.36847	MTHFD1;PGD;PRDX6;BLCAP;TBC1D16
SUZ12 18692474 ChIP-Seq MESCs Mouse	5/1531	0.666128	0.837329	0	0	0.886641	0.360219	MRAS;FZD4;PTGER3;LPL;NAT8L
RCOR2 21632747 ChIP-Seq MESCs Mouse	1/298	0.666421	0.837329	0	0	0.917976	0.372546	FITM2
POU2F1 27270436 ChIP-Seq VCaP Human Prostate Carcinoma	3/933	0.668258	0.838046	0	0	0.875438	0.352872	RTN3;PC;BLCAP
KLF4 18358816 ChIP-ChIP MESCs Mouse	4/1238	0.669452	0.838046	0	0	0.878162	0.352402	RTN3;OXCT1;ACADS;PNPLA2
JUND 26020271 ChIP-Seq HCASMC Human CoronaryArtery	2/629	0.673508	0.839258	0	0	0.867084	0.34272	MCCC2;OXCT1
CEBPB 23403033 ChIP-Seq LIVER Mouse	1/304	0.673769	0.839258	0	0	0.899523	0.355193	DLD
SUZ12 16625203 ChIP-ChIP MESCs Mouse	3/944	0.676079	0.839258	0	0	0.864703	0.338484	EPB41L4B;PTGER3;LPL
RUNX2 22187159 ChIP-Seq PCA Human	9/2722	0.676553	0.839258	0	0	0.892266	0.348648	GHR;BCAP31;EPB41L4B;TMEM132C;RXRA;ALDH2;PPARG;ACO1;PJA1
SPI1 23547873 ChIP-Seq NB4 Human	9/2723	0.676995	0.839258	0	0	0.891886	0.347917	SLC25A16;HEBP2;TST;ACSL1;EMC3;MLEC;ETFA;ABCD1;BLCAP
JARID2 20064375 ChIP-Seq MESCs Mouse	3/951	0.680987	0.839258	0	0	0.858002	0.329655	PTGER3;PPARG;NAT8L
VDR 21846776 ChIP-Seq THP-1 Human	2/641	0.683644	0.839258	0	0	0.850272	0.323374	RXRA;GPT2
SUZ12 18974828 ChIP-Seq MESCs Mouse	5/1564	0.684733	0.839258	0	0	0.866317	0.328097	FZD4;PTGER3;LPL;NAT8L;BOK
SMAD4 21741376 ChIP-Seq HESCs Human	6/1862	0.68486	0.839258	0	0	0.871928	0.33006	EPB41L4B;FZD4;GPT2;LPL;FAH;BLCAP
SMAD2/3 21741376 ChIP-Seq EPCs Human	5/1567	0.686391	0.839258	0	0	0.864512	0.325323	TMEM132C;AIFM2;LPL;SUCLG1;ECHDC3
SPI1 22790984 ChIP-Seq ERYTHROLEUKEMIA Mouse	5/1572	0.689141	0.839258	0	0	0.861519	0.320751	SLC25A16;BCAP31;LIPE;SUCLG1;VTI1B
NCOR 22424771 ChIP-Seq 293T Human	5/1572	0.689141	0.839258	0	0	0.861519	0.320751	MTHFD1;PRKAR2B;GPD1;FAH;VTI1B
JUND 26020271 ChIP-Seq SMOOTH MUSCLE Human	5/1573	0.689689	0.839258	0	0	0.860922	0.319845	MCCC2;OXCT1;PRKAR2B;PTPRF;VTI1B
SMAD3 21741376 ChIP-Seq EPCs Human	4/1272	0.69037	0.839258	0	0	0.853061	0.316082	TMEM132C;AIFM2;ACADS;PGM1
FOXM1 26100407 CHIP-SEQ Hek293 Flp-In Human	5/1577	0.691876	0.839258	0	0	0.858545	0.316244	OXCT1;FZD4;MLEC;ECHDC3;HADH
NANOG 20526341 ChIP-Seq ESCs Human	5/1579	0.692965	0.839258	0	0	0.85736	0.314459	AIFM2;HEPACAM;FAH;CIDEC;ABHD15
SMRT 22465074 ChIP-Seq MACROPHAGES Mouse	5/1580	0.693509	0.839258	0	0	0.856769	0.31357	ALDH2;SH3KBP1;AIFM2;ADIPOQ;MLEC
OCT4 19829295 ChIP-Seq ESCs Human	5/1583	0.695136	0.839258	0	0	0.855001	0.310919	STAT5A;RTN3;AIFM2;PPARG;TBC1D16
SOX2 19829295 ChIP-Seq ESCs Human	5/1584	0.695678	0.839258	0	0	0.854413	0.31004	ALDH1L1;ADIPOQ;PLIN1;PTPRF;PGM1
NANOG 19829295 ChIP-Seq ESCs Human	5/1584	0.695678	0.839258	0	0	0.854413	0.31004	ALDH1L1;ADIPOQ;PLIN1;PTPRF;PGM1
FOXH1 21741376 ChIP-Seq EPCs Human	5/1586	0.696758	0.839258	0	0	0.853239	0.30829	STAT5A;PDP2;AIFM2;SUCLG1;ACADS
GF1B 26923725 Chip-Seq HPCs Mouse	4/1284	0.697533	0.839258	0	0	0.84452	0.304201	ALDH1L1;RXRA;SUCLG1;DLD
SMAD3 21741376 ChIP-Seq HESCs Human	3/984	0.703399	0.844752	0	0	0.827698	0.291209	FZD4;TYRO3;BLCAP
XRN2 22483619 ChIP-Seq HELA Human	4/1296	0.70458	0.844752	0	0	0.836138	0.292776	RTN3;MTHFD1;RETSAT;PNPLA2
E2A 27217539 Chip-Seq RAMOS-Cell Line Human	5/1603	0.70584	0.844775	0	0	0.84338	0.293805	MYO1C;ALDH2;PGD;ABCD1;ABHD15
SOX9 26525672 Chip-Seq Limbbuds Mouse	3/993	0.709305	0.847432	0	0	0.819784	0.281571	PRKAR2B;PRDX6;TBC1D16
GATA2 19941826 ChIP-Seq K562 Human	5/1618	0.7137	0.851191	0	0	0.834853	0.281589	RXRA;PDP2;MYO1C;DLD;PTPRF
UTX 26944678 Chip-Seq JUKART Human	5/1621	0.715255	0.851554	0	0	0.833166	0.279207	PDP2;MLEC;PGD;PRDX6;PNPLA2
TP53 18474530 ChIP-ChIP U2OS Human	2/687	0.720173	0.855311	0	0	0.791282	0.25975	TMEM132C;FAH
PCGF2 27294783 Chip-Seq NPCs Mouse	1/346	0.720923	0.855311	0	0	0.788325	0.257958	BOK
MEF2A 21415370 ChIP-Seq HL-1 Mouse	2/691	0.723178	0.856495	0	0	0.786525	0.254912	GHR;SLC25A16
DACH1 20351289 ChIP-Seq MDA-MB-231 Human	4/1338	0.728334	0.861104	0	0	0.807987	0.256128	GPT2;MLEC;VTI1B;TBC1D16
PHC1 16625203 ChIP-ChIP MESCs Mouse	2/700	0.729844	0.861393	0	0	0.77602	0.244388	FZD4;PTGER3
STAT3 29892750 ChIP-Seq EML Mouse BoneMarrow	1/358	0.733114	0.862195	0	0	0.76136	0.236367	LIPE
EZH2 27294783 Chip-Seq NPCs Mouse	3/1032	0.733879	0.862195	0	0	0.787089	0.243534	HEBP2;PRDX6;BOK
STAT1 17558387 ChIP-Seq HELA Human	4/1349	0.734322	0.862195	0	0	0.800905	0.247326	SLC25A16;MRAS;PEX11A;PGM1
SOX2 18555785 ChIP-Seq MESCs Mouse	1/365	0.739981	0.867345	0	0	0.746451	0.224779	FAH
OLIG2 23332759 ChIP-Seq OLIGODENDROCYTES Mouse	5/1679	0.744183	0.869546	0	0	0.801752	0.236892	GHR;EPB41L4B;OXCT1;GPT2;FAH
EZH2 27304074 Chip-Seq ESCs Mouse	2/722	0.745576	0.869546	0	0	0.751448	0.220624	TMEM132C;PPARG
SMARCD1 25818293 ChIP-Seq ESCs Mouse	5/1683	0.746099	0.869546	0	0	0.799665	0.23422	GHR;TMEM132C;SH3KBP1;PRKAR2B;ACACB
RUNX1 17652178 ChIP-ChIP JURKAT Human	2/724	0.746967	0.869546	0	0	0.749288	0.218593	RXRA;SUCLG1
FOXP2 21765815 ChIP-ChIP NEURO2A Mouse	2/726	0.748352	0.869672	0	0	0.74714	0.216583	MTHFD1;LPL
NFE2 27457419 Chip-Seq LIVER Mouse	2/735	0.754505	0.872964	0	0	0.737621	0.207783	PRDX6;BOK
SALL4 22934838 ChIP-ChIP CD34+ Human	3/1067	0.754547	0.872964	0	0	0.759788	0.213985	ALDH1L1;ECHDC3;ACO2
VDR 20736230 ChIP-Seq LYMPHOBLASTOID Human	1/381	0.75503	0.872964	0	0	0.714437	0.200755	ECHDC3
KDM6A 18722178 ChIP-ChIP U937 AND SAOS2 Human	1/384	0.757755	0.874629	0	0	0.708732	0.196599	ACO2
NANOG 18555785 ChIP-Seq MESCs Mouse	1/388	0.761341	0.877281	0	0	0.701263	0.191216	MTHFD1
CIITA 25753668 ChIP-Seq RAJI Human	1/392	0.764875	0.879864	0	0	0.693947	0.186008	PEX19
MEIS1 20887958 ChIP-Seq HPC-7 Mouse	3/1092	0.768523	0.879995	0	0	0.741362	0.195189	MYO1C;SH3KBP1;OXCT1
MYC 19915707 ChIP-ChIP AK7 Human	5/1732	0.768736	0.879995	0	0	0.77489	0.203802	RXRA;OXCT1;LPL;DLD;AGPAT2
REST 19997604 ChIP-ChIP NEURONS Mouse	3/1095	0.770157	0.879995	0	0	0.739207	0.193052	SLC25A16;MTHFD1;BLCAP
RCOR1 19997604 ChIP-ChIP NEURONS Mouse	3/1095	0.770157	0.879995	0	0	0.739207	0.193052	SLC25A16;ADIPOQ;VTI1B
SALL4 18804426 ChIP-ChIP MESCs Mouse	2/761	0.771569	0.880132	0	0	0.711388	0.184484	RTN3;SH3KBP1
DROSHA 22980978 ChIP-Seq HELA Human	1/409	0.779326	0.887325	0	0	0.664454	0.165665	OXCT1
ISL1 30127528 ChIP-Seq BE2C Human Brain Neuroblastoma	2/776	0.780945	0.887325	0	0	0.697056	0.172347	OXCT1;ACACB
PKCTHETA 26484144 Chip-Seq BREAST Human	1/412	0.781784	0.887325	0	0	0.659503	0.162354	PRDX6
CTCF 18555785 ChIP-Seq MESCs Mouse	3/1123	0.784967	0.889269	0	0	0.719656	0.174238	GHR;OXCT1;ABCD1
POU2F1 35413990 ChIP-Seq Human ARnegCRProstateCancer	1/418	0.786619	0.889269	0	0	0.649813	0.155963	BLCAP
ZFP281 18358816 ChIP-ChIP MESCs Mouse	1/419	0.787414	0.889269	0	0	0.648226	0.154926	RTN3
YY1 33199912 ChIP-Seq 293T Human KidneyEmbryo	11/3612	0.790246	0.89099	0	0	0.804373	0.189358	GHR;SLC25A16;ALDH1L1;EMC3;ETFA;FITM2;ACO2;ACADS;PRDX6;BLCAP;PGM1
SPI1 26923725 Chip-Seq MACROPHAGESS Mouse	4/1469	0.793444	0.892549	0	0	0.730553	0.16903	STAT5A;ALDH2;RETSAT;LPL
FUS 26573619 Chip-Seq HEK293 Human	1/428	0.794443	0.892549	0	0	0.63427	0.145954	PGM1
TFAP2A 35110662 ChIP-Seq HEPM Human Embryo	3/1144	0.795561	0.892549	0	0	0.705622	0.161381	MLEC;ETFA;ACO1
POU5F1 16153702 ChIP-ChIP HESCs Human	1/433	0.798249	0.894091	0	0	0.626768	0.141233	BLCAP
SPI1 23127762 ChIP-Seq K562 Human	3/1157	0.801904	0.89671	0	0	0.69719	0.153916	RXRA;ALDH2;PRKAR2B
ERA 27197147 Chip-Seq ENDOMETRIOID-ADENOCARCINOMA Human	2/822	0.807657	0.901663	0	0	0.656372	0.140213	ALDH2;ECHDC3
ESR1 20056654 ChIP-Seq MCF-7 Human BreastCancer	2/827	0.810382	0.902254	0	0	0.652224	0.13713	MCCC2;PRDX6
EWS-ERG 20517297 ChIP-Seq CADO-ES1 Human	2/830	0.812001	0.902254	0	0	0.649758	0.135315	PEX11A;GYG2
GABP 19822575 ChIP-Seq HepG2 Human	6/2155	0.81222	0.902254	0	0	0.740837	0.154083	BCAP31;MTHFD1;FZD4;PEX11A;GPD1;DLD
CEBPA 23403033 ChIP-Seq LIVER Mouse	1/454	0.813486	0.902254	0	0	0.597069	0.123251	ABHD15
FOXA1 27197147 Chip-Seq ENDOMETRIOID-ADENOCARCINOMA Human	1/462	0.818988	0.906045	0	0	0.586467	0.117109	ALDH2
ARNT 22903824 ChIP-Seq MCF-7 Human	2/846	0.820431	0.906045	0	0	0.636907	0.12606	ALDH1L1;PPARG
FLI1 20887958 ChIP-Seq HPC-7 Mouse	4/1534	0.820896	0.906045	0	0	0.697054	0.13757	SLC25A16;STAT5A;MYO1C;ACO2
MYC 27129775 Chip-Seq CORNEA Mouse	4/1547	0.826019	0.908951	0	0	0.690693	0.132017	HEPACAM;LPL;ACADS;ACACB
STAT1 19122651 ChIP-Seq HeLaS3 Human CervicalCancer	10/3434	0.826544	0.908951	0	0	0.765048	0.145743	SLC25A16;STAT5A;MTHFD1;ACSL1;OXCT1;MGST1;PPARG;ACO1;HADH;BLCAP
ELF5 23300383 ChIP-Seq T47D Human	2/860	0.827532	0.908951	0	0	0.626055	0.118517	GHR;MGST1
SUZ12 18555785 ChIP-Seq MESCs Mouse	2/866	0.830499	0.910741	0	0	0.621511	0.115432	GHR;PTGER3
CEBPB 26923725 Chip-Seq HEMANGIOBLAST Mouse	1/486	0.834549	0.913711	0	0	0.556758	0.100697	TBC1D16
EOMES 20176728 ChIP-ChIP TSCs Mouse	3/1243	0.839897	0.917309	0	0	0.645864	0.112688	MRAS;AIFM2;SUCLG1
NR3C1 21868756 ChIP-Seq MCF10A Human	2/887	0.84053	0.917309	0	0	0.606095	0.105293	CIDEC;ABHD15
KLF5 25053715 ChIP-Seq YYC3 Human	4/1591	0.842488	0.917975	0	0	0.669936	0.114824	SLC25A16;RXRA;AGPAT2;TBC1D16
RUNX 20019798 ChIP-Seq JUKART Human	1/505	0.845926	0.919677	0	0	0.535246	0.0895589	ACADS
SMAD4 21741376 ChIP-Seq EPCs Human	4/1603	0.846751	0.919677	0	0	0.664473	0.110534	ALDH1L1;RXRA;AIFM2;ACADS
MYB 26560356 Chip-Seq TH1 Human	4/1610	0.849194	0.920521	0	0	0.661324	0.108105	LIPE;PTGER3;PRDX6;PGM1
TCF3 18347094 ChIP-ChIP MESCs Mouse	4/1613	0.850231	0.920521	0	0	0.659983	0.10708	SH3KBP1;PEX11A;TYRO3;AGPAT2
GATA3 27048872 Chip-Seq THYMUS Human	4/1617	0.851605	0.920544	0	0	0.658203	0.105729	MCCC2;PEX19;PLIN1;ACADS
PAX3-FKHR 20663909 ChIP-Seq RHABDOMYOSARCOMA Human	2/918	0.854372	0.922072	0	0	0.58463	0.092014	HEBP2;PPARG
CTCF 21964334 ChIP-Seq BJAB-B Human	4/1638	0.858646	0.922339	0	0	0.648999	0.0989062	PTGER3;TYRO3;DLD;PTPRF
HOXC9 25013753 ChIP-Seq NEUROBLASTOMA BE2-C Human	4/1639	0.858975	0.922339	0	0	0.648566	0.0985924	PEX19;PDP2;MTHFD1;DLD
FOXO1 32281255 ChIP-Seq Chondrocytes Human Osteoarthritis	1/531	0.860254	0.922339	0	0	0.508307	0.0765144	MCCC2
PPARG 23326641 ChIP-Seq C3H10T1-2 Mouse	1/534	0.86182	0.922339	0	0	0.505368	0.0751527	RTN3
FOXA1 26769127 Chip-Seq PDAC-Cell Line Human	4/1658	0.865092	0.922339	0	0	0.64045	0.0928134	PEX19;PRDX6;BLCAP;PGM1
SOX2 30713093 ChIP-Seq Epithelial Human Tongue SCC	2/945	0.86554	0.922339	0	0	0.567084	0.0818877	RETSAT;MLEC
EP300 20729851 ChIP-Seq FORBRAIN MIDBRAIN LIMB HEART Mouse	3/1313	0.8661	0.922339	0	0	0.609062	0.0875558	HEPACAM;TYRO3;BLCAP
CRX 20693478 ChIP-Seq ADULT RETINA Mouse	1/544	0.866916	0.922339	0	0	0.495805	0.0708073	PGD
P53 22127205 ChIP-Seq FIBROBLAST Human	1/545	0.867416	0.922339	0	0	0.494868	0.0703886	PGD
POU3F2 20337985 ChIP-ChIP 501MEL Human	3/1319	0.868164	0.922339	0	0	0.60609	0.0856859	OXCT1;PTGER3;PPARG
NACC1 18358816 ChIP-ChIP MESCs Mouse	1/554	0.871827	0.924107	0	0	0.486588	0.0667424	MRAS
ETS1 20019798 ChIP-Seq JURKAT Human	3/1332	0.872542	0.924107	0	0	0.599742	0.0817717	RETSAT;SUCLG1;VTI1B
TCF4 32651957 ChIP-Seq PLC/PRF/5 Human Liver Heptoma	1/561	0.875158	0.925439	0	0	0.480332	0.0640526	PGM1
TCF3 18467660 ChIP-ChIP MESCs Mouse	2/982	0.879591	0.928684	0	0	0.544611	0.0698728	OXCT1;TYRO3
FOXO3 23340844 ChIP-Seq DLD1 Human	1/576	0.882011	0.928851	0	0	0.46744	0.0586874	TBC1D16
SOX17 20123909 ChIP-Seq XEN Mouse	3/1363	0.882476	0.928851	0	0	0.585095	0.0731505	VKORC1L1;PEX19;SH3KBP1
WDR5 24793694 ChIP-Seq LNCAP Human	1/592	0.888912	0.933179	0	0	0.454409	0.0535099	EPB41L4B
ASXL1 24218140 ChIP-Seq BMDM Mouse	1/593	0.88933	0.933179	0	0	0.453618	0.0532036	RTN3
SOX2 22085726 ChIP-Seq NPCs Mouse	3/1430	0.901666	0.944668	0	0	0.555611	0.0575121	FZD4;ABCD1;CIDEC
NANOG 16153702 ChIP-ChIP HESCs Human	2/1057	0.904058	0.94572	0	0	0.503892	0.0508232	ACO2;BLCAP
YY1 26981420 ChIP-Seq C2C12 Mouse Muscle	4/1811	0.90669	0.947018	0	0	0.581314	0.0569425	PEX19;MLEC;ACO2;BLCAP
KAP1 27257070 Chip-Seq ESCs Mouse	3/1461	0.909568	0.948569	0	0	0.542887	0.0514579	GPT2;MLEC;ACO1
AF4 28076791 ChIP-Seq SEM Human Blood Leukemia	1/652	0.911422	0.948983	0	0	0.411248	0.0381427	RXRA
EWS 26573619 Chip-Seq HEK293 Human	1/656	0.912752	0.948983	0	0	0.408651	0.0373063	FAH
STAT3 18555785 ChIP-Seq MESCs Mouse	3/1485	0.915292	0.950174	0	0	0.533401	0.0472122	SLC25A16;PEX19;HADH
STAT3 19079543 ChIP-ChIP MESCs Mouse	1/672	0.917875	0.951405	0	0	0.398576	0.0341555	MRAS
BCL3 23251550 ChIP-Seq MUSCLE Mouse	1/725	0.932817	0.96341	0	0	0.368382	0.0256195	MCCC2
YY1 23942234 ChIP-Seq MYOBLASTS AND MYOTUBES Mouse	2/1173	0.933043	0.96341	0	0	0.451185	0.0312691	PEX19;ACO2
NR3C1 23031785 ChIP-Seq PC12 Mouse	1/730	0.93408	0.96341	0	0	0.36576	0.0249424	PC
ESR1 22446102 ChIP-Seq UTERUS Mouse	2/1183	0.935116	0.96341	0	0	0.447126	0.0299954	PRKAR2B;PTPRF
CSB 26484114 Chip-Seq FIBROBLAST Human	3/1594	0.937418	0.964323	0	0	0.493921	0.0319201	FITM2;PRDX6;BLCAP
CDH4 35650610 ChIP-Seq mESC Mouse Stem Autism	1/774	0.944228	0.96882	0	0	0.34415	0.0197498	RXRA
RNF2 27304074 Chip-Seq NSC Mouse	1/782	0.9459	0.96882	0	0	0.340482	0.0189369	NAT8L
FOXM1 25889361 ChIP-Seq OE33 AND U2OS Human	1/784	0.946311	0.96882	0	0	0.339577	0.0187394	TST
PHOX2B 30127528 ChIP-Seq BE2C Human Brain Neuroblastoma	1/794	0.948316	0.96882	0	0	0.33512	0.0177839	OXCT1
SOX2 16153702 ChIP-ChIP HESCs Human	1/797	0.948903	0.96882	0	0	0.333804	0.0175075	ACO2
PGR 26153859 ChIP-Seq MCF-7 Human BreastCancer	1/816	0.952472	0.971008	0	0	0.325699	0.0158598	EMC3
KDM5A 27292631 Chip-Seq BREAST Human	1/830	0.954943	0.972072	0	0	0.319964	0.0147516	PRDX6
MYC 18555785 ChIP-Seq MESCs Mouse	1/852	0.958572	0.974123	0	0	0.311333	0.0131727	MTHFD1
BMI1 23680149 ChIP-Seq NPCS Mouse	1/860	0.959819	0.974123	0	0	0.308304	0.0126437	PTGER3
BRD4 25478319 ChIP-Seq HGPS Human	3/1770	0.962315	0.975204	0	0	0.440456	0.0169192	STAT5A;TYRO3;PGD
AR 35650195 ChIP-Seq DSRCT Human Mesenchymal Sarcoma	1/916	0.967569	0.979071	0	0	0.288585	0.00951415	PNPLA2
ENL 26711339 ChIP-Seq SEM Human Blood Leukemia	2/1523	0.978529	0.988692	0	0	0.34088	0.00739881	GPT2;HADH
MYC 19829295 ChIP-Seq ESCs Human	2/1572	0.981789	0.989779	0	0	0.329362	0.00605334	TMEM132C;PEX19
TAL1 20887958 ChIP-Seq HPC-7 Mouse	2/1584	0.982512	0.989779	0	0	0.32665	0.00576301	MYO1C;ABHD15
RELA 24523406 ChIP-Seq FIBROSARCOMA Human	1/1104	0.984277	0.990093	0	0	0.23703	0.00375637	STAT5A
VDR 33458620 ChIP-Seq PrimaryEpithelial Human Prostate	1/1154	0.987047	0.991414	0	0	0.226149	0.00294852	GHR
TTF2 22483619 ChIP-Seq HELA Human	1/1272	0.991817	0.994738	0	0	0.203864	0.00167511	ACSL1
SMC1 22415368 ChIP-Seq MEFs Mouse	1/1583	0.997594	0.997795	0	0	0.161057	0.000388007	GPD1
BCL6 25482012 ChIP-Seq CML-JURL-MK1 Human	1/1605	0.997795	0.997795	0	0	0.158657	0.00035023	PGD

## Sheet: ENCODE_and_ChEA_Consensus_TFs
Term	Overlap	P-value	Adjusted P-value	Old P-value	Old Adjusted P-value	Odds Ratio	Combined Score	Genes
PPARG CHEA	16/535	7.10278e-11	5.54017e-09	0	0	10.4968	245.29	STAT5A;RTN3;RETSAT;ACSL1;ADIPOQ;MGST1;LPL;ETFA;CIDEC;LIPE;PC;GPD1;PPARG;ACO2;HADH;PNPLA2
AR CHEA	11/1095	0.0019774	0.0771185	0	0	3.08405	19.2012	GHR;HEBP2;EPB41L4B;TUSC5;MTHFD1;OXCT1;ETFA;PPARG;ACO1;PTPRF;PGM1
BHLHE40 ENCODE	5/348	0.00886428	0.184425	0	0	4.19825	19.8398	BCAP31;EPB41L4B;PC;AIFM2;ABCD1
E2F6 ENCODE	20/3245	0.0106807	0.184425	0	0	1.95431	8.87123	MCCC2;RTN3;FZD4;GPT2;ETFA;PGD;EPB41L4B;PLA2G16;MRAS;PDP2;PC;MTHFD1;AIFM2;OXCT1;EMC3;SUCLG1;ECHDC3;HADH;DLD;BOK
NFE2L2 CHEA	9/1022	0.0118221	0.184425	0	0	2.62565	11.6521	RXRA;PC;PRKAR2B;GPT2;LPL;ACO2;PGD;ACACB;PRDX6
UBTF ENCODE	12/1631	0.0145191	0.188748	0	0	2.22457	9.41502	STAT5A;VKORC1L1;RTN3;MYO1C;SH3KBP1;ACSL1;OXCT1;PRKAR2B;TYRO3;DLD;ABHD15;PNPLA2
GATA1 CHEA	7/807	0.0276308	0.307886	0	0	2.53578	9.10046	RXRA;MYO1C;ALDH2;PRKAR2B;ETFA;FAM213A;PTPRF
RUNX1 CHEA	9/1294	0.0452903	0.44158	0	0	2.0401	6.31343	STAT5A;LIPE;RXRA;SH3KBP1;ACSL1;PTGER3;SUCLG1;PTPRF;PGM1
IRF1 ENCODE	3/263	0.0715255	0.563773	0	0	3.24181	8.55093	MCCC2;STAT5A;FAH
IRF8 CHEA	2/121	0.0722786	0.563773	0	0	4.68884	12.3186	BCAP31;MYO1C
ZC3H11A ENCODE	2/129	0.0807018	0.572249	0	0	4.3917	11.0539	PTGER3;PTPRF
HNF4A ENCODE	8/1276	0.0927743	0.583523	0	0	1.81111	4.30608	SLC25A16;ALDH1L1;AIFM2;ETFA;ACO1;PLIN1;FAM213A;BLCAP
ERG CHEA	2/144	0.0972539	0.583523	0	0	3.92482	9.14651	ACSL1;ACO1
EGR1 CHEA	3/315	0.108047	0.601977	0	0	2.69437	5.99548	ECHDC3;NAT8L;FAH
NFYB ENCODE	18/3715	0.119346	0.620601	0	0	1.43674	3.05412	MCCC2;PEX19;RETSAT;FZD4;ETFA;PGD;FAM213A;PRDX6;PDP2;PC;ALDH2;MTHFD1;MLEC;SUCLG1;ACO2;HADH;DLD;PNPLA2
GATA2 CHEA	5/772	0.151052	0.70098	0	0	1.8368	3.47179	RXRA;MYO1C;FAM213A;DLD;PTPRF
SOX2 CHEA	5/775	0.152778	0.70098	0	0	1.82935	3.43694	RTN3;RXRA;GPT2;FAH;BLCAP
SMAD4 CHEA	4/584	0.164555	0.713071	0	0	1.93373	3.48944	EPB41L4B;FZD4;ETFA;BLCAP
BRCA1 ENCODE	15/3218	0.187256	0.726956	0	0	1.35035	2.26221	MCCC2;BCAP31;ETFA;PGD;PRDX6;ABHD15;SLC25A16;MTHFD1;EMC3;MLEC;SUCLG1;ACO2;ABCD1;VTI1B;PNPLA2
CTCF ENCODE	9/1790	0.203592	0.726956	0	0	1.43278	2.28047	GHR;BCAP31;HEBP2;EPB41L4B;SH3KBP1;TYRO3;FITM2;ABCD1;PTPRF
E2F1 CHEA	5/859	0.204284	0.726956	0	0	1.64219	2.60819	MGST1;EMC3;MLEC;PGD;PJA1
STAT5A ENCODE	2/233	0.209013	0.726956	0	0	2.4018	3.75969	PGD;BLCAP
EZH2 CHEA	2/237	0.214359	0.726956	0	0	2.36044	3.63533	PTGER3;NAT8L
PPARD CHEA	2/285	0.279161	0.907275	0	0	1.95531	2.4949	OXCT1;ETFA
NFYA ENCODE	10/2250	0.303538	0.944429	0	0	1.25333	1.49428	MCCC2;PEX19;PDP2;PC;MTHFD1;MLEC;ETFA;ACO2;PGD;DLD
RAD21 ENCODE	6/1265	0.31481	0.944429	0	0	1.32785	1.53471	EPB41L4B;SH3KBP1;TYRO3;C19ORF12;FITM2;PTPRF
ATF3 ENCODE	1/114	0.341667	0.952181	0	0	2.43535	2.61537	EMC3
MAX ENCODE	9/2073	0.343526	0.952181	0	0	1.21705	1.3004	MCCC2;EPB41L4B;PC;MTHFD1;ETFA;FITM2;PGD;PRDX6;BLCAP
ZKSCAN1 ENCODE	1/120	0.356037	0.952181	0	0	2.31186	2.38751	TYRO3
NR2C2 ENCODE	2/350	0.366223	0.952181	0	0	1.58483	1.59198	ACO2;PGD
SIN3A ENCODE	5/1131	0.396892	0.958179	0	0	1.22773	1.13454	SLC25A16;PEX19;PC;EMC3;BLCAP
TP63 CHEA	6/1399	0.403317	0.958179	0	0	1.1915	1.08192	EPB41L4B;ACSL1;FAH;ACACB;AGPAT2;VTI1B
USF1 ENCODE	6/1423	0.419267	0.958179	0	0	1.1698	1.01685	MCCC2;EPB41L4B;PC;PRKAR2B;FAM213A;PRDX6
CREB1 CHEA	6/1444	0.433194	0.958179	0	0	1.15141	0.963236	SLC25A16;PC;MLEC;ACO2;DLD;PJA1
SMC3 ENCODE	5/1181	0.433507	0.958179	0	0	1.17241	0.979952	EPB41L4B;SH3KBP1;TYRO3;FITM2;PTPRF
ZBTB33 ENCODE	3/702	0.474854	0.958179	0	0	1.17891	0.87799	MTHFD1;ETFA;ACO2
SP1 ENCODE	3/707	0.479564	0.958179	0	0	1.17023	0.859977	PC;MLEC;PGD
E2F4 ENCODE	3/710	0.482381	0.958179	0	0	1.16508	0.84937	PEX19;MTHFD1;EMC3
PBX3 ENCODE	5/1269	0.496791	0.958179	0	0	1.08566	0.759516	PDP2;PC;MTHFD1;FZD4;PGD
ZNF384 ENCODE	3/730	0.500982	0.958179	0	0	1.13185	0.78232	SH3KBP1;MLEC;PGD
ZBTB7A ENCODE	8/2184	0.551227	0.958179	0	0	1.00402	0.598001	HEBP2;MRAS;PDP2;ALDH2;TST;SH3KBP1;C19ORF12;TBC1D16
ELF1 ENCODE	9/2483	0.562157	0.958179	0	0	0.992049	0.571394	SLC25A16;BCAP31;RETSAT;EMC3;MLEC;ACO2;FAM213A;ABCD1;VTI1B
SIX5 ENCODE	4/1094	0.571004	0.958179	0	0	1.00183	0.561387	RETSAT;GPT2;SUCLG1;VTI1B
EGR1 ENCODE	2/537	0.587157	0.958179	0	0	1.02103	0.543664	PGD;BOK
POU5F1 CHEA	1/261	0.61736	0.958179	0	0	1.05059	0.506702	BLCAP
BCL3 ENCODE	1/273	0.634004	0.958179	0	0	1.00363	0.457352	MLEC
NANOG CHEA	2/595	0.64339	0.958179	0	0	0.918414	0.405024	MRAS;MTHFD1
SRF ENCODE	1/299	0.667657	0.958179	0	0	0.914849	0.369582	EMC3
USF2 ENCODE	3/965	0.690641	0.958179	0	0	0.844892	0.312724	MCCC2;PDP2;PC
TP53 CHEA	1/319	0.691449	0.958179	0	0	0.856438	0.315997	FITM2
NRF1 ENCODE	6/1882	0.695009	0.958179	0	0	0.861678	0.313505	RTN3;MTHFD1;RETSAT;FITM2;FAM213A;DLD
CHD1 ENCODE	2/655	0.695149	0.958179	0	0	0.831439	0.302336	TST;MLEC
REST CHEA	4/1280	0.695158	0.958179	0	0	0.847349	0.308109	MRAS;RXRA;FITM2;BLCAP
IRF3 ENCODE	2/663	0.701569	0.958179	0	0	0.821035	0.291004	PDP2;PGD
KLF4 CHEA	3/987	0.705377	0.958179	0	0	0.825044	0.287958	OXCT1;ACADS;PNPLA2
YY1 CHEA	1/332	0.706005	0.958179	0	0	0.822256	0.286255	ACO2
SP2 ENCODE	3/994	0.709955	0.958179	0	0	0.818913	0.280521	PDP2;PC;PGD
EZH2 ENCODE	1/338	0.712492	0.958179	0	0	0.807369	0.273687	FAM213A
SUZ12 CHEA	5/1684	0.746576	0.979976	0	0	0.799145	0.233556	FZD4;PTGER3;LPL;NAT8L;ABHD15
CEBPD ENCODE	2/734	0.753828	0.979976	0	0	0.738667	0.208741	MYO1C;BLCAP
TAF1 ENCODE	10/3346	0.800379	0.998204	0	0	0.789416	0.175779	MCCC2;SLC25A16;RTN3;PEX19;RETSAT;ETFA;ACO2;PGD;PRDX6;BLCAP
TCF3 ENCODE	2/840	0.817309	0.998204	0	0	0.641669	0.129449	PC;ACSL1
SPI1 ENCODE	4/1540	0.823275	0.998204	0	0	0.694105	0.134979	HEBP2;EMC3;MLEC;AGPAT2
PML ENCODE	4/1596	0.844276	0.998204	0	0	0.66765	0.113017	SLC25A16;MLEC;ETFA;BLCAP
RFX5 ENCODE	1/559	0.874215	0.998204	0	0	0.482104	0.0648085	DLD
TCF7L2 ENCODE	1/583	0.885081	0.998204	0	0	0.46165	0.0563567	HEBP2
TCF3 CHEA	2/1006	0.887978	0.998204	0	0	0.530919	0.0630776	SH3KBP1;TYRO3
FOS ENCODE	1/637	0.906257	0.998204	0	0	0.421274	0.041467	PC
CREB1 ENCODE	5/2238	0.922466	0.998204	0	0	0.582637	0.0470217	SLC25A16;EMC3;ACO2;HADH;DLD
RCOR1 ENCODE	1/702	0.926694	0.998204	0	0	0.380924	0.0290003	TST
STAT3 ENCODE	1/725	0.932817	0.998204	0	0	0.368382	0.0256195	RETSAT
BCLAF1 ENCODE	1/851	0.958414	0.998204	0	0	0.311716	0.0132404	MLEC
ATF2 ENCODE	6/2852	0.958955	0.998204	0	0	0.537471	0.0225261	RETSAT;EMC3;MLEC;ETFA;SUCLG1;ACO2
ZMIZ1 ENCODE	1/914	0.96732	0.998204	0	0	0.289248	0.00961059	RETSAT
MYC ENCODE	2/1515	0.977946	0.998204	0	0	0.342832	0.00764531	PC;MTHFD1
SPI1 CHEA	1/1056	0.981072	0.998204	0	0	0.248447	0.00474764	SLC25A16
GABPA ENCODE	3/2082	0.985407	0.998204	0	0	0.367924	0.00540879	EMC3;MLEC;ACO2
YY1 ENCODE	3/2753	0.998412	0.998412	0	0	0.267694	0.000425363	PEX19;ACO2;TBC1D16

## Sheet: ARCHS4_TFs_Coexp
Term	Overlap	P-value	Adjusted P-value	Old P-value	Old Adjusted P-value	Odds Ratio	Combined Score	Genes
CD36 human tf ARCHS4 coexpression	35/299	8.464e-45	7.28751e-42	0	0	68.601	6961.66	VKORC1L1;ALDH1L1;TUSC5;RETSAT;PTGER3;MGST1;LPL;ACACB;AGPAT2;HEBP2;LIPE;RXRA;ALDH2;AIFM2;PRKAR2B;GYG2;ACADS;PGM1;BOK;PEX19;ACSL1;FZD4;FAM213A;FAH;CIDEC;PLA2G16;MRAS;PC;MYO1C;GPD1;PPARG;ACO1;ECHDC3;PLIN1;PNPLA2
PPARG human tf ARCHS4 coexpression	30/299	6.22179e-36	2.67848e-33	0	0	50.9847	4133.07	VKORC1L1;ALDH1L1;TUSC5;RETSAT;MGST1;LPL;ACACB;AGPAT2;LIPE;ALDH2;AIFM2;PRKAR2B;GYG2;BOK;PEX19;ACSL1;FZD4;ADIPOQ;FAM213A;FAH;PLA2G16;MRAS;PC;MYO1C;TST;GPD1;ACO1;ECHDC3;PLIN1;PNPLA2
CEBPA human tf ARCHS4 coexpression	25/299	1.02892e-27	2.953e-25	0	0	37.3574	2321.44	ALDH1L1;TUSC5;RETSAT;LPL;ACACB;LIPE;RXRA;ALDH2;AIFM2;ABCD1;ACADS;BOK;ACSL1;FZD4;ADIPOQ;FAH;CIDEC;PC;TST;GPD1;PPARG;ACO1;ECHDC3;PLIN1;PNPLA2
MEOX1 human tf ARCHS4 coexpression	23/299	1.28736e-24	2.77105e-22	0	0	32.7517	1801.65	TMEM132C;TUSC5;RETSAT;FZD4;ADIPOQ;LPL;ACACB;AGPAT2;CIDEC;LIPE;MRAS;RXRA;MYO1C;ALDH2;AIFM2;GPD1;PPARG;ECHDC3;PLIN1;GYG2;PGM1;BOK;PNPLA2
NEUROG3 human tf ARCHS4 coexpression	21/299	1.23741e-21	2.13081e-19	0	0	28.5438	1374.13	ALDH1L1;PEX19;RETSAT;ACSL1;GPT2;ADIPOQ;LPL;PGD;FAM213A;ACACB;AGPAT2;CIDEC;LIPE;PC;GPD1;PPARG;ACO1;PLIN1;ACADS;BOK;PNPLA2
IRX6 human tf ARCHS4 coexpression	20/299	3.46201e-20	4.96798e-18	0	0	26.5747	1190.81	TUSC5;RETSAT;FZD4;ADIPOQ;LPL;ACACB;AGPAT2;CIDEC;LIPE;MRAS;MYO1C;ALDH2;AIFM2;GPD1;PPARG;ECHDC3;PLIN1;GYG2;BOK;PNPLA2
MESP1 human tf ARCHS4 coexpression	15/299	1.95688e-13	2.40696e-11	0	0	17.8876	523.432	RTN3;RETSAT;FZD4;ADIPOQ;ACACB;AGPAT2;CIDEC;PLA2G16;PC;GPD1;PPARG;ECHDC3;PLIN1;BOK;PNPLA2
ZBED3 human tf ARCHS4 coexpression	14/299	3.446e-12	3.29667e-10	0	0	16.3537	431.637	MCCC2;VKORC1L1;TUSC5;RETSAT;GPT2;ADIPOQ;ACACB;CIDEC;LIPE;PC;GPD1;MLEC;PLIN1;PNPLA2
RAPGEF3 human tf ARCHS4 coexpression	14/299	3.446e-12	3.29667e-10	0	0	16.3537	431.637	TUSC5;RETSAT;FZD4;ADIPOQ;ACACB;CIDEC;LIPE;MYO1C;ALDH2;GPD1;PLIN1;NAT8L;BOK;PNPLA2
SOX18 human tf ARCHS4 coexpression	13/299	5.55355e-11	4.78161e-09	0	0	14.8795	351.366	TUSC5;RETSAT;FZD4;ADIPOQ;AGPAT2;CIDEC;LIPE;MYO1C;ALDH2;GPD1;PLIN1;BOK;PNPLA2
NR1H3 human tf ARCHS4 coexpression	11/299	1.08436e-08	7.78032e-07	0	0	12.0984	221.881	BCAP31;MRAS;RETSAT;AIFM2;ACSL1;GPD1;LPL;ACO1;PGD;ABCD1;AGPAT2
ATOH8 human tf ARCHS4 coexpression	11/299	1.08436e-08	7.78032e-07	0	0	12.0984	221.881	MRAS;MYO1C;ALDH2;RETSAT;FZD4;GPD1;LPL;PLIN1;ACACB;BOK;PNPLA2
KLF15 human tf ARCHS4 coexpression	10/299	1.29837e-07	8.59918e-06	0	0	10.786	171.033	PC;ALDH2;RETSAT;GPT2;GPD1;ECHDC3;ACACB;PGM1;BOK;PNPLA2
SREBF1 human tf ARCHS4 coexpression	8/299	1.31535e-05	0.000707825	0	0	8.30494	93.3378	RXRA;PC;MYO1C;RETSAT;ABCD1;PTPRF;BOK;PNPLA2
NR2F6 human tf ARCHS4 coexpression	8/299	1.31535e-05	0.000707825	0	0	8.30494	93.3378	PC;MYO1C;TST;MLEC;AGPAT2;PTPRF;BOK;TBC1D16
ESRRA human tf ARCHS4 coexpression	8/299	1.31535e-05	0.000707825	0	0	8.30494	93.3378	RXRA;TST;RETSAT;MLEC;ACO2;ABCD1;ACADS;PGM1
MLXIPL human tf ARCHS4 coexpression	6/299	0.000780473	0.0335994	0	0	6.00092	42.9402	ALDH1L1;PC;ALDH2;TST;RETSAT;GPT2
MEOX2 human tf ARCHS4 coexpression	6/299	0.000780473	0.0335994	0	0	6.00092	42.9402	TUSC5;MYO1C;FZD4;GPD1;PLIN1;BOK
EPAS1 human tf ARCHS4 coexpression	6/299	0.000780473	0.0335994	0	0	6.00092	42.9402	MYO1C;ALDH2;RETSAT;FZD4;BOK;PNPLA2
INF2 human tf ARCHS4 coexpression	6/299	0.000780473	0.0335994	0	0	6.00092	42.9402	PC;MYO1C;RETSAT;ABCD1;BOK;PNPLA2
CDX1 human tf ARCHS4 coexpression	5/299	0.00473691	0.12359	0	0	4.91021	26.2813	EPB41L4B;TST;RETSAT;MLEC;ACADS
ID1 human tf ARCHS4 coexpression	5/299	0.00473691	0.12359	0	0	4.91021	26.2813	PC;MYO1C;MLEC;AGPAT2;PTPRF
CDX2 human tf ARCHS4 coexpression	5/299	0.00473691	0.12359	0	0	4.91021	26.2813	EPB41L4B;TST;RETSAT;ACADS;AGPAT2
ZBTB4 human tf ARCHS4 coexpression	5/299	0.00473691	0.12359	0	0	4.91021	26.2813	RXRA;MYO1C;NAT8L;BOK;PNPLA2
ZBED1 human tf ARCHS4 coexpression	5/299	0.00473691	0.12359	0	0	4.91021	26.2813	RXRA;MLEC;ACO2;ABCD1;PGM1
ZNF436 human tf ARCHS4 coexpression	5/299	0.00473691	0.12359	0	0	4.91021	26.2813	RTN3;MRAS;FAM213A;BLCAP;PJA1
ZNF219 human tf ARCHS4 coexpression	5/299	0.00473691	0.12359	0	0	4.91021	26.2813	GPT2;PTPRF;BOK;TBC1D16;PNPLA2
ZNF664 human tf ARCHS4 coexpression	5/299	0.00473691	0.12359	0	0	4.91021	26.2813	MCCC2;MYO1C;MLEC;PTPRF;TBC1D16
SLC2A4RG human tf ARCHS4 coexpression	5/299	0.00473691	0.12359	0	0	4.91021	26.2813	RXRA;MYO1C;ABCD1;BOK;PNPLA2
SMAD6 human tf ARCHS4 coexpression	5/299	0.00473691	0.12359	0	0	4.91021	26.2813	PC;MYO1C;FZD4;MLEC;TBC1D16
PCSK6 human tf ARCHS4 coexpression	5/299	0.00473691	0.12359	0	0	4.91021	26.2813	ALDH1L1;PC;ALDH2;TST;PRKAR2B
PLXNB1 human tf ARCHS4 coexpression	5/299	0.00473691	0.12359	0	0	4.91021	26.2813	PC;GPT2;PTPRF;BOK;TBC1D16
LGR4 human tf ARCHS4 coexpression	5/299	0.00473691	0.12359	0	0	4.91021	26.2813	EPB41L4B;RETSAT;FZD4;MLEC;PTPRF
TEAD3 human tf ARCHS4 coexpression	4/299	0.0238176	0.445803	0	0	3.85792	14.4183	MYO1C;PTPRF;BOK;TBC1D16
TFE3 human tf ARCHS4 coexpression	4/299	0.0238176	0.445803	0	0	3.85792	14.4183	RXRA;MYO1C;ABCD1;PNPLA2
NFE2L1 human tf ARCHS4 coexpression	4/299	0.0238176	0.445803	0	0	3.85792	14.4183	MYO1C;MLEC;ACO2;PGM1
MLX human tf ARCHS4 coexpression	4/299	0.0238176	0.445803	0	0	3.85792	14.4183	BCAP31;AIFM2;ABCD1;DLD
KLF9 human tf ARCHS4 coexpression	4/299	0.0238176	0.445803	0	0	3.85792	14.4183	ALDH2;FZD4;ACO2;PGM1
EHF human tf ARCHS4 coexpression	4/299	0.0238176	0.445803	0	0	3.85792	14.4183	MCCC2;EPB41L4B;MLEC;PTPRF
BCL6B human tf ARCHS4 coexpression	4/299	0.0238176	0.445803	0	0	3.85792	14.4183	MYO1C;FZD4;LPL;BOK
SIX5 human tf ARCHS4 coexpression	4/299	0.0238176	0.445803	0	0	3.85792	14.4183	MYO1C;PTPRF;BOK;TBC1D16
MAFK human tf ARCHS4 coexpression	4/299	0.0238176	0.445803	0	0	3.85792	14.4183	RXRA;MYO1C;ABCD1;PNPLA2
ISX human tf ARCHS4 coexpression	4/299	0.0238176	0.445803	0	0	3.85792	14.4183	EPB41L4B;TST;RETSAT;ACADS
HMG20A human tf ARCHS4 coexpression	4/299	0.0238176	0.445803	0	0	3.85792	14.4183	RTN3;ETFA;BLCAP;PJA1
MST1R human tf ARCHS4 coexpression	4/299	0.0238176	0.445803	0	0	3.85792	14.4183	MYO1C;TST;RETSAT;PTPRF
PLXNB2 human tf ARCHS4 coexpression	4/299	0.0238176	0.445803	0	0	3.85792	14.4183	RXRA;MYO1C;ABCD1;PTPRF
GATA1 human tf ARCHS4 coexpression	3/299	0.0961328	0.667657	0	0	2.84233	6.6568	STAT5A;PRKAR2B;ETFA
TSC22D1 human tf ARCHS4 coexpression	3/299	0.0961328	0.667657	0	0	2.84233	6.6568	RTN3;BLCAP;PJA1
SALL1 human tf ARCHS4 coexpression	3/299	0.0961328	0.667657	0	0	2.84233	6.6568	GPT2;TYRO3;TBC1D16
DLX5 human tf ARCHS4 coexpression	3/299	0.0961328	0.667657	0	0	2.84233	6.6568	RTN3;BLCAP;PJA1
HOXA13 human tf ARCHS4 coexpression	3/299	0.0961328	0.667657	0	0	2.84233	6.6568	MCCC2;MYO1C;MLEC
CREBL2 human tf ARCHS4 coexpression	3/299	0.0961328	0.667657	0	0	2.84233	6.6568	EPB41L4B;ALDH2;RETSAT
VDR human tf ARCHS4 coexpression	3/299	0.0961328	0.667657	0	0	2.84233	6.6568	TST;RETSAT;ABCD1
DLX2 human tf ARCHS4 coexpression	3/299	0.0961328	0.667657	0	0	2.84233	6.6568	RTN3;BLCAP;PJA1
MXD4 human tf ARCHS4 coexpression	3/299	0.0961328	0.667657	0	0	2.84233	6.6568	RXRA;MYO1C;PNPLA2
RBPJL human tf ARCHS4 coexpression	3/299	0.0961328	0.667657	0	0	2.84233	6.6568	EPB41L4B;ECHDC3;ACACB
TBX3 human tf ARCHS4 coexpression	3/299	0.0961328	0.667657	0	0	2.84233	6.6568	MCCC2;MYO1C;MLEC
NKX2-1 human tf ARCHS4 coexpression	3/299	0.0961328	0.667657	0	0	2.84233	6.6568	RTN3;ALDH2;PJA1
TFAP2A human tf ARCHS4 coexpression	3/299	0.0961328	0.667657	0	0	2.84233	6.6568	MYO1C;PTPRF;TBC1D16
ASCL1 human tf ARCHS4 coexpression	3/299	0.0961328	0.667657	0	0	2.84233	6.6568	RTN3;BLCAP;PJA1
DLX1 human tf ARCHS4 coexpression	3/299	0.0961328	0.667657	0	0	2.84233	6.6568	RTN3;BLCAP;PJA1
THRB human tf ARCHS4 coexpression	3/299	0.0961328	0.667657	0	0	2.84233	6.6568	HEPACAM;FITM2;NAT8L
TCF7L1 human tf ARCHS4 coexpression	3/299	0.0961328	0.667657	0	0	2.84233	6.6568	TYRO3;MGST1;GYG2
CEBPG human tf ARCHS4 coexpression	3/299	0.0961328	0.667657	0	0	2.84233	6.6568	GPT2;MLEC;PJA1
ETS2 human tf ARCHS4 coexpression	3/299	0.0961328	0.667657	0	0	2.84233	6.6568	STAT5A;ALDH2;AGPAT2
MSX1 human tf ARCHS4 coexpression	3/299	0.0961328	0.667657	0	0	2.84233	6.6568	SLC25A16;TMEM132C;HEPACAM
TBX10 human tf ARCHS4 coexpression	3/299	0.0961328	0.667657	0	0	2.84233	6.6568	TST;ACADS;AGPAT2
STAT3 human tf ARCHS4 coexpression	3/299	0.0961328	0.667657	0	0	2.84233	6.6568	STAT5A;RXRA;ACSL1
AR human tf ARCHS4 coexpression	3/299	0.0961328	0.667657	0	0	2.84233	6.6568	MCCC2;EPB41L4B;PLA2G16
ZNF32 human tf ARCHS4 coexpression	3/299	0.0961328	0.667657	0	0	2.84233	6.6568	HADH;BLCAP;PJA1
CEBPB human tf ARCHS4 coexpression	3/299	0.0961328	0.667657	0	0	2.84233	6.6568	RXRA;ACSL1;ABCD1
ATOH1 human tf ARCHS4 coexpression	3/299	0.0961328	0.667657	0	0	2.84233	6.6568	EPB41L4B;TST;RETSAT
DMRT2 human tf ARCHS4 coexpression	3/299	0.0961328	0.667657	0	0	2.84233	6.6568	GPD1;ACO2;PGM1
ZHX3 human tf ARCHS4 coexpression	3/299	0.0961328	0.667657	0	0	2.84233	6.6568	MRAS;MYO1C;NAT8L
GSX2 human tf ARCHS4 coexpression	3/299	0.0961328	0.667657	0	0	2.84233	6.6568	RTN3;SUCLG1;PJA1
WT1 human tf ARCHS4 coexpression	3/299	0.0961328	0.667657	0	0	2.84233	6.6568	AIFM2;PRKAR2B;PRDX6
RXRA human tf ARCHS4 coexpression	3/299	0.0961328	0.667657	0	0	2.84233	6.6568	ACSL1;ABCD1;PNPLA2
TEAD1 human tf ARCHS4 coexpression	3/299	0.0961328	0.667657	0	0	2.84233	6.6568	MYO1C;PGM1;TBC1D16
DPF1 human tf ARCHS4 coexpression	3/299	0.0961328	0.667657	0	0	2.84233	6.6568	RTN3;TYRO3;PJA1
FOXP4 human tf ARCHS4 coexpression	3/299	0.0961328	0.667657	0	0	2.84233	6.6568	MYO1C;PTPRF;TBC1D16
JDP2 human tf ARCHS4 coexpression	3/299	0.0961328	0.667657	0	0	2.84233	6.6568	RXRA;ACSL1;ABCD1
ZNF300 human tf ARCHS4 coexpression	3/299	0.0961328	0.667657	0	0	2.84233	6.6568	RTN3;BLCAP;PJA1
TBX20 human tf ARCHS4 coexpression	3/299	0.0961328	0.667657	0	0	2.84233	6.6568	MRAS;FITM2;ACO2
ZNF672 human tf ARCHS4 coexpression	3/299	0.0961328	0.667657	0	0	2.84233	6.6568	STAT5A;ACO2;ABCD1
ZNF524 human tf ARCHS4 coexpression	3/299	0.0961328	0.667657	0	0	2.84233	6.6568	RXRA;ABCD1;AGPAT2
ZNF540 human tf ARCHS4 coexpression	3/299	0.0961328	0.667657	0	0	2.84233	6.6568	RTN3;BLCAP;PJA1
ZNF217 human tf ARCHS4 coexpression	3/299	0.0961328	0.667657	0	0	2.84233	6.6568	MCCC2;RXRA;MLEC
ZNF454 human tf ARCHS4 coexpression	3/299	0.0961328	0.667657	0	0	2.84233	6.6568	RTN3;BLCAP;PJA1
ZKSCAN4 human tf ARCHS4 coexpression	3/299	0.0961328	0.667657	0	0	2.84233	6.6568	RTN3;BLCAP;PJA1
ZNF248 human tf ARCHS4 coexpression	3/299	0.0961328	0.667657	0	0	2.84233	6.6568	RTN3;BLCAP;PJA1
ZNF627 human tf ARCHS4 coexpression	3/299	0.0961328	0.667657	0	0	2.84233	6.6568	RTN3;BLCAP;PJA1
ZBTB22 human tf ARCHS4 coexpression	3/299	0.0961328	0.667657	0	0	2.84233	6.6568	RXRA;ABCD1;PNPLA2
BMP2 human tf ARCHS4 coexpression	3/299	0.0961328	0.667657	0	0	2.84233	6.6568	PC;MYO1C;FZD4
PREB human tf ARCHS4 coexpression	3/299	0.0961328	0.667657	0	0	2.84233	6.6568	HEBP2;ACO2;ACADS
ZNF821 human tf ARCHS4 coexpression	3/299	0.0961328	0.667657	0	0	2.84233	6.6568	RTN3;BLCAP;PJA1
THAP10 human tf ARCHS4 coexpression	3/299	0.0961328	0.667657	0	0	2.84233	6.6568	RTN3;BLCAP;PJA1
THAP4 human tf ARCHS4 coexpression	3/299	0.0961328	0.667657	0	0	2.84233	6.6568	MYO1C;ACO2;PGM1
PLXND1 human tf ARCHS4 coexpression	3/299	0.0961328	0.667657	0	0	2.84233	6.6568	MYO1C;ABCD1;PNPLA2
HMG20B human tf ARCHS4 coexpression	3/299	0.0961328	0.667657	0	0	2.84233	6.6568	BCAP31;ABCD1;AGPAT2
DVL1 human tf ARCHS4 coexpression	3/299	0.0961328	0.667657	0	0	2.84233	6.6568	MYO1C;ACO2;PGM1
PLXNA1 human tf ARCHS4 coexpression	3/299	0.0961328	0.667657	0	0	2.84233	6.6568	MYO1C;PTPRF;TBC1D16
LARP6 human tf ARCHS4 coexpression	3/299	0.0961328	0.667657	0	0	2.84233	6.6568	MRAS;NAT8L;BOK
TERF2IP human tf ARCHS4 coexpression	3/299	0.0961328	0.667657	0	0	2.84233	6.6568	RTN3;BLCAP;PJA1
PPP2R3B human tf ARCHS4 coexpression	3/299	0.0961328	0.667657	0	0	2.84233	6.6568	GPT2;ACO2;PGM1
CSDC2 human tf ARCHS4 coexpression	3/299	0.0961328	0.667657	0	0	2.84233	6.6568	RTN3;MRAS;NAT8L
SSH3 human tf ARCHS4 coexpression	3/299	0.0961328	0.667657	0	0	2.84233	6.6568	RXRA;MYO1C;PTPRF
H1F0 human tf ARCHS4 coexpression	3/299	0.0961328	0.667657	0	0	2.84233	6.6568	GPT2;MLEC;PTPRF
PRB3 human tf ARCHS4 coexpression	3/299	0.0961328	0.667657	0	0	2.84233	6.6568	ALDH1L1;ACACB;PTPRF
DLX6 human tf ARCHS4 coexpression	2/299	0.298099	0.667657	0	0	1.86181	2.2534	RTN3;PJA1
NFIX human tf ARCHS4 coexpression	2/299	0.298099	0.667657	0	0	1.86181	2.2534	ACO2;NAT8L
RUNX3 human tf ARCHS4 coexpression	2/299	0.298099	0.667657	0	0	1.86181	2.2534	STAT5A;SH3KBP1
HSF2 human tf ARCHS4 coexpression	2/299	0.298099	0.667657	0	0	1.86181	2.2534	BLCAP;PJA1
ALX4 human tf ARCHS4 coexpression	2/299	0.298099	0.667657	0	0	1.86181	2.2534	MYO1C;TBC1D16
TEAD2 human tf ARCHS4 coexpression	2/299	0.298099	0.667657	0	0	1.86181	2.2534	MLEC;TBC1D16
FOSL2 human tf ARCHS4 coexpression	2/299	0.298099	0.667657	0	0	1.86181	2.2534	ACSL1;ABCD1
NFKB2 human tf ARCHS4 coexpression	2/299	0.298099	0.667657	0	0	1.86181	2.2534	STAT5A;ABCD1
PGR human tf ARCHS4 coexpression	2/299	0.298099	0.667657	0	0	1.86181	2.2534	MCCC2;PTGER3
GRHL2 human tf ARCHS4 coexpression	2/299	0.298099	0.667657	0	0	1.86181	2.2534	MCCC2;PTPRF
RCOR1 human tf ARCHS4 coexpression	2/299	0.298099	0.667657	0	0	1.86181	2.2534	RXRA;MLEC
SOX10 human tf ARCHS4 coexpression	2/299	0.298099	0.667657	0	0	1.86181	2.2534	NAT8L;TBC1D16
NFATC4 human tf ARCHS4 coexpression	2/299	0.298099	0.667657	0	0	1.86181	2.2534	MYO1C;TBC1D16
HNF4A human tf ARCHS4 coexpression	2/299	0.298099	0.667657	0	0	1.86181	2.2534	EPB41L4B;TST
KLF5 human tf ARCHS4 coexpression	2/299	0.298099	0.667657	0	0	1.86181	2.2534	EPB41L4B;RETSAT
RELB human tf ARCHS4 coexpression	2/299	0.298099	0.667657	0	0	1.86181	2.2534	STAT5A;ABCD1
MEIS3 human tf ARCHS4 coexpression	2/299	0.298099	0.667657	0	0	1.86181	2.2534	NAT8L;TBC1D16
DBP human tf ARCHS4 coexpression	2/299	0.298099	0.667657	0	0	1.86181	2.2534	SLC25A16;HEPACAM
KLF1 human tf ARCHS4 coexpression	2/299	0.298099	0.667657	0	0	1.86181	2.2534	STAT5A;ACADS
USF2 human tf ARCHS4 coexpression	2/299	0.298099	0.667657	0	0	1.86181	2.2534	RXRA;ABCD1
TFEC human tf ARCHS4 coexpression	2/299	0.298099	0.667657	0	0	1.86181	2.2534	STAT5A;ABCD1
LHX6 human tf ARCHS4 coexpression	2/299	0.298099	0.667657	0	0	1.86181	2.2534	RTN3;PJA1
CREB3 human tf ARCHS4 coexpression	2/299	0.298099	0.667657	0	0	1.86181	2.2534	BLCAP;PJA1
HOXB6 human tf ARCHS4 coexpression	2/299	0.298099	0.667657	0	0	1.86181	2.2534	MYO1C;MLEC
NFKB1 human tf ARCHS4 coexpression	2/299	0.298099	0.667657	0	0	1.86181	2.2534	STAT5A;ABCD1
ELK3 human tf ARCHS4 coexpression	2/299	0.298099	0.667657	0	0	1.86181	2.2534	MYO1C;SH3KBP1
PPARD human tf ARCHS4 coexpression	2/299	0.298099	0.667657	0	0	1.86181	2.2534	MYO1C;ABCD1
BCL6 human tf ARCHS4 coexpression	2/299	0.298099	0.667657	0	0	1.86181	2.2534	RXRA;ACSL1
TFCP2L1 human tf ARCHS4 coexpression	2/299	0.298099	0.667657	0	0	1.86181	2.2534	EPB41L4B;PTPRF
ATF2 human tf ARCHS4 coexpression	2/299	0.298099	0.667657	0	0	1.86181	2.2534	RTN3;BLCAP
NFE2L2 human tf ARCHS4 coexpression	2/299	0.298099	0.667657	0	0	1.86181	2.2534	ACSL1;ABCD1
ZBTB17 human tf ARCHS4 coexpression	2/299	0.298099	0.667657	0	0	1.86181	2.2534	STAT5A;ABCD1
NR5A2 human tf ARCHS4 coexpression	2/299	0.298099	0.667657	0	0	1.86181	2.2534	SLC25A16;EPB41L4B
ID3 human tf ARCHS4 coexpression	2/299	0.298099	0.667657	0	0	1.86181	2.2534	MGST1;PRDX6
IRF6 human tf ARCHS4 coexpression	2/299	0.298099	0.667657	0	0	1.86181	2.2534	EPB41L4B;PTPRF
NKX2-3 human tf ARCHS4 coexpression	2/299	0.298099	0.667657	0	0	1.86181	2.2534	STAT5A;ACADS
HOXB7 human tf ARCHS4 coexpression	2/299	0.298099	0.667657	0	0	1.86181	2.2534	HEBP2;PRDX6
TBX2 human tf ARCHS4 coexpression	2/299	0.298099	0.667657	0	0	1.86181	2.2534	MYO1C;TBC1D16
ZNF205 human tf ARCHS4 coexpression	2/299	0.298099	0.667657	0	0	1.86181	2.2534	MYO1C;TBC1D16
TWIST1 human tf ARCHS4 coexpression	2/299	0.298099	0.667657	0	0	1.86181	2.2534	MYO1C;TBC1D16
CTCFL human tf ARCHS4 coexpression	2/299	0.298099	0.667657	0	0	1.86181	2.2534	STAT5A;PDP2
ZNFX1 human tf ARCHS4 coexpression	2/299	0.298099	0.667657	0	0	1.86181	2.2534	ACSL1;ABCD1
SPDEF human tf ARCHS4 coexpression	2/299	0.298099	0.667657	0	0	1.86181	2.2534	MCCC2;MYO1C
SIX1 human tf ARCHS4 coexpression	2/299	0.298099	0.667657	0	0	1.86181	2.2534	GPD1;PGM1
IRF5 human tf ARCHS4 coexpression	2/299	0.298099	0.667657	0	0	1.86181	2.2534	STAT5A;ABCD1
MYOD1 human tf ARCHS4 coexpression	2/299	0.298099	0.667657	0	0	1.86181	2.2534	ACO2;PGM1
FOXA1 human tf ARCHS4 coexpression	2/299	0.298099	0.667657	0	0	1.86181	2.2534	MCCC2;PTPRF
GATA5 human tf ARCHS4 coexpression	2/299	0.298099	0.667657	0	0	1.86181	2.2534	SUCLG1;AGPAT2
ARNTL human tf ARCHS4 coexpression	2/299	0.298099	0.667657	0	0	1.86181	2.2534	SH3KBP1;ACSL1
RAX human tf ARCHS4 coexpression	2/299	0.298099	0.667657	0	0	1.86181	2.2534	TYRO3;PRDX6
GATA4 human tf ARCHS4 coexpression	2/299	0.298099	0.667657	0	0	1.86181	2.2534	TYRO3;PRDX6
HLX human tf ARCHS4 coexpression	2/299	0.298099	0.667657	0	0	1.86181	2.2534	ACSL1;ABCD1
KLF4 human tf ARCHS4 coexpression	2/299	0.298099	0.667657	0	0	1.86181	2.2534	ALDH2;RETSAT
IRF4 human tf ARCHS4 coexpression	2/299	0.298099	0.667657	0	0	1.86181	2.2534	STAT5A;SH3KBP1
LBX1 human tf ARCHS4 coexpression	2/299	0.298099	0.667657	0	0	1.86181	2.2534	ACO2;PGM1
ESR2 human tf ARCHS4 coexpression	2/299	0.298099	0.667657	0	0	1.86181	2.2534	MCCC2;PTPRF
NFIC human tf ARCHS4 coexpression	2/299	0.298099	0.667657	0	0	1.86181	2.2534	MYO1C;PNPLA2
RXRG human tf ARCHS4 coexpression	2/299	0.298099	0.667657	0	0	1.86181	2.2534	ACO2;PGM1
RORC human tf ARCHS4 coexpression	2/299	0.298099	0.667657	0	0	1.86181	2.2534	ALDH1L1;PGM1
SOX13 human tf ARCHS4 coexpression	2/299	0.298099	0.667657	0	0	1.86181	2.2534	PTPRF;TBC1D16
NR1I2 human tf ARCHS4 coexpression	2/299	0.298099	0.667657	0	0	1.86181	2.2534	TST;ACADS
NKX6-2 human tf ARCHS4 coexpression	2/299	0.298099	0.667657	0	0	1.86181	2.2534	NAT8L;BOK
TBX6 human tf ARCHS4 coexpression	2/299	0.298099	0.667657	0	0	1.86181	2.2534	GHR;SLC25A16
NR3C2 human tf ARCHS4 coexpression	2/299	0.298099	0.667657	0	0	1.86181	2.2534	EPB41L4B;RETSAT
ZIC1 human tf ARCHS4 coexpression	2/299	0.298099	0.667657	0	0	1.86181	2.2534	TMEM132C;NAT8L
BATF human tf ARCHS4 coexpression	2/299	0.298099	0.667657	0	0	1.86181	2.2534	STAT5A;ABCD1
HOXB13 human tf ARCHS4 coexpression	2/299	0.298099	0.667657	0	0	1.86181	2.2534	MCCC2;PDP2
ZNF385A human tf ARCHS4 coexpression	2/299	0.298099	0.667657	0	0	1.86181	2.2534	RXRA;ABCD1
ZNF281 human tf ARCHS4 coexpression	2/299	0.298099	0.667657	0	0	1.86181	2.2534	MGST1;GYG2
NEUROD6 human tf ARCHS4 coexpression	2/299	0.298099	0.667657	0	0	1.86181	2.2534	RTN3;PJA1
SOX17 human tf ARCHS4 coexpression	2/299	0.298099	0.667657	0	0	1.86181	2.2534	FZD4;GYG2
HNF4G human tf ARCHS4 coexpression	2/299	0.298099	0.667657	0	0	1.86181	2.2534	EPB41L4B;RETSAT
SOHLH1 human tf ARCHS4 coexpression	2/299	0.298099	0.667657	0	0	1.86181	2.2534	RTN3;NAT8L
GFI1B human tf ARCHS4 coexpression	2/299	0.298099	0.667657	0	0	1.86181	2.2534	PRKAR2B;EMC3
SALL2 human tf ARCHS4 coexpression	2/299	0.298099	0.667657	0	0	1.86181	2.2534	TYRO3;TBC1D16
TEF human tf ARCHS4 coexpression	2/299	0.298099	0.667657	0	0	1.86181	2.2534	ACO2;NAT8L
BATF2 human tf ARCHS4 coexpression	2/299	0.298099	0.667657	0	0	1.86181	2.2534	ACSL1;ABCD1
PTF1A human tf ARCHS4 coexpression	2/299	0.298099	0.667657	0	0	1.86181	2.2534	ECHDC3;ACACB
NR0B1 human tf ARCHS4 coexpression	2/299	0.298099	0.667657	0	0	1.86181	2.2534	FITM2;HADH
ONECUT1 human tf ARCHS4 coexpression	2/299	0.298099	0.667657	0	0	1.86181	2.2534	PDP2;PEX11A
NPAS2 human tf ARCHS4 coexpression	2/299	0.298099	0.667657	0	0	1.86181	2.2534	MYO1C;PTPRF
FOXA3 human tf ARCHS4 coexpression	2/299	0.298099	0.667657	0	0	1.86181	2.2534	EPB41L4B;TST
SCRT1 human tf ARCHS4 coexpression	2/299	0.298099	0.667657	0	0	1.86181	2.2534	C19ORF12;NAT8L
SOX7 human tf ARCHS4 coexpression	2/299	0.298099	0.667657	0	0	1.86181	2.2534	FZD4;FAM213A
ARNT2 human tf ARCHS4 coexpression	2/299	0.298099	0.667657	0	0	1.86181	2.2534	RTN3;NAT8L
ZNF25 human tf ARCHS4 coexpression	2/299	0.298099	0.667657	0	0	1.86181	2.2534	RTN3;BLCAP
HOXD8 human tf ARCHS4 coexpression	2/299	0.298099	0.667657	0	0	1.86181	2.2534	MYO1C;FZD4
IRX3 human tf ARCHS4 coexpression	2/299	0.298099	0.667657	0	0	1.86181	2.2534	MYO1C;PTPRF
MSC human tf ARCHS4 coexpression	2/299	0.298099	0.667657	0	0	1.86181	2.2534	AIFM2;ABCD1
ATOH7 human tf ARCHS4 coexpression	2/299	0.298099	0.667657	0	0	1.86181	2.2534	RTN3;OXCT1
HOXC10 human tf ARCHS4 coexpression	2/299	0.298099	0.667657	0	0	1.86181	2.2534	ACO2;PGM1
SOX2 human tf ARCHS4 coexpression	2/299	0.298099	0.667657	0	0	1.86181	2.2534	TMEM132C;TYRO3
CREB3L2 human tf ARCHS4 coexpression	2/299	0.298099	0.667657	0	0	1.86181	2.2534	MYO1C;MLEC
MAFA human tf ARCHS4 coexpression	2/299	0.298099	0.667657	0	0	1.86181	2.2534	HADH;PGM1
ASCL2 human tf ARCHS4 coexpression	2/299	0.298099	0.667657	0	0	1.86181	2.2534	RXRA;ABCD1
POU6F1 human tf ARCHS4 coexpression	2/299	0.298099	0.667657	0	0	1.86181	2.2534	RTN3;NAT8L
IRF7 human tf ARCHS4 coexpression	2/299	0.298099	0.667657	0	0	1.86181	2.2534	ACSL1;ABCD1
NR2F2 human tf ARCHS4 coexpression	2/299	0.298099	0.667657	0	0	1.86181	2.2534	MYO1C;TBC1D16
SHOX human tf ARCHS4 coexpression	2/299	0.298099	0.667657	0	0	1.86181	2.2534	SLC25A16;HEPACAM
PPARA human tf ARCHS4 coexpression	2/299	0.298099	0.667657	0	0	1.86181	2.2534	SLC25A16;HEPACAM
FOXD3 human tf ARCHS4 coexpression	2/299	0.298099	0.667657	0	0	1.86181	2.2534	MGST1;TBC1D16
SP6 human tf ARCHS4 coexpression	2/299	0.298099	0.667657	0	0	1.86181	2.2534	MYO1C;PTPRF
MAFG human tf ARCHS4 coexpression	2/299	0.298099	0.667657	0	0	1.86181	2.2534	PGD;ABCD1
ZNF26 human tf ARCHS4 coexpression	2/299	0.298099	0.667657	0	0	1.86181	2.2534	SLC25A16;HEPACAM
POU5F1 human tf ARCHS4 coexpression	2/299	0.298099	0.667657	0	0	1.86181	2.2534	MLEC;TBC1D16
WIZ human tf ARCHS4 coexpression	2/299	0.298099	0.667657	0	0	1.86181	2.2534	MYO1C;TBC1D16
CREB3L3 human tf ARCHS4 coexpression	2/299	0.298099	0.667657	0	0	1.86181	2.2534	TST;AGPAT2
ZNF532 human tf ARCHS4 coexpression	2/299	0.298099	0.667657	0	0	1.86181	2.2534	TYRO3;TBC1D16
ZNF184 human tf ARCHS4 coexpression	2/299	0.298099	0.667657	0	0	1.86181	2.2534	OXCT1;PJA1
ZNF629 human tf ARCHS4 coexpression	2/299	0.298099	0.667657	0	0	1.86181	2.2534	MLEC;TBC1D16
ZNF423 human tf ARCHS4 coexpression	2/299	0.298099	0.667657	0	0	1.86181	2.2534	GPT2;TBC1D16
FOXF1 human tf ARCHS4 coexpression	2/299	0.298099	0.667657	0	0	1.86181	2.2534	MYO1C;ACO1
ZNF90 human tf ARCHS4 coexpression	2/299	0.298099	0.667657	0	0	1.86181	2.2534	SLC25A16;HEPACAM
ZNF550 human tf ARCHS4 coexpression	2/299	0.298099	0.667657	0	0	1.86181	2.2534	DLD;PJA1
ZNF419 human tf ARCHS4 coexpression	2/299	0.298099	0.667657	0	0	1.86181	2.2534	SLC25A16;HEPACAM
HLF human tf ARCHS4 coexpression	2/299	0.298099	0.667657	0	0	1.86181	2.2534	GPT2;NAT8L
GON4L human tf ARCHS4 coexpression	2/299	0.298099	0.667657	0	0	1.86181	2.2534	PDP2;HEPACAM
KLF7 human tf ARCHS4 coexpression	2/299	0.298099	0.667657	0	0	1.86181	2.2534	RTN3;BLCAP
NKX2-2 human tf ARCHS4 coexpression	2/299	0.298099	0.667657	0	0	1.86181	2.2534	EPB41L4B;HADH
GLIS2 human tf ARCHS4 coexpression	2/299	0.298099	0.667657	0	0	1.86181	2.2534	MYO1C;TBC1D16
ZNF341 human tf ARCHS4 coexpression	2/299	0.298099	0.667657	0	0	1.86181	2.2534	PLA2G16;PRDX6
ZFP37 human tf ARCHS4 coexpression	2/299	0.298099	0.667657	0	0	1.86181	2.2534	BLCAP;PJA1
ZNF365 human tf ARCHS4 coexpression	2/299	0.298099	0.667657	0	0	1.86181	2.2534	RTN3;NAT8L
ZNF710 human tf ARCHS4 coexpression	2/299	0.298099	0.667657	0	0	1.86181	2.2534	RXRA;ABCD1
ZNF287 human tf ARCHS4 coexpression	2/299	0.298099	0.667657	0	0	1.86181	2.2534	RTN3;PJA1
PRDM15 human tf ARCHS4 coexpression	2/299	0.298099	0.667657	0	0	1.86181	2.2534	PDP2;FITM2
ZNF697 human tf ARCHS4 coexpression	2/299	0.298099	0.667657	0	0	1.86181	2.2534	PGD;TBC1D16
ZNF385B human tf ARCHS4 coexpression	2/299	0.298099	0.667657	0	0	1.86181	2.2534	RTN3;NAT8L
FOXO1 human tf ARCHS4 coexpression	2/299	0.298099	0.667657	0	0	1.86181	2.2534	ACACB;ABHD15
ZFP36L2 human tf ARCHS4 coexpression	2/299	0.298099	0.667657	0	0	1.86181	2.2534	STAT5A;AGPAT2
MIER3 human tf ARCHS4 coexpression	2/299	0.298099	0.667657	0	0	1.86181	2.2534	EPB41L4B;MLEC
TAL1 human tf ARCHS4 coexpression	2/299	0.298099	0.667657	0	0	1.86181	2.2534	STAT5A;PRKAR2B
NFIL3 human tf ARCHS4 coexpression	2/299	0.298099	0.667657	0	0	1.86181	2.2534	ACSL1;ABHD15
ZNF606 human tf ARCHS4 coexpression	2/299	0.298099	0.667657	0	0	1.86181	2.2534	BLCAP;PJA1
ZNF226 human tf ARCHS4 coexpression	2/299	0.298099	0.667657	0	0	1.86181	2.2534	BLCAP;PJA1
ZNF554 human tf ARCHS4 coexpression	2/299	0.298099	0.667657	0	0	1.86181	2.2534	SLC25A16;FITM2
ETV3L human tf ARCHS4 coexpression	2/299	0.298099	0.667657	0	0	1.86181	2.2534	STAT5A;ABCD1
KLF14 human tf ARCHS4 coexpression	2/299	0.298099	0.667657	0	0	1.86181	2.2534	MYO1C;PPARG
DRAP1 human tf ARCHS4 coexpression	2/299	0.298099	0.667657	0	0	1.86181	2.2534	MYO1C;SH3KBP1
KCMF1 human tf ARCHS4 coexpression	2/299	0.298099	0.667657	0	0	1.86181	2.2534	RXRA;MLEC
ZFP41 human tf ARCHS4 coexpression	2/299	0.298099	0.667657	0	0	1.86181	2.2534	MLEC;TBC1D16
ZNF329 human tf ARCHS4 coexpression	2/299	0.298099	0.667657	0	0	1.86181	2.2534	SLC25A16;FITM2
ZNF623 human tf ARCHS4 coexpression	2/299	0.298099	0.667657	0	0	1.86181	2.2534	FITM2;BLCAP
ZNF438 human tf ARCHS4 coexpression	2/299	0.298099	0.667657	0	0	1.86181	2.2534	ACSL1;EMC3
ZNF445 human tf ARCHS4 coexpression	2/299	0.298099	0.667657	0	0	1.86181	2.2534	SLC25A16;PDP2
SNAI3 human tf ARCHS4 coexpression	2/299	0.298099	0.667657	0	0	1.86181	2.2534	RXRA;ABCD1
ZFP91 human tf ARCHS4 coexpression	2/299	0.298099	0.667657	0	0	1.86181	2.2534	MYO1C;MLEC
ZNF493 human tf ARCHS4 coexpression	2/299	0.298099	0.667657	0	0	1.86181	2.2534	SLC25A16;PDP2
ZNF565 human tf ARCHS4 coexpression	2/299	0.298099	0.667657	0	0	1.86181	2.2534	RTN3;BLCAP
ZNF138 human tf ARCHS4 coexpression	2/299	0.298099	0.667657	0	0	1.86181	2.2534	RTN3;PJA1
ZNF257 human tf ARCHS4 coexpression	2/299	0.298099	0.667657	0	0	1.86181	2.2534	SLC25A16;ABHD15
ZNF347 human tf ARCHS4 coexpression	2/299	0.298099	0.667657	0	0	1.86181	2.2534	SLC25A16;PDP2
ZNF512 human tf ARCHS4 coexpression	2/299	0.298099	0.667657	0	0	1.86181	2.2534	RTN3;PJA1
ZNF536 human tf ARCHS4 coexpression	2/299	0.298099	0.667657	0	0	1.86181	2.2534	RTN3;PJA1
ZNF358 human tf ARCHS4 coexpression	2/299	0.298099	0.667657	0	0	1.86181	2.2534	ACO2;NAT8L
ZFP57 human tf ARCHS4 coexpression	2/299	0.298099	0.667657	0	0	1.86181	2.2534	STAT5A;ETFA
SIM2 human tf ARCHS4 coexpression	2/299	0.298099	0.667657	0	0	1.86181	2.2534	MCCC2;SLC25A16
TUB human tf ARCHS4 coexpression	2/299	0.298099	0.667657	0	0	1.86181	2.2534	RTN3;NAT8L
ZNF800 human tf ARCHS4 coexpression	2/299	0.298099	0.667657	0	0	1.86181	2.2534	STAT5A;SH3KBP1
ZNF346 human tf ARCHS4 coexpression	2/299	0.298099	0.667657	0	0	1.86181	2.2534	BLCAP;PJA1
ZNF787 human tf ARCHS4 coexpression	2/299	0.298099	0.667657	0	0	1.86181	2.2534	RXRA;ABCD1
CARHSP1 human tf ARCHS4 coexpression	2/299	0.298099	0.667657	0	0	1.86181	2.2534	GPT2;TBC1D16
GATAD1 human tf ARCHS4 coexpression	2/299	0.298099	0.667657	0	0	1.86181	2.2534	SLC25A16;PDP2
ZNF764 human tf ARCHS4 coexpression	2/299	0.298099	0.667657	0	0	1.86181	2.2534	STAT5A;ACADS
ZNF778 human tf ARCHS4 coexpression	2/299	0.298099	0.667657	0	0	1.86181	2.2534	SLC25A16;PDP2
ZNF594 human tf ARCHS4 coexpression	2/299	0.298099	0.667657	0	0	1.86181	2.2534	FITM2;PJA1
ZNF792 human tf ARCHS4 coexpression	2/299	0.298099	0.667657	0	0	1.86181	2.2534	STAT5A;PEX19
CSDE1 human tf ARCHS4 coexpression	2/299	0.298099	0.667657	0	0	1.86181	2.2534	MCCC2;MLEC
TRIT1 human tf ARCHS4 coexpression	2/299	0.298099	0.667657	0	0	1.86181	2.2534	DLD;PRDX6
MTA3 human tf ARCHS4 coexpression	2/299	0.298099	0.667657	0	0	1.86181	2.2534	TYRO3;MGST1
RIOK2 human tf ARCHS4 coexpression	2/299	0.298099	0.667657	0	0	1.86181	2.2534	MTHFD1;DLD
PARP12 human tf ARCHS4 coexpression	2/299	0.298099	0.667657	0	0	1.86181	2.2534	ACSL1;ABCD1
SSH1 human tf ARCHS4 coexpression	2/299	0.298099	0.667657	0	0	1.86181	2.2534	MYO1C;HEPACAM
RAPGEF4 human tf ARCHS4 coexpression	2/299	0.298099	0.667657	0	0	1.86181	2.2534	RTN3;NAT8L
ZC3H7B human tf ARCHS4 coexpression	2/299	0.298099	0.667657	0	0	1.86181	2.2534	MYO1C;TBC1D16
PLEK2 human tf ARCHS4 coexpression	2/299	0.298099	0.667657	0	0	1.86181	2.2534	BCAP31;MYO1C
CHRAC1 human tf ARCHS4 coexpression	2/299	0.298099	0.667657	0	0	1.86181	2.2534	BCAP31;MTHFD1
PPP1R13L human tf ARCHS4 coexpression	2/299	0.298099	0.667657	0	0	1.86181	2.2534	MYO1C;PTPRF
PLEKHA4 human tf ARCHS4 coexpression	2/299	0.298099	0.667657	0	0	1.86181	2.2534	AIFM2;TBC1D16
CBLL1 human tf ARCHS4 coexpression	2/299	0.298099	0.667657	0	0	1.86181	2.2534	FITM2;DLD
ZC3HAV1 human tf ARCHS4 coexpression	2/299	0.298099	0.667657	0	0	1.86181	2.2534	HEBP2;ETFA
MET human tf ARCHS4 coexpression	2/299	0.298099	0.667657	0	0	1.86181	2.2534	MYO1C;MLEC
EDF1 human tf ARCHS4 coexpression	2/299	0.298099	0.667657	0	0	1.86181	2.2534	BCAP31;TST
TRIM3 human tf ARCHS4 coexpression	2/299	0.298099	0.667657	0	0	1.86181	2.2534	RTN3;NAT8L
TRIM32 human tf ARCHS4 coexpression	2/299	0.298099	0.667657	0	0	1.86181	2.2534	PLA2G16;PGM1
GTF3A human tf ARCHS4 coexpression	2/299	0.298099	0.667657	0	0	1.86181	2.2534	SH3KBP1;ACADS
CENPB human tf ARCHS4 coexpression	2/299	0.298099	0.667657	0	0	1.86181	2.2534	MYO1C;BOK
PLXNA3 human tf ARCHS4 coexpression	2/299	0.298099	0.667657	0	0	1.86181	2.2534	PTPRF;TBC1D16
NR0B2 human tf ARCHS4 coexpression	2/299	0.298099	0.667657	0	0	1.86181	2.2534	EPB41L4B;GPT2
CUL4A human tf ARCHS4 coexpression	2/299	0.298099	0.667657	0	0	1.86181	2.2534	MLEC;PGM1
ZC3H8 human tf ARCHS4 coexpression	2/299	0.298099	0.667657	0	0	1.86181	2.2534	SLC25A16;HEPACAM
SLC4A10 human tf ARCHS4 coexpression	2/299	0.298099	0.667657	0	0	1.86181	2.2534	RTN3;NAT8L
CUL4B human tf ARCHS4 coexpression	2/299	0.298099	0.667657	0	0	1.86181	2.2534	MYO1C;ACO1
U2AF1 human tf ARCHS4 coexpression	2/299	0.298099	0.667657	0	0	1.86181	2.2534	SLC25A16;MTHFD1
DVL3 human tf ARCHS4 coexpression	2/299	0.298099	0.667657	0	0	1.86181	2.2534	MYO1C;TBC1D16
VPS72 human tf ARCHS4 coexpression	2/299	0.298099	0.667657	0	0	1.86181	2.2534	BLCAP;PJA1
RELL2 human tf ARCHS4 coexpression	2/299	0.298099	0.667657	0	0	1.86181	2.2534	RTN3;NAT8L
COPS2 human tf ARCHS4 coexpression	2/299	0.298099	0.667657	0	0	1.86181	2.2534	DLD;PRDX6
PKHD1 human tf ARCHS4 coexpression	2/299	0.298099	0.667657	0	0	1.86181	2.2534	FZD4;PTGER3
KAT5 human tf ARCHS4 coexpression	2/299	0.298099	0.667657	0	0	1.86181	2.2534	STAT5A;ABCD1
TIGD2 human tf ARCHS4 coexpression	2/299	0.298099	0.667657	0	0	1.86181	2.2534	PRKAR2B;PRDX6
RGS6 human tf ARCHS4 coexpression	2/299	0.298099	0.667657	0	0	1.86181	2.2534	PRKAR2B;EMC3
RGS7 human tf ARCHS4 coexpression	2/299	0.298099	0.667657	0	0	1.86181	2.2534	RTN3;NAT8L
PRMT3 human tf ARCHS4 coexpression	2/299	0.298099	0.667657	0	0	1.86181	2.2534	MTHFD1;DLD
NCOR2 human tf ARCHS4 coexpression	2/299	0.298099	0.667657	0	0	1.86181	2.2534	MYO1C;TBC1D16
PLXNB3 human tf ARCHS4 coexpression	2/299	0.298099	0.667657	0	0	1.86181	2.2534	NAT8L;BOK
HOXA11 human tf ARCHS4 coexpression	1/299	0.667657	0.667657	0	0	0.914849	0.369582	MYO1C
SOX8 human tf ARCHS4 coexpression	1/299	0.667657	0.667657	0	0	0.914849	0.369582	NAT8L
PAX6 human tf ARCHS4 coexpression	1/299	0.667657	0.667657	0	0	0.914849	0.369582	HADH
TFAP2B human tf ARCHS4 coexpression	1/299	0.667657	0.667657	0	0	0.914849	0.369582	C19ORF12
ETV7 human tf ARCHS4 coexpression	1/299	0.667657	0.667657	0	0	0.914849	0.369582	ACSL1
NR1H4 human tf ARCHS4 coexpression	1/299	0.667657	0.667657	0	0	0.914849	0.369582	TST
ISL1 human tf ARCHS4 coexpression	1/299	0.667657	0.667657	0	0	0.914849	0.369582	ABHD15
SNAI2 human tf ARCHS4 coexpression	1/299	0.667657	0.667657	0	0	0.914849	0.369582	MYO1C
ARNTL2 human tf ARCHS4 coexpression	1/299	0.667657	0.667657	0	0	0.914849	0.369582	MYO1C
HOXC8 human tf ARCHS4 coexpression	1/299	0.667657	0.667657	0	0	0.914849	0.369582	MYO1C
ZIC2 human tf ARCHS4 coexpression	1/299	0.667657	0.667657	0	0	0.914849	0.369582	MGST1
NFE2L3 human tf ARCHS4 coexpression	1/299	0.667657	0.667657	0	0	0.914849	0.369582	MLEC
MXD1 human tf ARCHS4 coexpression	1/299	0.667657	0.667657	0	0	0.914849	0.369582	ACSL1
DLX3 human tf ARCHS4 coexpression	1/299	0.667657	0.667657	0	0	0.914849	0.369582	MYO1C
DMRT3 human tf ARCHS4 coexpression	1/299	0.667657	0.667657	0	0	0.914849	0.369582	PJA1
MEF2B human tf ARCHS4 coexpression	1/299	0.667657	0.667657	0	0	0.914849	0.369582	SH3KBP1
POU1F1 human tf ARCHS4 coexpression	1/299	0.667657	0.667657	0	0	0.914849	0.369582	PTGER3
ZNF76 human tf ARCHS4 coexpression	1/299	0.667657	0.667657	0	0	0.914849	0.369582	ACO2
YBX1 human tf ARCHS4 coexpression	1/299	0.667657	0.667657	0	0	0.914849	0.369582	MLEC
MEF2A human tf ARCHS4 coexpression	1/299	0.667657	0.667657	0	0	0.914849	0.369582	MRAS
PITX1 human tf ARCHS4 coexpression	1/299	0.667657	0.667657	0	0	0.914849	0.369582	HEPACAM
HES2 human tf ARCHS4 coexpression	1/299	0.667657	0.667657	0	0	0.914849	0.369582	SLC25A16
GLI2 human tf ARCHS4 coexpression	1/299	0.667657	0.667657	0	0	0.914849	0.369582	TBC1D16
RARB human tf ARCHS4 coexpression	1/299	0.667657	0.667657	0	0	0.914849	0.369582	GYG2
TBX5 human tf ARCHS4 coexpression	1/299	0.667657	0.667657	0	0	0.914849	0.369582	MYO1C
ZNF10 human tf ARCHS4 coexpression	1/299	0.667657	0.667657	0	0	0.914849	0.369582	PJA1
ESR1 human tf ARCHS4 coexpression	1/299	0.667657	0.667657	0	0	0.914849	0.369582	MCCC2
CREM human tf ARCHS4 coexpression	1/299	0.667657	0.667657	0	0	0.914849	0.369582	EMC3
CDC5L human tf ARCHS4 coexpression	1/299	0.667657	0.667657	0	0	0.914849	0.369582	BLCAP
XBP1 human tf ARCHS4 coexpression	1/299	0.667657	0.667657	0	0	0.914849	0.369582	MCCC2
SIX4 human tf ARCHS4 coexpression	1/299	0.667657	0.667657	0	0	0.914849	0.369582	PGM1
HIF1A human tf ARCHS4 coexpression	1/299	0.667657	0.667657	0	0	0.914849	0.369582	ACO1
NFATC2 human tf ARCHS4 coexpression	1/299	0.667657	0.667657	0	0	0.914849	0.369582	SH3KBP1
ZNF174 human tf ARCHS4 coexpression	1/299	0.667657	0.667657	0	0	0.914849	0.369582	HEBP2
TRPS1 human tf ARCHS4 coexpression	1/299	0.667657	0.667657	0	0	0.914849	0.369582	PTGER3
LYL1 human tf ARCHS4 coexpression	1/299	0.667657	0.667657	0	0	0.914849	0.369582	STAT5A
ZNF175 human tf ARCHS4 coexpression	1/299	0.667657	0.667657	0	0	0.914849	0.369582	GHR
ERF human tf ARCHS4 coexpression	1/299	0.667657	0.667657	0	0	0.914849	0.369582	MYO1C
HBP1 human tf ARCHS4 coexpression	1/299	0.667657	0.667657	0	0	0.914849	0.369582	ACSL1
HOXA3 human tf ARCHS4 coexpression	1/299	0.667657	0.667657	0	0	0.914849	0.369582	FAH
GATA3 human tf ARCHS4 coexpression	1/299	0.667657	0.667657	0	0	0.914849	0.369582	MCCC2
PITX3 human tf ARCHS4 coexpression	1/299	0.667657	0.667657	0	0	0.914849	0.369582	PGM1
EBF3 human tf ARCHS4 coexpression	1/299	0.667657	0.667657	0	0	0.914849	0.369582	GYG2
UBTF human tf ARCHS4 coexpression	1/299	0.667657	0.667657	0	0	0.914849	0.369582	MLEC
PHOX2B human tf ARCHS4 coexpression	1/299	0.667657	0.667657	0	0	0.914849	0.369582	TBC1D16
ELF2 human tf ARCHS4 coexpression	1/299	0.667657	0.667657	0	0	0.914849	0.369582	GYG2
SOX6 human tf ARCHS4 coexpression	1/299	0.667657	0.667657	0	0	0.914849	0.369582	PJA1
MYF6 human tf ARCHS4 coexpression	1/299	0.667657	0.667657	0	0	0.914849	0.369582	PGM1
MYF5 human tf ARCHS4 coexpression	1/299	0.667657	0.667657	0	0	0.914849	0.369582	MRAS
NANOG human tf ARCHS4 coexpression	1/299	0.667657	0.667657	0	0	0.914849	0.369582	MGST1
BACH2 human tf ARCHS4 coexpression	1/299	0.667657	0.667657	0	0	0.914849	0.369582	HEPACAM
SRF human tf ARCHS4 coexpression	1/299	0.667657	0.667657	0	0	0.914849	0.369582	MYO1C
IRX4 human tf ARCHS4 coexpression	1/299	0.667657	0.667657	0	0	0.914849	0.369582	VTI1B
NR3C1 human tf ARCHS4 coexpression	1/299	0.667657	0.667657	0	0	0.914849	0.369582	SH3KBP1
HES1 human tf ARCHS4 coexpression	1/299	0.667657	0.667657	0	0	0.914849	0.369582	TMEM132C
FOXP1 human tf ARCHS4 coexpression	1/299	0.667657	0.667657	0	0	0.914849	0.369582	HEPACAM
TLX2 human tf ARCHS4 coexpression	1/299	0.667657	0.667657	0	0	0.914849	0.369582	TBC1D16
OTX1 human tf ARCHS4 coexpression	1/299	0.667657	0.667657	0	0	0.914849	0.369582	TMEM132C
CEBPZ human tf ARCHS4 coexpression	1/299	0.667657	0.667657	0	0	0.914849	0.369582	DLD
PRRX1 human tf ARCHS4 coexpression	1/299	0.667657	0.667657	0	0	0.914849	0.369582	MYO1C
MEF2D human tf ARCHS4 coexpression	1/299	0.667657	0.667657	0	0	0.914849	0.369582	ACO2
TFAP2E human tf ARCHS4 coexpression	1/299	0.667657	0.667657	0	0	0.914849	0.369582	ACADS
ETV3 human tf ARCHS4 coexpression	1/299	0.667657	0.667657	0	0	0.914849	0.369582	ACSL1
MYB human tf ARCHS4 coexpression	1/299	0.667657	0.667657	0	0	0.914849	0.369582	STAT5A
TCF21 human tf ARCHS4 coexpression	1/299	0.667657	0.667657	0	0	0.914849	0.369582	MYO1C
ONECUT2 human tf ARCHS4 coexpression	1/299	0.667657	0.667657	0	0	0.914849	0.369582	PTGER3
PROX2 human tf ARCHS4 coexpression	1/299	0.667657	0.667657	0	0	0.914849	0.369582	FITM2
HOXB8 human tf ARCHS4 coexpression	1/299	0.667657	0.667657	0	0	0.914849	0.369582	TBC1D16
HOXB3 human tf ARCHS4 coexpression	1/299	0.667657	0.667657	0	0	0.914849	0.369582	MYO1C
NFYB human tf ARCHS4 coexpression	1/299	0.667657	0.667657	0	0	0.914849	0.369582	MGST1
TSHZ3 human tf ARCHS4 coexpression	1/299	0.667657	0.667657	0	0	0.914849	0.369582	MRAS
MYOG human tf ARCHS4 coexpression	1/299	0.667657	0.667657	0	0	0.914849	0.369582	MRAS
HOXA7 human tf ARCHS4 coexpression	1/299	0.667657	0.667657	0	0	0.914849	0.369582	SH3KBP1
EGR2 human tf ARCHS4 coexpression	1/299	0.667657	0.667657	0	0	0.914849	0.369582	PGD
NR4A1 human tf ARCHS4 coexpression	1/299	0.667657	0.667657	0	0	0.914849	0.369582	ALDH2
HOXC13 human tf ARCHS4 coexpression	1/299	0.667657	0.667657	0	0	0.914849	0.369582	MYO1C
HOXC11 human tf ARCHS4 coexpression	1/299	0.667657	0.667657	0	0	0.914849	0.369582	MYO1C
NFE2 human tf ARCHS4 coexpression	1/299	0.667657	0.667657	0	0	0.914849	0.369582	STAT5A
HIF3A human tf ARCHS4 coexpression	1/299	0.667657	0.667657	0	0	0.914849	0.369582	HEPACAM
RUNX2 human tf ARCHS4 coexpression	1/299	0.667657	0.667657	0	0	0.914849	0.369582	SH3KBP1
SOX21 human tf ARCHS4 coexpression	1/299	0.667657	0.667657	0	0	0.914849	0.369582	TYRO3
SOX9 human tf ARCHS4 coexpression	1/299	0.667657	0.667657	0	0	0.914849	0.369582	GPT2
BARHL1 human tf ARCHS4 coexpression	1/299	0.667657	0.667657	0	0	0.914849	0.369582	NAT8L
PAX1 human tf ARCHS4 coexpression	1/299	0.667657	0.667657	0	0	0.914849	0.369582	RXRA
TCF15 human tf ARCHS4 coexpression	1/299	0.667657	0.667657	0	0	0.914849	0.369582	MGST1
MAX human tf ARCHS4 coexpression	1/299	0.667657	0.667657	0	0	0.914849	0.369582	PRKAR2B
THRA human tf ARCHS4 coexpression	1/299	0.667657	0.667657	0	0	0.914849	0.369582	NAT8L
NR1D1 human tf ARCHS4 coexpression	1/299	0.667657	0.667657	0	0	0.914849	0.369582	NAT8L
HIVEP3 human tf ARCHS4 coexpression	1/299	0.667657	0.667657	0	0	0.914849	0.369582	ETFA
HOXD1 human tf ARCHS4 coexpression	1/299	0.667657	0.667657	0	0	0.914849	0.369582	BOK
HOXD3 human tf ARCHS4 coexpression	1/299	0.667657	0.667657	0	0	0.914849	0.369582	TBC1D16
KLF16 human tf ARCHS4 coexpression	1/299	0.667657	0.667657	0	0	0.914849	0.369582	ABCD1
JUND human tf ARCHS4 coexpression	1/299	0.667657	0.667657	0	0	0.914849	0.369582	PNPLA2
NFATC1 human tf ARCHS4 coexpression	1/299	0.667657	0.667657	0	0	0.914849	0.369582	STAT5A
NR1H2 human tf ARCHS4 coexpression	1/299	0.667657	0.667657	0	0	0.914849	0.369582	ABCD1
BARX1 human tf ARCHS4 coexpression	1/299	0.667657	0.667657	0	0	0.914849	0.369582	ABCD1
RARA human tf ARCHS4 coexpression	1/299	0.667657	0.667657	0	0	0.914849	0.369582	RXRA
RFX1 human tf ARCHS4 coexpression	1/299	0.667657	0.667657	0	0	0.914849	0.369582	HEBP2
E2F5 human tf ARCHS4 coexpression	1/299	0.667657	0.667657	0	0	0.914849	0.369582	PDP2
DPF2 human tf ARCHS4 coexpression	1/299	0.667657	0.667657	0	0	0.914849	0.369582	ETFA
MYCN human tf ARCHS4 coexpression	1/299	0.667657	0.667657	0	0	0.914849	0.369582	TBC1D16
ELF5 human tf ARCHS4 coexpression	1/299	0.667657	0.667657	0	0	0.914849	0.369582	PTGER3
TFCP2 human tf ARCHS4 coexpression	1/299	0.667657	0.667657	0	0	0.914849	0.369582	PLA2G16
NR5A1 human tf ARCHS4 coexpression	1/299	0.667657	0.667657	0	0	0.914849	0.369582	GPT2
LMX1B human tf ARCHS4 coexpression	1/299	0.667657	0.667657	0	0	0.914849	0.369582	SLC25A16
GCM1 human tf ARCHS4 coexpression	1/299	0.667657	0.667657	0	0	0.914849	0.369582	HEPACAM
POU2F3 human tf ARCHS4 coexpression	1/299	0.667657	0.667657	0	0	0.914849	0.369582	SLC25A16
SIX3 human tf ARCHS4 coexpression	1/299	0.667657	0.667657	0	0	0.914849	0.369582	HEPACAM
PRDM5 human tf ARCHS4 coexpression	1/299	0.667657	0.667657	0	0	0.914849	0.369582	PDP2
LEF1 human tf ARCHS4 coexpression	1/299	0.667657	0.667657	0	0	0.914849	0.369582	SH3KBP1
ETV6 human tf ARCHS4 coexpression	1/299	0.667657	0.667657	0	0	0.914849	0.369582	STAT5A
PDX1 human tf ARCHS4 coexpression	1/299	0.667657	0.667657	0	0	0.914849	0.369582	HADH
IRF8 human tf ARCHS4 coexpression	1/299	0.667657	0.667657	0	0	0.914849	0.369582	SH3KBP1
TP53 human tf ARCHS4 coexpression	1/299	0.667657	0.667657	0	0	0.914849	0.369582	MTHFD1
FOXK2 human tf ARCHS4 coexpression	1/299	0.667657	0.667657	0	0	0.914849	0.369582	TBC1D16
ZNF593 human tf ARCHS4 coexpression	1/299	0.667657	0.667657	0	0	0.914849	0.369582	ACADS
ARNT human tf ARCHS4 coexpression	1/299	0.667657	0.667657	0	0	0.914849	0.369582	RXRA
CREB3L4 human tf ARCHS4 coexpression	1/299	0.667657	0.667657	0	0	0.914849	0.369582	MCCC2
CREB5 human tf ARCHS4 coexpression	1/299	0.667657	0.667657	0	0	0.914849	0.369582	ACSL1
ZNF7 human tf ARCHS4 coexpression	1/299	0.667657	0.667657	0	0	0.914849	0.369582	SLC25A16
NR6A1 human tf ARCHS4 coexpression	1/299	0.667657	0.667657	0	0	0.914849	0.369582	MGST1
TCF7L2 human tf ARCHS4 coexpression	1/299	0.667657	0.667657	0	0	0.914849	0.369582	MGST1
HHEX human tf ARCHS4 coexpression	1/299	0.667657	0.667657	0	0	0.914849	0.369582	STAT5A
UBP1 human tf ARCHS4 coexpression	1/299	0.667657	0.667657	0	0	0.914849	0.369582	MLEC
HOXA10 human tf ARCHS4 coexpression	1/299	0.667657	0.667657	0	0	0.914849	0.369582	PGM1
JAZF1 human tf ARCHS4 coexpression	1/299	0.667657	0.667657	0	0	0.914849	0.369582	RTN3
ALX3 human tf ARCHS4 coexpression	1/299	0.667657	0.667657	0	0	0.914849	0.369582	MLEC
BACH1 human tf ARCHS4 coexpression	1/299	0.667657	0.667657	0	0	0.914849	0.369582	ACSL1
ZNF19 human tf ARCHS4 coexpression	1/299	0.667657	0.667657	0	0	0.914849	0.369582	PDP2
ERG human tf ARCHS4 coexpression	1/299	0.667657	0.667657	0	0	0.914849	0.369582	FZD4
CREB3L1 human tf ARCHS4 coexpression	1/299	0.667657	0.667657	0	0	0.914849	0.369582	MYO1C
SKI human tf ARCHS4 coexpression	1/299	0.667657	0.667657	0	0	0.914849	0.369582	NAT8L
RUNX1 human tf ARCHS4 coexpression	1/299	0.667657	0.667657	0	0	0.914849	0.369582	STAT5A
ZNF230 human tf ARCHS4 coexpression	1/299	0.667657	0.667657	0	0	0.914849	0.369582	BLCAP
AIRE human tf ARCHS4 coexpression	1/299	0.667657	0.667657	0	0	0.914849	0.369582	SLC25A16
ZBTB7B human tf ARCHS4 coexpression	1/299	0.667657	0.667657	0	0	0.914849	0.369582	RXRA
GMEB1 human tf ARCHS4 coexpression	1/299	0.667657	0.667657	0	0	0.914849	0.369582	GHR
LMX1A human tf ARCHS4 coexpression	1/299	0.667657	0.667657	0	0	0.914849	0.369582	TMEM132C
ATF3 human tf ARCHS4 coexpression	1/299	0.667657	0.667657	0	0	0.914849	0.369582	ABCD1
NEUROD1 human tf ARCHS4 coexpression	1/299	0.667657	0.667657	0	0	0.914849	0.369582	HEPACAM
ZNF2 human tf ARCHS4 coexpression	1/299	0.667657	0.667657	0	0	0.914849	0.369582	SLC25A16
ELF3 human tf ARCHS4 coexpression	1/299	0.667657	0.667657	0	0	0.914849	0.369582	EPB41L4B
NKX6-1 human tf ARCHS4 coexpression	1/299	0.667657	0.667657	0	0	0.914849	0.369582	HADH
HESX1 human tf ARCHS4 coexpression	1/299	0.667657	0.667657	0	0	0.914849	0.369582	MGST1
HEYL human tf ARCHS4 coexpression	1/299	0.667657	0.667657	0	0	0.914849	0.369582	MRAS
PITX2 human tf ARCHS4 coexpression	1/299	0.667657	0.667657	0	0	0.914849	0.369582	PGM1
HAND2 human tf ARCHS4 coexpression	1/299	0.667657	0.667657	0	0	0.914849	0.369582	TBC1D16
PHOX2A human tf ARCHS4 coexpression	1/299	0.667657	0.667657	0	0	0.914849	0.369582	TBC1D16
OTX2 human tf ARCHS4 coexpression	1/299	0.667657	0.667657	0	0	0.914849	0.369582	TMEM132C
SPIC human tf ARCHS4 coexpression	1/299	0.667657	0.667657	0	0	0.914849	0.369582	SLC25A16
SMAD3 human tf ARCHS4 coexpression	1/299	0.667657	0.667657	0	0	0.914849	0.369582	MYO1C
NKX3-1 human tf ARCHS4 coexpression	1/299	0.667657	0.667657	0	0	0.914849	0.369582	MCCC2
PBX3 human tf ARCHS4 coexpression	1/299	0.667657	0.667657	0	0	0.914849	0.369582	BLCAP
PRRX2 human tf ARCHS4 coexpression	1/299	0.667657	0.667657	0	0	0.914849	0.369582	MYO1C
ZNF91 human tf ARCHS4 coexpression	1/299	0.667657	0.667657	0	0	0.914849	0.369582	PJA1
ZNF180 human tf ARCHS4 coexpression	1/299	0.667657	0.667657	0	0	0.914849	0.369582	ABHD15
RCOR2 human tf ARCHS4 coexpression	1/299	0.667657	0.667657	0	0	0.914849	0.369582	TBC1D16
FOXI1 human tf ARCHS4 coexpression	1/299	0.667657	0.667657	0	0	0.914849	0.369582	BCAP31
E2F6 human tf ARCHS4 coexpression	1/299	0.667657	0.667657	0	0	0.914849	0.369582	PRDX6
ATF5 human tf ARCHS4 coexpression	1/299	0.667657	0.667657	0	0	0.914849	0.369582	ABCD1
GSX1 human tf ARCHS4 coexpression	1/299	0.667657	0.667657	0	0	0.914849	0.369582	BLCAP
HOXD4 human tf ARCHS4 coexpression	1/299	0.667657	0.667657	0	0	0.914849	0.369582	MYO1C
SMAD1 human tf ARCHS4 coexpression	1/299	0.667657	0.667657	0	0	0.914849	0.369582	PJA1
EMX2 human tf ARCHS4 coexpression	1/299	0.667657	0.667657	0	0	0.914849	0.369582	HEPACAM
IRX1 human tf ARCHS4 coexpression	1/299	0.667657	0.667657	0	0	0.914849	0.369582	TMEM132C
SIX2 human tf ARCHS4 coexpression	1/299	0.667657	0.667657	0	0	0.914849	0.369582	PGM1
STAT2 human tf ARCHS4 coexpression	1/299	0.667657	0.667657	0	0	0.914849	0.369582	ACSL1
ZNF350 human tf ARCHS4 coexpression	1/299	0.667657	0.667657	0	0	0.914849	0.369582	ETFA
NEUROD2 human tf ARCHS4 coexpression	1/299	0.667657	0.667657	0	0	0.914849	0.369582	HEPACAM
ZNF274 human tf ARCHS4 coexpression	1/299	0.667657	0.667657	0	0	0.914849	0.369582	PJA1
FOXB1 human tf ARCHS4 coexpression	1/299	0.667657	0.667657	0	0	0.914849	0.369582	TMEM132C
HOXC5 human tf ARCHS4 coexpression	1/299	0.667657	0.667657	0	0	0.914849	0.369582	MYO1C
RARG human tf ARCHS4 coexpression	1/299	0.667657	0.667657	0	0	0.914849	0.369582	MYO1C
RELA human tf ARCHS4 coexpression	1/299	0.667657	0.667657	0	0	0.914849	0.369582	ABCD1
ZNF622 human tf ARCHS4 coexpression	1/299	0.667657	0.667657	0	0	0.914849	0.369582	BCAP31
STAT5B human tf ARCHS4 coexpression	1/299	0.667657	0.667657	0	0	0.914849	0.369582	STAT5A
HOXB2 human tf ARCHS4 coexpression	1/299	0.667657	0.667657	0	0	0.914849	0.369582	STAT5A
GLIS1 human tf ARCHS4 coexpression	1/299	0.667657	0.667657	0	0	0.914849	0.369582	MYO1C
NR1D2 human tf ARCHS4 coexpression	1/299	0.667657	0.667657	0	0	0.914849	0.369582	PGM1
SMAD2 human tf ARCHS4 coexpression	1/299	0.667657	0.667657	0	0	0.914849	0.369582	SLC25A16
FOSL1 human tf ARCHS4 coexpression	1/299	0.667657	0.667657	0	0	0.914849	0.369582	MYO1C
ETV4 human tf ARCHS4 coexpression	1/299	0.667657	0.667657	0	0	0.914849	0.369582	GPT2
FOXG1 human tf ARCHS4 coexpression	1/299	0.667657	0.667657	0	0	0.914849	0.369582	PJA1
DEAF1 human tf ARCHS4 coexpression	1/299	0.667657	0.667657	0	0	0.914849	0.369582	NAT8L
ZBTB38 human tf ARCHS4 coexpression	1/299	0.667657	0.667657	0	0	0.914849	0.369582	MYO1C
HIC1 human tf ARCHS4 coexpression	1/299	0.667657	0.667657	0	0	0.914849	0.369582	MYO1C
TGIF1 human tf ARCHS4 coexpression	1/299	0.667657	0.667657	0	0	0.914849	0.369582	MGST1
SOX12 human tf ARCHS4 coexpression	1/299	0.667657	0.667657	0	0	0.914849	0.369582	TBC1D16
ZNF260 human tf ARCHS4 coexpression	1/299	0.667657	0.667657	0	0	0.914849	0.369582	BLCAP
LCORL human tf ARCHS4 coexpression	1/299	0.667657	0.667657	0	0	0.914849	0.369582	PJA1
ZHX2 human tf ARCHS4 coexpression	1/299	0.667657	0.667657	0	0	0.914849	0.369582	ABCD1
FOXE1 human tf ARCHS4 coexpression	1/299	0.667657	0.667657	0	0	0.914849	0.369582	MYO1C
ZBTB7A human tf ARCHS4 coexpression	1/299	0.667657	0.667657	0	0	0.914849	0.369582	ACO2
HES7 human tf ARCHS4 coexpression	1/299	0.667657	0.667657	0	0	0.914849	0.369582	BLCAP
GATA2 human tf ARCHS4 coexpression	1/299	0.667657	0.667657	0	0	0.914849	0.369582	STAT5A
PLAG1 human tf ARCHS4 coexpression	1/299	0.667657	0.667657	0	0	0.914849	0.369582	HEPACAM
NEUROG1 human tf ARCHS4 coexpression	1/299	0.667657	0.667657	0	0	0.914849	0.369582	TBC1D16
SATB1 human tf ARCHS4 coexpression	1/299	0.667657	0.667657	0	0	0.914849	0.369582	ABHD15
HOXB4 human tf ARCHS4 coexpression	1/299	0.667657	0.667657	0	0	0.914849	0.369582	STAT5A
SOX1 human tf ARCHS4 coexpression	1/299	0.667657	0.667657	0	0	0.914849	0.369582	PJA1
NKX2-5 human tf ARCHS4 coexpression	1/299	0.667657	0.667657	0	0	0.914849	0.369582	ACO2
OLIG1 human tf ARCHS4 coexpression	1/299	0.667657	0.667657	0	0	0.914849	0.369582	NAT8L
SIX6 human tf ARCHS4 coexpression	1/299	0.667657	0.667657	0	0	0.914849	0.369582	LPL
FOXO4 human tf ARCHS4 coexpression	1/299	0.667657	0.667657	0	0	0.914849	0.369582	RXRA
MAFF human tf ARCHS4 coexpression	1/299	0.667657	0.667657	0	0	0.914849	0.369582	HEPACAM
MIXL1 human tf ARCHS4 coexpression	1/299	0.667657	0.667657	0	0	0.914849	0.369582	HEPACAM
SP1 human tf ARCHS4 coexpression	1/299	0.667657	0.667657	0	0	0.914849	0.369582	MLEC
ZNF267 human tf ARCHS4 coexpression	1/299	0.667657	0.667657	0	0	0.914849	0.369582	ACSL1
ZNF396 human tf ARCHS4 coexpression	1/299	0.667657	0.667657	0	0	0.914849	0.369582	SLC25A16
MITF human tf ARCHS4 coexpression	1/299	0.667657	0.667657	0	0	0.914849	0.369582	PGM1
MTF1 human tf ARCHS4 coexpression	1/299	0.667657	0.667657	0	0	0.914849	0.369582	ACSL1
ZNF398 human tf ARCHS4 coexpression	1/299	0.667657	0.667657	0	0	0.914849	0.369582	TBC1D16
HOXC6 human tf ARCHS4 coexpression	1/299	0.667657	0.667657	0	0	0.914849	0.369582	MYO1C
TEAD4 human tf ARCHS4 coexpression	1/299	0.667657	0.667657	0	0	0.914849	0.369582	PGM1
ZNF273 human tf ARCHS4 coexpression	1/299	0.667657	0.667657	0	0	0.914849	0.369582	SLC25A16
TFDP1 human tf ARCHS4 coexpression	1/299	0.667657	0.667657	0	0	0.914849	0.369582	MLEC
SREBF2 human tf ARCHS4 coexpression	1/299	0.667657	0.667657	0	0	0.914849	0.369582	TBC1D16
RORB human tf ARCHS4 coexpression	1/299	0.667657	0.667657	0	0	0.914849	0.369582	RTN3
MAFB human tf ARCHS4 coexpression	1/299	0.667657	0.667657	0	0	0.914849	0.369582	ABCD1
RXRB human tf ARCHS4 coexpression	1/299	0.667657	0.667657	0	0	0.914849	0.369582	RXRA
PBX2 human tf ARCHS4 coexpression	1/299	0.667657	0.667657	0	0	0.914849	0.369582	RXRA
SP5 human tf ARCHS4 coexpression	1/299	0.667657	0.667657	0	0	0.914849	0.369582	GPT2
E2F4 human tf ARCHS4 coexpression	1/299	0.667657	0.667657	0	0	0.914849	0.369582	MLEC
OLIG2 human tf ARCHS4 coexpression	1/299	0.667657	0.667657	0	0	0.914849	0.369582	NAT8L
NOTO human tf ARCHS4 coexpression	1/299	0.667657	0.667657	0	0	0.914849	0.369582	SLC25A16
ZBTB32 human tf ARCHS4 coexpression	1/299	0.667657	0.667657	0	0	0.914849	0.369582	SH3KBP1
ZNF839 human tf ARCHS4 coexpression	1/299	0.667657	0.667657	0	0	0.914849	0.369582	SLC25A16
IKZF2 human tf ARCHS4 coexpression	1/299	0.667657	0.667657	0	0	0.914849	0.369582	SH3KBP1
FOXN3 human tf ARCHS4 coexpression	1/299	0.667657	0.667657	0	0	0.914849	0.369582	ACACB
ZXDC human tf ARCHS4 coexpression	1/299	0.667657	0.667657	0	0	0.914849	0.369582	C19ORF12
ZNF416 human tf ARCHS4 coexpression	1/299	0.667657	0.667657	0	0	0.914849	0.369582	ABHD15
ZNF8 human tf ARCHS4 coexpression	1/299	0.667657	0.667657	0	0	0.914849	0.369582	SLC25A16
ZNF264 human tf ARCHS4 coexpression	1/299	0.667657	0.667657	0	0	0.914849	0.369582	SLC25A16
MYNN human tf ARCHS4 coexpression	1/299	0.667657	0.667657	0	0	0.914849	0.369582	DLD
ZNF302 human tf ARCHS4 coexpression	1/299	0.667657	0.667657	0	0	0.914849	0.369582	HEPACAM
ZBTB25 human tf ARCHS4 coexpression	1/299	0.667657	0.667657	0	0	0.914849	0.369582	SLC25A16
TBX15 human tf ARCHS4 coexpression	1/299	0.667657	0.667657	0	0	0.914849	0.369582	PGM1
PATZ1 human tf ARCHS4 coexpression	1/299	0.667657	0.667657	0	0	0.914849	0.369582	TBC1D16
ZNF500 human tf ARCHS4 coexpression	1/299	0.667657	0.667657	0	0	0.914849	0.369582	SLC25A16
CAMTA2 human tf ARCHS4 coexpression	1/299	0.667657	0.667657	0	0	0.914849	0.369582	NAT8L
DBX1 human tf ARCHS4 coexpression	1/299	0.667657	0.667657	0	0	0.914849	0.369582	TBC1D16
ZBTB16 human tf ARCHS4 coexpression	1/299	0.667657	0.667657	0	0	0.914849	0.369582	ACACB
TBX18 human tf ARCHS4 coexpression	1/299	0.667657	0.667657	0	0	0.914849	0.369582	MYO1C
ZNF684 human tf ARCHS4 coexpression	1/299	0.667657	0.667657	0	0	0.914849	0.369582	SLC25A16
FOXO3 human tf ARCHS4 coexpression	1/299	0.667657	0.667657	0	0	0.914849	0.369582	HEBP2
ZBTB45 human tf ARCHS4 coexpression	1/299	0.667657	0.667657	0	0	0.914849	0.369582	ABCD1
ZFP30 human tf ARCHS4 coexpression	1/299	0.667657	0.667657	0	0	0.914849	0.369582	SLC25A16
ZNF549 human tf ARCHS4 coexpression	1/299	0.667657	0.667657	0	0	0.914849	0.369582	SLC25A16
ZSCAN18 human tf ARCHS4 coexpression	1/299	0.667657	0.667657	0	0	0.914849	0.369582	NAT8L
ZNF639 human tf ARCHS4 coexpression	1/299	0.667657	0.667657	0	0	0.914849	0.369582	SLC25A16
NEUROD4 human tf ARCHS4 coexpression	1/299	0.667657	0.667657	0	0	0.914849	0.369582	TBC1D16
ESX1 human tf ARCHS4 coexpression	1/299	0.667657	0.667657	0	0	0.914849	0.369582	HEBP2
BATF3 human tf ARCHS4 coexpression	1/299	0.667657	0.667657	0	0	0.914849	0.369582	STAT5A
OVOL2 human tf ARCHS4 coexpression	1/299	0.667657	0.667657	0	0	0.914849	0.369582	PTPRF
ZSCAN10 human tf ARCHS4 coexpression	1/299	0.667657	0.667657	0	0	0.914849	0.369582	TBC1D16
ZNF557 human tf ARCHS4 coexpression	1/299	0.667657	0.667657	0	0	0.914849	0.369582	HEPACAM
ZBTB46 human tf ARCHS4 coexpression	1/299	0.667657	0.667657	0	0	0.914849	0.369582	TBC1D16
MNX1 human tf ARCHS4 coexpression	1/299	0.667657	0.667657	0	0	0.914849	0.369582	HADH
ZNF426 human tf ARCHS4 coexpression	1/299	0.667657	0.667657	0	0	0.914849	0.369582	SLC25A16
CASZ1 human tf ARCHS4 coexpression	1/299	0.667657	0.667657	0	0	0.914849	0.369582	PTPRF
RHOXF2 human tf ARCHS4 coexpression	1/299	0.667657	0.667657	0	0	0.914849	0.369582	STAT5A
ZSCAN5A human tf ARCHS4 coexpression	1/299	0.667657	0.667657	0	0	0.914849	0.369582	BLCAP
ZNF20 human tf ARCHS4 coexpression	1/299	0.667657	0.667657	0	0	0.914849	0.369582	SLC25A16
ZNF414 human tf ARCHS4 coexpression	1/299	0.667657	0.667657	0	0	0.914849	0.369582	HEPACAM
FOXF2 human tf ARCHS4 coexpression	1/299	0.667657	0.667657	0	0	0.914849	0.369582	HEPACAM
ZIC5 human tf ARCHS4 coexpression	1/299	0.667657	0.667657	0	0	0.914849	0.369582	MGST1
ZNF432 human tf ARCHS4 coexpression	1/299	0.667657	0.667657	0	0	0.914849	0.369582	SLC25A16
ZNF687 human tf ARCHS4 coexpression	1/299	0.667657	0.667657	0	0	0.914849	0.369582	RXRA
OSR1 human tf ARCHS4 coexpression	1/299	0.667657	0.667657	0	0	0.914849	0.369582	MYO1C
ZNF514 human tf ARCHS4 coexpression	1/299	0.667657	0.667657	0	0	0.914849	0.369582	SLC25A16
ZNF660 human tf ARCHS4 coexpression	1/299	0.667657	0.667657	0	0	0.914849	0.369582	PEX11A
ZNF41 human tf ARCHS4 coexpression	1/299	0.667657	0.667657	0	0	0.914849	0.369582	PGM1
ZNF214 human tf ARCHS4 coexpression	1/299	0.667657	0.667657	0	0	0.914849	0.369582	PJA1
MKX human tf ARCHS4 coexpression	1/299	0.667657	0.667657	0	0	0.914849	0.369582	MYO1C
VENTX human tf ARCHS4 coexpression	1/299	0.667657	0.667657	0	0	0.914849	0.369582	SLC25A16
ZNF268 human tf ARCHS4 coexpression	1/299	0.667657	0.667657	0	0	0.914849	0.369582	SLC25A16
ZNF117 human tf ARCHS4 coexpression	1/299	0.667657	0.667657	0	0	0.914849	0.369582	FAM213A
ZNF599 human tf ARCHS4 coexpression	1/299	0.667657	0.667657	0	0	0.914849	0.369582	SLC25A16
ZKSCAN2 human tf ARCHS4 coexpression	1/299	0.667657	0.667657	0	0	0.914849	0.369582	PJA1
ZNF225 human tf ARCHS4 coexpression	1/299	0.667657	0.667657	0	0	0.914849	0.369582	SLC25A16
ZNF234 human tf ARCHS4 coexpression	1/299	0.667657	0.667657	0	0	0.914849	0.369582	SLC25A16
ZNF486 human tf ARCHS4 coexpression	1/299	0.667657	0.667657	0	0	0.914849	0.369582	SLC25A16
ZNF208 human tf ARCHS4 coexpression	1/299	0.667657	0.667657	0	0	0.914849	0.369582	SLC25A16
ZNF382 human tf ARCHS4 coexpression	1/299	0.667657	0.667657	0	0	0.914849	0.369582	SLC25A16
ZNF75A human tf ARCHS4 coexpression	1/299	0.667657	0.667657	0	0	0.914849	0.369582	BLCAP
LHX8 human tf ARCHS4 coexpression	1/299	0.667657	0.667657	0	0	0.914849	0.369582	PJA1
GFI1 human tf ARCHS4 coexpression	1/299	0.667657	0.667657	0	0	0.914849	0.369582	SH3KBP1
ZNF496 human tf ARCHS4 coexpression	1/299	0.667657	0.667657	0	0	0.914849	0.369582	TBC1D16
ZNF691 human tf ARCHS4 coexpression	1/299	0.667657	0.667657	0	0	0.914849	0.369582	MGST1
FOXQ1 human tf ARCHS4 coexpression	1/299	0.667657	0.667657	0	0	0.914849	0.369582	GPT2
ZNF704 human tf ARCHS4 coexpression	1/299	0.667657	0.667657	0	0	0.914849	0.369582	TBC1D16
GBX1 human tf ARCHS4 coexpression	1/299	0.667657	0.667657	0	0	0.914849	0.369582	PGM1
OSR2 human tf ARCHS4 coexpression	1/299	0.667657	0.667657	0	0	0.914849	0.369582	MYO1C
ZNF488 human tf ARCHS4 coexpression	1/299	0.667657	0.667657	0	0	0.914849	0.369582	NAT8L
DRGX human tf ARCHS4 coexpression	1/299	0.667657	0.667657	0	0	0.914849	0.369582	PEX19
ZNF503 human tf ARCHS4 coexpression	1/299	0.667657	0.667657	0	0	0.914849	0.369582	TMEM132C
ZNF319 human tf ARCHS4 coexpression	1/299	0.667657	0.667657	0	0	0.914849	0.369582	RXRA
ZNF592 human tf ARCHS4 coexpression	1/299	0.667657	0.667657	0	0	0.914849	0.369582	RXRA
ZNF229 human tf ARCHS4 coexpression	1/299	0.667657	0.667657	0	0	0.914849	0.369582	OXCT1
ZNF610 human tf ARCHS4 coexpression	1/299	0.667657	0.667657	0	0	0.914849	0.369582	PJA1
ZNF345 human tf ARCHS4 coexpression	1/299	0.667657	0.667657	0	0	0.914849	0.369582	SLC25A16
GBX2 human tf ARCHS4 coexpression	1/299	0.667657	0.667657	0	0	0.914849	0.369582	LPL
FOXD4 human tf ARCHS4 coexpression	1/299	0.667657	0.667657	0	0	0.914849	0.369582	HEPACAM
ZNF440 human tf ARCHS4 coexpression	1/299	0.667657	0.667657	0	0	0.914849	0.369582	SLC25A16
ZNF562 human tf ARCHS4 coexpression	1/299	0.667657	0.667657	0	0	0.914849	0.369582	SLC25A16
ZNF561 human tf ARCHS4 coexpression	1/299	0.667657	0.667657	0	0	0.914849	0.369582	SLC25A16
CAMTA1 human tf ARCHS4 coexpression	1/299	0.667657	0.667657	0	0	0.914849	0.369582	RTN3
NHLH1 human tf ARCHS4 coexpression	1/299	0.667657	0.667657	0	0	0.914849	0.369582	TBC1D16
MLLT3 human tf ARCHS4 coexpression	1/299	0.667657	0.667657	0	0	0.914849	0.369582	HEPACAM
ZNF556 human tf ARCHS4 coexpression	1/299	0.667657	0.667657	0	0	0.914849	0.369582	SLC25A16
ZMAT3 human tf ARCHS4 coexpression	1/299	0.667657	0.667657	0	0	0.914849	0.369582	MRAS
ZNF680 human tf ARCHS4 coexpression	1/299	0.667657	0.667657	0	0	0.914849	0.369582	DLD
ZNF483 human tf ARCHS4 coexpression	1/299	0.667657	0.667657	0	0	0.914849	0.369582	SLC25A16
ZNF449 human tf ARCHS4 coexpression	1/299	0.667657	0.667657	0	0	0.914849	0.369582	BLCAP
ZNF417 human tf ARCHS4 coexpression	1/299	0.667657	0.667657	0	0	0.914849	0.369582	SLC25A16
ZIC4 human tf ARCHS4 coexpression	1/299	0.667657	0.667657	0	0	0.914849	0.369582	BLCAP
ZNF408 human tf ARCHS4 coexpression	1/299	0.667657	0.667657	0	0	0.914849	0.369582	BCAP31
ZNF169 human tf ARCHS4 coexpression	1/299	0.667657	0.667657	0	0	0.914849	0.369582	SLC25A16
ZNF404 human tf ARCHS4 coexpression	1/299	0.667657	0.667657	0	0	0.914849	0.369582	PJA1
ZNF283 human tf ARCHS4 coexpression	1/299	0.667657	0.667657	0	0	0.914849	0.369582	SLC25A16
FOXL1 human tf ARCHS4 coexpression	1/299	0.667657	0.667657	0	0	0.914849	0.369582	MYO1C
FOXC2 human tf ARCHS4 coexpression	1/299	0.667657	0.667657	0	0	0.914849	0.369582	MYO1C
IRX5 human tf ARCHS4 coexpression	1/299	0.667657	0.667657	0	0	0.914849	0.369582	PTPRF
OLIG3 human tf ARCHS4 coexpression	1/299	0.667657	0.667657	0	0	0.914849	0.369582	TMEM132C
ZNF114 human tf ARCHS4 coexpression	1/299	0.667657	0.667657	0	0	0.914849	0.369582	PDP2
ZNF366 human tf ARCHS4 coexpression	1/299	0.667657	0.667657	0	0	0.914849	0.369582	SLC25A16
ZNF713 human tf ARCHS4 coexpression	1/299	0.667657	0.667657	0	0	0.914849	0.369582	SLC25A16
ZNF552 human tf ARCHS4 coexpression	1/299	0.667657	0.667657	0	0	0.914849	0.369582	SLC25A16
ZFP42 human tf ARCHS4 coexpression	1/299	0.667657	0.667657	0	0	0.914849	0.369582	MGST1
LBX2 human tf ARCHS4 coexpression	1/299	0.667657	0.667657	0	0	0.914849	0.369582	ETFA
ZNF609 human tf ARCHS4 coexpression	1/299	0.667657	0.667657	0	0	0.914849	0.369582	TBC1D16
ZFP82 human tf ARCHS4 coexpression	1/299	0.667657	0.667657	0	0	0.914849	0.369582	PJA1
ZNF707 human tf ARCHS4 coexpression	1/299	0.667657	0.667657	0	0	0.914849	0.369582	HEBP2
ZNF467 human tf ARCHS4 coexpression	1/299	0.667657	0.667657	0	0	0.914849	0.369582	RXRA
HKR1 human tf ARCHS4 coexpression	1/299	0.667657	0.667657	0	0	0.914849	0.369582	SLC25A16
ZBTB20 human tf ARCHS4 coexpression	1/299	0.667657	0.667657	0	0	0.914849	0.369582	SLC25A16
ZNF101 human tf ARCHS4 coexpression	1/299	0.667657	0.667657	0	0	0.914849	0.369582	SLC25A16
ZSCAN22 human tf ARCHS4 coexpression	1/299	0.667657	0.667657	0	0	0.914849	0.369582	SLC25A16
TSHZ2 human tf ARCHS4 coexpression	1/299	0.667657	0.667657	0	0	0.914849	0.369582	SLC25A16
ZNF662 human tf ARCHS4 coexpression	1/299	0.667657	0.667657	0	0	0.914849	0.369582	SLC25A16
ZNF320 human tf ARCHS4 coexpression	1/299	0.667657	0.667657	0	0	0.914849	0.369582	SLC25A16
TFDP3 human tf ARCHS4 coexpression	1/299	0.667657	0.667657	0	0	0.914849	0.369582	TST
ZFP1 human tf ARCHS4 coexpression	1/299	0.667657	0.667657	0	0	0.914849	0.369582	PJA1
ZBTB7C human tf ARCHS4 coexpression	1/299	0.667657	0.667657	0	0	0.914849	0.369582	EPB41L4B
ZBTB37 human tf ARCHS4 coexpression	1/299	0.667657	0.667657	0	0	0.914849	0.369582	SLC25A16
ZFP36L1 human tf ARCHS4 coexpression	1/299	0.667657	0.667657	0	0	0.914849	0.369582	SH3KBP1
ZBTB3 human tf ARCHS4 coexpression	1/299	0.667657	0.667657	0	0	0.914849	0.369582	SLC25A16
ZNF696 human tf ARCHS4 coexpression	1/299	0.667657	0.667657	0	0	0.914849	0.369582	SLC25A16
ZNF566 human tf ARCHS4 coexpression	1/299	0.667657	0.667657	0	0	0.914849	0.369582	SLC25A16
ZNF529 human tf ARCHS4 coexpression	1/299	0.667657	0.667657	0	0	0.914849	0.369582	SLC25A16
ZNF284 human tf ARCHS4 coexpression	1/299	0.667657	0.667657	0	0	0.914849	0.369582	FITM2
ARGFX human tf ARCHS4 coexpression	1/299	0.667657	0.667657	0	0	0.914849	0.369582	BLCAP
ZNF501 human tf ARCHS4 coexpression	1/299	0.667657	0.667657	0	0	0.914849	0.369582	SLC25A16
MYT1L human tf ARCHS4 coexpression	1/299	0.667657	0.667657	0	0	0.914849	0.369582	RTN3
FOXD2 human tf ARCHS4 coexpression	1/299	0.667657	0.667657	0	0	0.914849	0.369582	HEPACAM
FOXE3 human tf ARCHS4 coexpression	1/299	0.667657	0.667657	0	0	0.914849	0.369582	MTHFD1
ZNF546 human tf ARCHS4 coexpression	1/299	0.667657	0.667657	0	0	0.914849	0.369582	SLC25A16
ZNF70 human tf ARCHS4 coexpression	1/299	0.667657	0.667657	0	0	0.914849	0.369582	SLC25A16
ZSCAN23 human tf ARCHS4 coexpression	1/299	0.667657	0.667657	0	0	0.914849	0.369582	PJA1
ZNF490 human tf ARCHS4 coexpression	1/299	0.667657	0.667657	0	0	0.914849	0.369582	SLC25A16
ZNF383 human tf ARCHS4 coexpression	1/299	0.667657	0.667657	0	0	0.914849	0.369582	SLC25A16
HMX3 human tf ARCHS4 coexpression	1/299	0.667657	0.667657	0	0	0.914849	0.369582	ABCD1
ZNF177 human tf ARCHS4 coexpression	1/299	0.667657	0.667657	0	0	0.914849	0.369582	BLCAP
ZNF548 human tf ARCHS4 coexpression	1/299	0.667657	0.667657	0	0	0.914849	0.369582	SLC25A16
ZNF563 human tf ARCHS4 coexpression	1/299	0.667657	0.667657	0	0	0.914849	0.369582	ETFA
ZNF567 human tf ARCHS4 coexpression	1/299	0.667657	0.667657	0	0	0.914849	0.369582	SLC25A16
ZNF527 human tf ARCHS4 coexpression	1/299	0.667657	0.667657	0	0	0.914849	0.369582	SLC25A16
ZKSCAN3 human tf ARCHS4 coexpression	1/299	0.667657	0.667657	0	0	0.914849	0.369582	SLC25A16
ZNF699 human tf ARCHS4 coexpression	1/299	0.667657	0.667657	0	0	0.914849	0.369582	BLCAP
ZNF79 human tf ARCHS4 coexpression	1/299	0.667657	0.667657	0	0	0.914849	0.369582	FAH
ZNF140 human tf ARCHS4 coexpression	1/299	0.667657	0.667657	0	0	0.914849	0.369582	PJA1
ZNF124 human tf ARCHS4 coexpression	1/299	0.667657	0.667657	0	0	0.914849	0.369582	PRDX6
ZNF605 human tf ARCHS4 coexpression	1/299	0.667657	0.667657	0	0	0.914849	0.369582	SLC25A16
ZKSCAN5 human tf ARCHS4 coexpression	1/299	0.667657	0.667657	0	0	0.914849	0.369582	PJA1
ZNF431 human tf ARCHS4 coexpression	1/299	0.667657	0.667657	0	0	0.914849	0.369582	SLC25A16
ZNF100 human tf ARCHS4 coexpression	1/299	0.667657	0.667657	0	0	0.914849	0.369582	SLC25A16
ZNF682 human tf ARCHS4 coexpression	1/299	0.667657	0.667657	0	0	0.914849	0.369582	PEX11A
ZNF688 human tf ARCHS4 coexpression	1/299	0.667657	0.667657	0	0	0.914849	0.369582	HEPACAM
ZNF517 human tf ARCHS4 coexpression	1/299	0.667657	0.667657	0	0	0.914849	0.369582	SLC25A16
ZNF675 human tf ARCHS4 coexpression	1/299	0.667657	0.667657	0	0	0.914849	0.369582	SLC25A16
ZNF695 human tf ARCHS4 coexpression	1/299	0.667657	0.667657	0	0	0.914849	0.369582	TYRO3
ZNF665 human tf ARCHS4 coexpression	1/299	0.667657	0.667657	0	0	0.914849	0.369582	SLC25A16
DMBX1 human tf ARCHS4 coexpression	1/299	0.667657	0.667657	0	0	0.914849	0.369582	SLC25A16
ZNF615 human tf ARCHS4 coexpression	1/299	0.667657	0.667657	0	0	0.914849	0.369582	ABHD15
ZNF595 human tf ARCHS4 coexpression	1/299	0.667657	0.667657	0	0	0.914849	0.369582	DLD
ZNF585B human tf ARCHS4 coexpression	1/299	0.667657	0.667657	0	0	0.914849	0.369582	PDP2
ZNF121 human tf ARCHS4 coexpression	1/299	0.667657	0.667657	0	0	0.914849	0.369582	HEPACAM
ZNF84 human tf ARCHS4 coexpression	1/299	0.667657	0.667657	0	0	0.914849	0.369582	PJA1
ZNF544 human tf ARCHS4 coexpression	1/299	0.667657	0.667657	0	0	0.914849	0.369582	SLC25A16
ZNF442 human tf ARCHS4 coexpression	1/299	0.667657	0.667657	0	0	0.914849	0.369582	SLC25A16
ZNF583 human tf ARCHS4 coexpression	1/299	0.667657	0.667657	0	0	0.914849	0.369582	SLC25A16
ZNF568 human tf ARCHS4 coexpression	1/299	0.667657	0.667657	0	0	0.914849	0.369582	SLC25A16
ZXDB human tf ARCHS4 coexpression	1/299	0.667657	0.667657	0	0	0.914849	0.369582	MTHFD1
ZNF587 human tf ARCHS4 coexpression	1/299	0.667657	0.667657	0	0	0.914849	0.369582	SLC25A16
ZNF511 human tf ARCHS4 coexpression	1/299	0.667657	0.667657	0	0	0.914849	0.369582	BCAP31
ZNF652 human tf ARCHS4 coexpression	1/299	0.667657	0.667657	0	0	0.914849	0.369582	SLC25A16
ZNF521 human tf ARCHS4 coexpression	1/299	0.667657	0.667657	0	0	0.914849	0.369582	TMEM132C
ZNF277 human tf ARCHS4 coexpression	1/299	0.667657	0.667657	0	0	0.914849	0.369582	BLCAP
ZBTB12 human tf ARCHS4 coexpression	1/299	0.667657	0.667657	0	0	0.914849	0.369582	TBC1D16
ZNF616 human tf ARCHS4 coexpression	1/299	0.667657	0.667657	0	0	0.914849	0.369582	SLC25A16
FOXD4L6 human tf ARCHS4 coexpression	1/299	0.667657	0.667657	0	0	0.914849	0.369582	GYG2
ONECUT3 human tf ARCHS4 coexpression	1/299	0.667657	0.667657	0	0	0.914849	0.369582	HEPACAM
ZNF580 human tf ARCHS4 coexpression	1/299	0.667657	0.667657	0	0	0.914849	0.369582	HEBP2
ZNF99 human tf ARCHS4 coexpression	1/299	0.667657	0.667657	0	0	0.914849	0.369582	SLC25A16
ZNF564 human tf ARCHS4 coexpression	1/299	0.667657	0.667657	0	0	0.914849	0.369582	GHR
IFI16 human tf ARCHS4 coexpression	1/299	0.667657	0.667657	0	0	0.914849	0.369582	SH3KBP1
NPAS4 human tf ARCHS4 coexpression	1/299	0.667657	0.667657	0	0	0.914849	0.369582	RTN3
PAWR human tf ARCHS4 coexpression	1/299	0.667657	0.667657	0	0	0.914849	0.369582	MGST1
RFXANK human tf ARCHS4 coexpression	1/299	0.667657	0.667657	0	0	0.914849	0.369582	PRDX6
ARID3A human tf ARCHS4 coexpression	1/299	0.667657	0.667657	0	0	0.914849	0.369582	HEPACAM
TCF19 human tf ARCHS4 coexpression	1/299	0.667657	0.667657	0	0	0.914849	0.369582	MTHFD1
PHB2 human tf ARCHS4 coexpression	1/299	0.667657	0.667657	0	0	0.914849	0.369582	MLEC
ZC3H3 human tf ARCHS4 coexpression	1/299	0.667657	0.667657	0	0	0.914849	0.369582	ABCD1
MATR3 human tf ARCHS4 coexpression	1/299	0.667657	0.667657	0	0	0.914849	0.369582	PRKAR2B
ZC3H15 human tf ARCHS4 coexpression	1/299	0.667657	0.667657	0	0	0.914849	0.369582	DLD
ZFYVE26 human tf ARCHS4 coexpression	1/299	0.667657	0.667657	0	0	0.914849	0.369582	ABCD1
TOX4 human tf ARCHS4 coexpression	1/299	0.667657	0.667657	0	0	0.914849	0.369582	HEPACAM
TAX1BP1 human tf ARCHS4 coexpression	1/299	0.667657	0.667657	0	0	0.914849	0.369582	EMC3
PLEK human tf ARCHS4 coexpression	1/299	0.667657	0.667657	0	0	0.914849	0.369582	STAT5A
NCOA3 human tf ARCHS4 coexpression	1/299	0.667657	0.667657	0	0	0.914849	0.369582	MCCC2
ZNF835 human tf ARCHS4 coexpression	1/299	0.667657	0.667657	0	0	0.914849	0.369582	SLC25A16
ZNF780B human tf ARCHS4 coexpression	1/299	0.667657	0.667657	0	0	0.914849	0.369582	SLC25A16
FEZF1 human tf ARCHS4 coexpression	1/299	0.667657	0.667657	0	0	0.914849	0.369582	BLCAP
E2F8 human tf ARCHS4 coexpression	1/299	0.667657	0.667657	0	0	0.914849	0.369582	MTHFD1
TERF2 human tf ARCHS4 coexpression	1/299	0.667657	0.667657	0	0	0.914849	0.369582	SLC25A16
ZMAT2 human tf ARCHS4 coexpression	1/299	0.667657	0.667657	0	0	0.914849	0.369582	PGD
TERF1 human tf ARCHS4 coexpression	1/299	0.667657	0.667657	0	0	0.914849	0.369582	MGST1
ZNF837 human tf ARCHS4 coexpression	1/299	0.667657	0.667657	0	0	0.914849	0.369582	STAT5A
ZUFSP human tf ARCHS4 coexpression	1/299	0.667657	0.667657	0	0	0.914849	0.369582	DLD
ZNF362 human tf ARCHS4 coexpression	1/299	0.667657	0.667657	0	0	0.914849	0.369582	TBC1D16
TCF23 human tf ARCHS4 coexpression	1/299	0.667657	0.667657	0	0	0.914849	0.369582	SLC25A16
YEATS2 human tf ARCHS4 coexpression	1/299	0.667657	0.667657	0	0	0.914849	0.369582	TBC1D16
THAP9 human tf ARCHS4 coexpression	1/299	0.667657	0.667657	0	0	0.914849	0.369582	PJA1
DNAJC21 human tf ARCHS4 coexpression	1/299	0.667657	0.667657	0	0	0.914849	0.369582	PRDX6
ID4 human tf ARCHS4 coexpression	1/299	0.667657	0.667657	0	0	0.914849	0.369582	SLC25A16
NOC3L human tf ARCHS4 coexpression	1/299	0.667657	0.667657	0	0	0.914849	0.369582	DLD
HES3 human tf ARCHS4 coexpression	1/299	0.667657	0.667657	0	0	0.914849	0.369582	TBC1D16
ZNF791 human tf ARCHS4 coexpression	1/299	0.667657	0.667657	0	0	0.914849	0.369582	SLC25A16
THAP6 human tf ARCHS4 coexpression	1/299	0.667657	0.667657	0	0	0.914849	0.369582	SLC25A16
ZNF843 human tf ARCHS4 coexpression	1/299	0.667657	0.667657	0	0	0.914849	0.369582	SLC25A16
BOLA1 human tf ARCHS4 coexpression	1/299	0.667657	0.667657	0	0	0.914849	0.369582	PPARG
ZNF784 human tf ARCHS4 coexpression	1/299	0.667657	0.667657	0	0	0.914849	0.369582	PGM1
ZNF716 human tf ARCHS4 coexpression	1/299	0.667657	0.667657	0	0	0.914849	0.369582	SLC25A16
NOC4L human tf ARCHS4 coexpression	1/299	0.667657	0.667657	0	0	0.914849	0.369582	HEBP2
ZNF829 human tf ARCHS4 coexpression	1/299	0.667657	0.667657	0	0	0.914849	0.369582	SLC25A16
ZNF385C human tf ARCHS4 coexpression	1/299	0.667657	0.667657	0	0	0.914849	0.369582	PDP2
TCF24 human tf ARCHS4 coexpression	1/299	0.667657	0.667657	0	0	0.914849	0.369582	FAM213A
ZNF793 human tf ARCHS4 coexpression	1/299	0.667657	0.667657	0	0	0.914849	0.369582	SLC25A16
ZNF788 human tf ARCHS4 coexpression	1/299	0.667657	0.667657	0	0	0.914849	0.369582	SLC25A16
ZNF766 human tf ARCHS4 coexpression	1/299	0.667657	0.667657	0	0	0.914849	0.369582	SLC25A16
ZNF781 human tf ARCHS4 coexpression	1/299	0.667657	0.667657	0	0	0.914849	0.369582	PJA1
ZNF774 human tf ARCHS4 coexpression	1/299	0.667657	0.667657	0	0	0.914849	0.369582	SLC25A16
ZNF841 human tf ARCHS4 coexpression	1/299	0.667657	0.667657	0	0	0.914849	0.369582	SLC25A16
ZNF790 human tf ARCHS4 coexpression	1/299	0.667657	0.667657	0	0	0.914849	0.369582	PJA1
ZNF506 human tf ARCHS4 coexpression	1/299	0.667657	0.667657	0	0	0.914849	0.369582	SLC25A16
ZNF808 human tf ARCHS4 coexpression	1/299	0.667657	0.667657	0	0	0.914849	0.369582	PDP2
WDHD1 human tf ARCHS4 coexpression	1/299	0.667657	0.667657	0	0	0.914849	0.369582	MTHFD1
ZNF316 human tf ARCHS4 coexpression	1/299	0.667657	0.667657	0	0	0.914849	0.369582	RXRA
DEPDC1 human tf ARCHS4 coexpression	1/299	0.667657	0.667657	0	0	0.914849	0.369582	MTHFD1
RAD51 human tf ARCHS4 coexpression	1/299	0.667657	0.667657	0	0	0.914849	0.369582	MTHFD1
ZFR human tf ARCHS4 coexpression	1/299	0.667657	0.667657	0	0	0.914849	0.369582	OXCT1
SMARCE1 human tf ARCHS4 coexpression	1/299	0.667657	0.667657	0	0	0.914849	0.369582	PJA1
ZNF638 human tf ARCHS4 coexpression	1/299	0.667657	0.667657	0	0	0.914849	0.369582	BLCAP
RGS11 human tf ARCHS4 coexpression	1/299	0.667657	0.667657	0	0	0.914849	0.369582	NAT8L
UBE2K human tf ARCHS4 coexpression	1/299	0.667657	0.667657	0	0	0.914849	0.369582	MLEC
DUSP12 human tf ARCHS4 coexpression	1/299	0.667657	0.667657	0	0	0.914849	0.369582	PJA1
MRPL28 human tf ARCHS4 coexpression	1/299	0.667657	0.667657	0	0	0.914849	0.369582	BCAP31
DSP human tf ARCHS4 coexpression	1/299	0.667657	0.667657	0	0	0.914849	0.369582	PTPRF
DMC1 human tf ARCHS4 coexpression	1/299	0.667657	0.667657	0	0	0.914849	0.369582	SLC25A16
ZC3H14 human tf ARCHS4 coexpression	1/299	0.667657	0.667657	0	0	0.914849	0.369582	SLC25A16
SMAD7 human tf ARCHS4 coexpression	1/299	0.667657	0.667657	0	0	0.914849	0.369582	ABCD1
RNF125 human tf ARCHS4 coexpression	1/299	0.667657	0.667657	0	0	0.914849	0.369582	SLC25A16
SMARCA1 human tf ARCHS4 coexpression	1/299	0.667657	0.667657	0	0	0.914849	0.369582	GYG2
FGD1 human tf ARCHS4 coexpression	1/299	0.667657	0.667657	0	0	0.914849	0.369582	TBC1D16
DOT1L human tf ARCHS4 coexpression	1/299	0.667657	0.667657	0	0	0.914849	0.369582	ABCD1
MIER2 human tf ARCHS4 coexpression	1/299	0.667657	0.667657	0	0	0.914849	0.369582	PDP2
CUL2 human tf ARCHS4 coexpression	1/299	0.667657	0.667657	0	0	0.914849	0.369582	DLD
RGS9 human tf ARCHS4 coexpression	1/299	0.667657	0.667657	0	0	0.914849	0.369582	SLC25A16
GRM6 human tf ARCHS4 coexpression	1/299	0.667657	0.667657	0	0	0.914849	0.369582	SLC25A16
TRIM23 human tf ARCHS4 coexpression	1/299	0.667657	0.667657	0	0	0.914849	0.369582	RTN3
POLE4 human tf ARCHS4 coexpression	1/299	0.667657	0.667657	0	0	0.914849	0.369582	BCAP31
FARSB human tf ARCHS4 coexpression	1/299	0.667657	0.667657	0	0	0.914849	0.369582	DLD
ZC3H13 human tf ARCHS4 coexpression	1/299	0.667657	0.667657	0	0	0.914849	0.369582	PTGER3
NRK human tf ARCHS4 coexpression	1/299	0.667657	0.667657	0	0	0.914849	0.369582	PRKAR2B
CHD6 human tf ARCHS4 coexpression	1/299	0.667657	0.667657	0	0	0.914849	0.369582	PDP2
RNF114 human tf ARCHS4 coexpression	1/299	0.667657	0.667657	0	0	0.914849	0.369582	BCAP31
DEK human tf ARCHS4 coexpression	1/299	0.667657	0.667657	0	0	0.914849	0.369582	MTHFD1
AHDC1 human tf ARCHS4 coexpression	1/299	0.667657	0.667657	0	0	0.914849	0.369582	HEPACAM
YEATS4 human tf ARCHS4 coexpression	1/299	0.667657	0.667657	0	0	0.914849	0.369582	DLD
MBD2 human tf ARCHS4 coexpression	1/299	0.667657	0.667657	0	0	0.914849	0.369582	SH3KBP1
PRB4 human tf ARCHS4 coexpression	1/299	0.667657	0.667657	0	0	0.914849	0.369582	ACACB
DHX34 human tf ARCHS4 coexpression	1/299	0.667657	0.667657	0	0	0.914849	0.369582	RXRA
DZIP1 human tf ARCHS4 coexpression	1/299	0.667657	0.667657	0	0	0.914849	0.369582	TBC1D16
SLC26A10 human tf ARCHS4 coexpression	1/299	0.667657	0.667657	0	0	0.914849	0.369582	C19ORF12
PLXNC1 human tf ARCHS4 coexpression	1/299	0.667657	0.667657	0	0	0.914849	0.369582	ACSL1
RAPGEF5 human tf ARCHS4 coexpression	1/299	0.667657	0.667657	0	0	0.914849	0.369582	NAT8L
DNAJC1 human tf ARCHS4 coexpression	1/299	0.667657	0.667657	0	0	0.914849	0.369582	ACADS
SSB human tf ARCHS4 coexpression	1/299	0.667657	0.667657	0	0	0.914849	0.369582	MGST1
COPS4 human tf ARCHS4 coexpression	1/299	0.667657	0.667657	0	0	0.914849	0.369582	DLD
TIGD7 human tf ARCHS4 coexpression	1/299	0.667657	0.667657	0	0	0.914849	0.369582	DLD
COPS3 human tf ARCHS4 coexpression	1/299	0.667657	0.667657	0	0	0.914849	0.369582	DLD
SSH2 human tf ARCHS4 coexpression	1/299	0.667657	0.667657	0	0	0.914849	0.369582	ACSL1
GTF2H2 human tf ARCHS4 coexpression	1/299	0.667657	0.667657	0	0	0.914849	0.369582	SLC25A16
ADAMTS19 human tf ARCHS4 coexpression	1/299	0.667657	0.667657	0	0	0.914849	0.369582	MGST1
MRRF human tf ARCHS4 coexpression	1/299	0.667657	0.667657	0	0	0.914849	0.369582	SLC25A16
POLE3 human tf ARCHS4 coexpression	1/299	0.667657	0.667657	0	0	0.914849	0.369582	MTHFD1
SSRP1 human tf ARCHS4 coexpression	1/299	0.667657	0.667657	0	0	0.914849	0.369582	MLEC
KIN human tf ARCHS4 coexpression	1/299	0.667657	0.667657	0	0	0.914849	0.369582	SLC25A16
SORBS2 human tf ARCHS4 coexpression	1/299	0.667657	0.667657	0	0	0.914849	0.369582	FITM2
LARP1 human tf ARCHS4 coexpression	1/299	0.667657	0.667657	0	0	0.914849	0.369582	MLEC
FMNL2 human tf ARCHS4 coexpression	1/299	0.667657	0.667657	0	0	0.914849	0.369582	NAT8L
U2AF1L4 human tf ARCHS4 coexpression	1/299	0.667657	0.667657	0	0	0.914849	0.369582	HEPACAM
LARP4 human tf ARCHS4 coexpression	1/299	0.667657	0.667657	0	0	0.914849	0.369582	DLD
BPNT1 human tf ARCHS4 coexpression	1/299	0.667657	0.667657	0	0	0.914849	0.369582	HEPACAM
FBXO41 human tf ARCHS4 coexpression	1/299	0.667657	0.667657	0	0	0.914849	0.369582	NAT8L
GPR155 human tf ARCHS4 coexpression	1/299	0.667657	0.667657	0	0	0.914849	0.369582	SLC25A16
TIGD6 human tf ARCHS4 coexpression	1/299	0.667657	0.667657	0	0	0.914849	0.369582	HADH
FBN1 human tf ARCHS4 coexpression	1/299	0.667657	0.667657	0	0	0.914849	0.369582	MYO1C
ATMIN human tf ARCHS4 coexpression	1/299	0.667657	0.667657	0	0	0.914849	0.369582	MLEC
ZNF528 human tf ARCHS4 coexpression	1/299	0.667657	0.667657	0	0	0.914849	0.369582	SLC25A16
USP39 human tf ARCHS4 coexpression	1/299	0.667657	0.667657	0	0	0.914849	0.369582	MTHFD1
SMARCC1 human tf ARCHS4 coexpression	1/299	0.667657	0.667657	0	0	0.914849	0.369582	MLEC
CBX2 human tf ARCHS4 coexpression	1/299	0.667657	0.667657	0	0	0.914849	0.369582	TBC1D16
LARP7 human tf ARCHS4 coexpression	1/299	0.667657	0.667657	0	0	0.914849	0.369582	MGST1
ZNF674 human tf ARCHS4 coexpression	1/299	0.667657	0.667657	0	0	0.914849	0.369582	SLC25A16
CCDC71 human tf ARCHS4 coexpression	1/299	0.667657	0.667657	0	0	0.914849	0.369582	ABCD1
FARSA human tf ARCHS4 coexpression	1/299	0.667657	0.667657	0	0	0.914849	0.369582	BCAP31
MKRN3 human tf ARCHS4 coexpression	1/299	0.667657	0.667657	0	0	0.914849	0.369582	PJA1
SF3A3 human tf ARCHS4 coexpression	1/299	0.667657	0.667657	0	0	0.914849	0.369582	MTHFD1
KNTC1 human tf ARCHS4 coexpression	1/299	0.667657	0.667657	0	0	0.914849	0.369582	MTHFD1
RFX6 human tf ARCHS4 coexpression	1/299	0.667657	0.667657	0	0	0.914849	0.369582	HADH
HIST1H1T human tf ARCHS4 coexpression	1/299	0.667657	0.667657	0	0	0.914849	0.369582	PRKAR2B
ARID2 human tf ARCHS4 coexpression	1/299	0.667657	0.667657	0	0	0.914849	0.369582	PEX11A
PLXNA4 human tf ARCHS4 coexpression	1/299	0.667657	0.667657	0	0	0.914849	0.369582	MRAS
GTF2IRD2 human tf ARCHS4 coexpression	1/299	0.667657	0.667657	0	0	0.914849	0.369582	SLC25A16
ZGPAT human tf ARCHS4 coexpression	1/299	0.667657	0.667657	0	0	0.914849	0.369582	ABCD1
PSMD12 human tf ARCHS4 coexpression	1/299	0.667657	0.667657	0	0	0.914849	0.369582	DLD
ZNF765 human tf ARCHS4 coexpression	1/299	0.667657	0.667657	0	0	0.914849	0.369582	SLC25A16
TOX human tf ARCHS4 coexpression	1/299	0.667657	0.667657	0	0	0.914849	0.369582	RTN3
RBM20 human tf ARCHS4 coexpression	1/299	0.667657	0.667657	0	0	0.914849	0.369582	FITM2
RHOXF2B human tf ARCHS4 coexpression	1/299	0.667657	0.667657	0	0	0.914849	0.369582	HEPACAM
PRR3 human tf ARCHS4 coexpression	1/299	0.667657	0.667657	0	0	0.914849	0.369582	SLC25A16
PKHD1L1 human tf ARCHS4 coexpression	1/299	0.667657	0.667657	0	0	0.914849	0.369582	PRKAR2B
DPF3 human tf ARCHS4 coexpression	1/299	0.667657	0.667657	0	0	0.914849	0.369582	PGM1
KRTAP5-1 human tf ARCHS4 coexpression	1/299	0.667657	0.667657	0	0	0.914849	0.369582	GPT2
HLA-DRB3 human tf ARCHS4 coexpression	1/299	0.667657	0.667657	0	0	0.914849	0.369582	STAT5A
REPIN1 human tf ARCHS4 coexpression	1/299	0.667657	0.667657	0	0	0.914849	0.369582	MLEC

## Sheet: TF_Perturbations_Followed_by_Ex
Term	Overlap	P-value	Adjusted P-value	Old P-value	Old Adjusted P-value	Odds Ratio	Combined Score	Genes
PRDM16 DEPLETION MOUSE GSE35011 CREEDSID GENE 487 DOWN	21/306	2.01017e-21	2.83635e-18	0	0	27.8328	1326.4	BCAP31;ACSL1;ADIPOQ;MGST1;LPL;ETFA;PGD;FAH;CIDEC;GHR;PLA2G16;OXCT1;GPD1;PPARG;SUCLG1;ACO1;ACO2;HADH;DLD;VTI1B;PNPLA2
PPARG OE MOUSE GSE2192 CREEDSID GENE 865 UP	20/269	4.18761e-21	2.95436e-18	0	0	29.8219	1399.31	BCAP31;STAT5A;RTN3;RETSAT;ACSL1;PEX11A;ADIPOQ;MGST1;LPL;ETFA;FAM213A;CIDEC;LIPE;GPD1;SUCLG1;ACO2;HADH;ACADS;DLD;PNPLA2
OVOL2 OE MOUSE GSE55074 CREEDSID GENE 2603 UP	20/310	7.09829e-20	3.33856e-17	0	0	25.5524	1126.65	ACSL1;ADIPOQ;MGST1;LPL;PGD;FAM213A;FAH;ACACB;AGPAT2;CIDEC;LIPE;TST;GPD1;PPARG;ACO1;PLIN1;ACO2;HADH;ACADS;PNPLA2
EBF1 OE MOUSE GSE2192 CREEDSID GENE 860 UP	19/282	2.99144e-19	1.05523e-16	0	0	26.3073	1122.09	BCAP31;RTN3;RETSAT;ACSL1;ADIPOQ;MGST1;LPL;ETFA;FAM213A;FAH;CIDEC;LIPE;GPD1;SUCLG1;ACO2;HADH;ACADS;DLD;PNPLA2
PPARG OE MOUSE GSE2192 CREEDSID GENE 863 UP	17/360	1.06093e-14	2.99394e-12	0	0	17.3328	557.718	BCAP31;ACSL1;PEX11A;ADIPOQ;MGST1;LPL;ETFA;FAM213A;CIDEC;LIPE;GPD1;PPARG;SUCLG1;ACO2;HADH;DLD;PNPLA2
XBP1 OE MOUSE GSE46178 CREEDSID GENE 300 DOWN	15/289	1.19248e-13	2.80432e-11	0	0	18.5499	552	ACSL1;ADIPOQ;MGST1;LPL;ETFA;FAM213A;CIDEC;GHR;PLA2G16;OXCT1;GPD1;ACO1;ACO2;HADH;PNPLA2
MYC KD HUMAN GSE57538 CREEDSID GENE 1753 DOWN	15/309	3.15516e-13	6.3599e-11	0	0	17.2704	497.121	VKORC1L1;ADIPOQ;LPL;FAM213A;ACACB;GHR;PLA2G16;MRAS;PC;AIFM2;OXCT1;PRKAR2B;GPD1;PLIN1;HADH
XBP1 OE MOUSE GSE46178 CREEDSID GENE 1437 DOWN	14/282	1.5622e-12	2.75533e-10	0	0	17.4061	473.185	ACSL1;ADIPOQ;MGST1;ETFA;FAM213A;CIDEC;GHR;PLA2G16;OXCT1;GPD1;ACO1;ACO2;HADH;PNPLA2
MYC OE MOUSE GSE55272 CREEDSID GENE 1824 DOWN	14/323	9.72369e-12	1.52446e-09	0	0	15.0651	381.998	ALDH1L1;ADIPOQ;MGST1;PGD;FAH;AGPAT2;CIDEC;LIPE;AIFM2;PRKAR2B;PPARG;ACO1;PLIN1;NAT8L
MYC KD HUMAN GSE57538 CREEDSID GENE 1754 DOWN	13/298	5.32707e-11	7.5165e-09	0	0	14.9325	353.238	ADIPOQ;PTGER3;LPL;ACACB;GHR;PLA2G16;PDP2;PC;PRKAR2B;GPD1;MLEC;PLIN1;GYG2
RORA KO MOUSE GSE23736 CREEDSID GENE 1155 UP	12/242	7.17998e-11	9.20996e-09	0	0	16.847	393.499	PEX11A;ADIPOQ;GPD1;MGST1;ETFA;PPARG;PLIN1;ACO2;NAT8L;FAM213A;CIDEC;PNPLA2
RORA KO MOUSE GSE23736 CREEDSID GENE 1154 DOWN	14/382	9.03216e-11	1.06203e-08	0	0	12.6117	291.68	ALDH1L1;RETSAT;ACSL1;GPT2;PEX11A;MGST1;ETFA;FAM213A;FAH;GHR;ALDH2;SUCLG1;ECHDC3;HADH
HNF4A KO MOUSE GSE3126 CREEDSID GENE 195 DOWN	12/290	5.75558e-10	6.24702e-08	0	0	13.9042	295.822	ALDH1L1;TST;ACSL1;GPD1;MGST1;LPL;ETFA;SUCLG1;ECHDC3;HADH;FAH;AGPAT2
EBF1 OE MOUSE GSE2192 CREEDSID GENE 859 UP	12/292	6.22492e-10	6.27383e-08	0	0	13.8035	292.597	LIPE;ACSL1;ADIPOQ;GPD1;LPL;ETFA;SUCLG1;ACO2;HADH;DLD;CIDEC;PNPLA2
YY1 KO MOUSE GSE39009 CREEDSID GENE 76 DOWN	12/298	7.84793e-10	7.38228e-08	0	0	13.5098	283.241	GHR;PLA2G16;ACSL1;OXCT1;ADIPOQ;MGST1;LPL;ETFA;SUCLG1;ACO2;HADH;PRDX6
PPARA OE MOUSE GSE5777 CREEDSID GENE 271 UP	10/211	4.80517e-09	4.23756e-07	0	0	15.5777	298.368	PLA2G16;PEX19;TST;LPL;ETFA;SUCLG1;HADH;ACADS;PRDX6;PNPLA2
NR2C2 KO MOUSE GSE21903 CREEDSID GENE 2200 DOWN	10/239	1.58123e-08	1.31242e-06	0	0	13.6536	245.252	ALDH2;RETSAT;GPT2;PEX11A;GPD1;MGST1;ECHDC3;HADH;FAM213A;CIDEC
RORA TRUNCATION MOUSE GSE20646 CREEDSID GENE 2393 DOWN	11/337	3.70335e-08	2.90301e-06	0	0	10.6675	182.536	PDP2;PRKAR2B;GPT2;ADIPOQ;MGST1;FITM2;ECHDC3;NAT8L;FAH;AGPAT2;CIDEC
KLF15 DEFICIENCY MOUSE GSE7137 CREEDSID GENE 675 DOWN	9/207	6.2697e-08	4.65607e-06	0	0	14.0121	232.39	ALDH1L1;ALDH2;TST;RETSAT;PEX11A;ETFA;HADH;FAH;PRDX6
POU1F1 MUT MOUSE GSE3129 CREEDSID GENE 1729 UP	10/285	8.30602e-08	5.8599e-06	0	0	11.3431	184.935	GHR;TST;ACSL1;LPL;ETFA;SUCLG1;ACO2;HADH;FAH;PRDX6
RUNX1 KO MOUSE GSE34292 CREEDSID GENE 2397 DOWN	8/169	1.855e-07	1.24638e-05	0	0	15.1102	234.211	ADIPOQ;GPD1;LPL;PLIN1;HADH;NAT8L;CIDEC;TBC1D16
PPARG OE MOUSE GSE2192 CREEDSID GENE 862 UP	8/234	2.17619e-06	0.000139573	0	0	10.7289	139.883	STAT5A;LIPE;ACSL1;PEX11A;LPL;ETFA;ACO2;PNPLA2
KLF15 DEFICIENCY MOUSE GSE7137 CREEDSID GENE 676 DOWN	10/414	2.51724e-06	0.000154427	0	0	7.67052	98.891	ALDH2;ACSL1;OXCT1;ADIPOQ;LPL;ETFA;SUCLG1;ACO2;HADH;ACACB
PPARA ACTIVATION MOUSE GSE17250 CREEDSID GENE 502 UP	8/256	4.2341e-06	0.00024893	0	0	9.76625	120.831	LIPE;RETSAT;ACSL1;PEX11A;ACADS;ACACB;CIDEC;PNPLA2
NFE2L2 KO MOUSE GSE35124 CREEDSID GENE 2151 UP	8/258	4.48391e-06	0.000253072	0	0	9.68714	119.297	ALDH1L1;ALDH2;ETFA;SUCLG1;ECHDC3;ACO2;FAM213A;FAH
TWIST1 OE MOUSE GSE50002 CREEDSID GENE 1078 UP	9/368	7.54062e-06	0.000409224	0	0	7.66504	90.4107	GHR;STAT5A;LIPE;ALDH2;PRKAR2B;GPT2;FAM213A;FAH;ABCD1
NFE2L2 KO MOUSE GSE18344 CREEDSID GENE 964 DOWN	8/282	8.60143e-06	0.000449504	0	0	8.82785	102.964	TST;PRKAR2B;ADIPOQ;PPARG;PGD;ACADS;PRDX6;CIDEC
NFE2L2 KO MOUSE GSE867 CREEDSID GENE 1362 DOWN	7/203	9.25003e-06	0.000466135	0	0	10.6769	123.755	ALDH2;RETSAT;PEX11A;MGST1;HADH;FAH;PRDX6
PITX2 KO MOUSE GSE50399 CREEDSID GENE 3059 UP	7/213	1.26454e-05	0.000615264	0	0	10.1535	114.513	ADIPOQ;MGST1;LPL;SUCLG1;ACO2;HADH;DLD
IRF9 OE HUMAN GSE50002 CREEDSID GENE 1654 DOWN	8/307	1.59143e-05	0.000748502	0	0	8.07944	89.2641	GHR;MCCC2;STAT5A;ALDH2;PRKAR2B;GPT2;FAH;ABCD1
NFE2L2 KO MOUSE GSE867 CREEDSID GENE 726 UP	8/309	1.6676e-05	0.000759025	0	0	8.02494	88.2867	TST;RETSAT;ACSL1;MGST1;ETFA;SUCLG1;HADH;FAH
JUN DOMNEG MOUSE GSE6850 CREEDSID GENE 1505 UP	6/154	2.10298e-05	0.000912828	0	0	11.9679	128.889	RETSAT;ACSL1;GPT2;MGST1;ETFA;HADH
NCOA2 KO MOUSE GSE41558 CREEDSID GENE 3047 UP	7/231	2.13489e-05	0.000912828	0	0	9.32907	100.33	OXCT1;LPL;ETFA;SUCLG1;ACO2;HADH;DLD
NFE2L2 KO MOUSE GSE8969 CREEDSID GENE 2190 UP	7/248	3.36265e-05	0.0013955	0	0	8.66352	89.236	GHR;BCAP31;ALDH2;MGST1;SUCLG1;AGPAT2;PRDX6
NFE2L2 DEFICIENCY MOUSE GSE8969 CREEDSID GENE 183 DOWN	7/250	3.53908e-05	0.00142675	0	0	8.59135	88.0532	GHR;BCAP31;ALDH2;MGST1;SUCLG1;AGPAT2;PRDX6
NFE2L2 KO MOUSE GSE18344 CREEDSID GENE 965 DOWN	8/350	4.05541e-05	0.0015895	0	0	7.04813	71.2769	HEPACAM;PRKAR2B;ADIPOQ;PPARG;PGD;ACADS;PRDX6;CIDEC
FOXP3 OE SW780 HUMAN GSE81157 RNASEQ UP	8/356	4.57226e-05	0.00174364	0	0	6.92449	69.1959	SLC25A16;BCAP31;RTN3;ALDH1L1;RXRA;MTHFD1;MLEC;BLCAP
IRF9 OE HUMAN GSE50002 CREEDSID GENE 1653 DOWN	7/268	5.49751e-05	0.00204131	0	0	7.99152	78.3859	GHR;PEX19;PRKAR2B;GPT2;FAM213A;FAH;ABCD1
TWIST1 OE MOUSE GSE50002 CREEDSID GENE 3025 DOWN	7/282	7.57048e-05	0.00273896	0	0	7.57928	71.9173	TMEM132C;ALDH2;RETSAT;PRKAR2B;GPT2;FAH;ABCD1
PPARG V290M DOMNEG MOUSE GSE11870 CREEDSID GENE 1726 DOWN	6/196	8.09513e-05	0.00285556	0	0	9.30259	87.6459	PLA2G16;ACSL1;ADIPOQ;LPL;HADH;PNPLA2
ESR2 KO MOUSE GSE1050 CREEDSID GENE 901 DOWN	8/390	8.65493e-05	0.00297856	0	0	6.29722	58.9092	ALDH2;ACSL1;OXCT1;ADIPOQ;LPL;ETFA;DLD;PNPLA2
FLI1 EWSFUSION EXPRESSION HUMAN GSE1822 CREEDSID GENE 1187 UP	8/392	8.96765e-05	0.0030127	0	0	6.26378	58.3741	BCAP31;HEBP2;ALDH2;MLEC;SUCLG1;PRDX6;PGM1;PJA1
NFE2L2 KO MOUSE GSE18344 CREEDSID GENE 2187 DOWN	7/299	0.00010905	0.00348298	0	0	7.13185	65.0689	ALDH1L1;ADIPOQ;PGD;ABCD1;AGPAT2;PRDX6;CIDEC
IRF9 OE HUMAN GSE50002 CREEDSID GENE 1657 DOWN	7/299	0.00010905	0.00348298	0	0	7.13185	65.0689	GHR;PEX19;PRKAR2B;GPT2;FAM213A;FAH;ABCD1
PPARA KO MOUSE GSE6864 CREEDSID GENE 1371 UP	6/209	0.000115212	0.00348298	0	0	8.70112	78.9082	RETSAT;MGST1;ETFA;SUCLG1;ACO1;FAM213A
PPARA KO MOUSE GSE6864 CREEDSID GENE 981 DOWN	6/209	0.000115212	0.00348298	0	0	8.70112	78.9082	RETSAT;MGST1;ETFA;SUCLG1;ACO1;FAM213A
KLF15 KO MOUSE GSE53231 CREEDSID GENE 446 DOWN	7/302	0.000116017	0.00348298	0	0	7.05824	63.9602	MCCC2;LIPE;PEX19;ACSL1;FZD4;FAH;PRDX6
NCOA2 KO MOUSE GSE41558 CREEDSID GENE 46 UP	6/212	0.000124553	0.00366133	0	0	8.57311	77.0789	OXCT1;MGST1;ETFA;SUCLG1;ACO2;HADH
POU1F1 MUT MOUSE GSE3129 CREEDSID GENE 1728 DOWN	7/313	0.000144733	0.00408437	0	0	6.8007	60.1224	GHR;ALDH2;GPD1;MGST1;FAH;PRDX6;PJA1
NANOG OE MOUSE GSE48370 CREEDSID GENE 2980 DOWN	7/313	0.000144733	0.00408437	0	0	6.8007	60.1224	PRKAR2B;FZD4;ADIPOQ;GPD1;PLIN1;NAT8L;CIDEC
PRDM14 KO MOUSE GSE45507 CREEDSID GENE 3106 DOWN	7/319	0.000162677	0.00450073	0	0	6.66788	58.1689	MRAS;PDP2;ALDH2;GPT2;LPL;FAM213A;PNPLA2
E2F1 KD MOUSE GSE24594 CREEDSID GENE 473 DOWN	7/321	0.000169044	0.00458695	0	0	6.62473	57.5381	ACSL1;OXCT1;MGST1;EMC3;LPL;ACO2;PGD
E2F1 MUT MOUSE GSE24594 CREEDSID GENE 1245 UP	7/322	0.000172303	0.00458715	0	0	6.60337	57.2265	ACSL1;OXCT1;MGST1;EMC3;LPL;ACO2;PGD
NR1I3 KNOCKIN MOUSE GSE40120 CREEDSID GENE 3070 UP	6/240	0.000244026	0.00637631	0	0	7.53655	62.6908	RETSAT;ACSL1;PEX11A;HADH;ACADS;ACACB
NR1I3 KO MOUSE GSE40120 CREEDSID GENE 3066 UP	6/244	0.000266679	0.00684152	0	0	7.40838	60.967	RETSAT;ACSL1;PEX11A;HADH;ACADS;ABHD15
STAT3 DEFICIENCY MOUSE GSE6846 CREEDSID GENE 85 DOWN	6/246	0.000278609	0.00701995	0	0	7.3459	60.1313	TST;ACO2;PGD;FAH;PRDX6;PTPRF
IRF9 OE HUMAN GSE50002 CREEDSID GENE 1662 UP	6/253	0.000323708	0.00787503	0	0	7.13517	57.3359	STAT5A;GPT2;FAM213A;FAH;ABCD1;PNPLA2
CTCF SIRNA LNCAP HUMAN GSE63487 RNASEQ UP	6/253	0.000323708	0.00787503	0	0	7.13517	57.3359	RTN3;GPT2;MLEC;PGD;PTPRF;TBC1D16
GLIS2 KO MOUSE GSE6113 CREEDSID GENE 2133 DOWN	6/256	0.000344706	0.00824374	0	0	7.04848	56.1962	RETSAT;OXCT1;ETFA;ACO1;ACO2;PRDX6
PPARG KO MOUSE GSE24292 CREEDSID GENE 3012 DOWN	6/257	0.000351938	0.00827641	0	0	7.02004	55.8237	BCAP31;ACSL1;LPL;ACO2;PGD;PRDX6
E2F3 KD MOUSE GSE24594 CREEDSID GENE 475 DOWN	6/263	0.000397865	0.00905463	0	0	6.85406	53.6631	ACSL1;MGST1;EMC3;LPL;PGD;PTPRF
ESRRA DEFICIENCY MOUSE GSE7196 CREEDSID GENE 673 DOWN	6/263	0.000397865	0.00905463	0	0	6.85406	53.6631	ACSL1;LPL;SUCLG1;HADH;FAH;AGPAT2
NR1I2 KO HUMAN GSE55746 CREEDSID GENE 2903 DOWN	5/177	0.00047382	0.0106121	0	0	8.44519	64.6453	PEX19;RETSAT;PEX11A;MGST1;PPARG
DLX4 OE HUMAN GSE21657 CREEDSID GENE 2160 UP	6/275	0.000503721	0.0111055	0	0	6.5443	49.6941	BCAP31;RTN3;TST;SUCLG1;PGD;VTI1B
CREB1 KD MOUSE GSE17478 CREEDSID GENE 2158 DOWN	5/184	0.000565229	0.0122698	0	0	8.11206	60.6643	MCCC2;RETSAT;GPT2;FITM2;FAH
DNMT1 KO MOUSE GSE31626 CREEDSID GENE 1237 DOWN	6/292	0.000689899	0.0147492	0	0	6.14998	44.7655	BCAP31;SH3KBP1;OXCT1;MLEC;ETFA;PGD
PPARA DEFICIENCY MOUSE GSE6864 CREEDSID GENE 659 DOWN	5/195	0.000734877	0.0154763	0	0	7.63816	55.1155	RETSAT;MGST1;ACO1;ACO2;FAM213A
AHR KO MOUSE GSE48130 CREEDSID GENE 1464 DOWN	7/413	0.000767821	0.0159323	0	0	5.09953	36.5736	PRKAR2B;PEX11A;LPL;PPARG;ACO2;CIDEC;PNPLA2
ZNF395 KD HUMAN GSE49613 CREEDSID GENE 813 UP	6/301	0.000807969	0.0165224	0	0	5.95963	42.4384	HEBP2;PLA2G16;TST;ACO1;PGD;PGM1
HEY2 KO MOUSE GSE6526 CREEDSID GENE 1508 UP	6/303	0.000836209	0.0166182	0	0	5.91889	41.945	BCAP31;ALDH2;MGST1;LPL;PGD;VTI1B
HEY2 KO MOUSE GSE6526 CREEDSID GENE 1509 DOWN	6/303	0.000836209	0.0166182	0	0	5.91889	41.945	BCAP31;ALDH2;MGST1;LPL;PGD;VTI1B
SMAD3 KO MOUSE GSE28598 CREEDSID GENE 1159 DOWN	6/307	0.000894974	0.0174123	0	0	5.83904	40.9826	GHR;PLA2G16;MYO1C;GPT2;PPARG;CIDEC
KDM2B OE MOUSE GSE34691 CREEDSID GENE 354 DOWN	6/308	0.000910152	0.0174123	0	0	5.81941	40.7469	HEBP2;TST;RETSAT;PEX11A;ECHDC3;ABCD1
KDM2B OE MOUSE GSE34691 CREEDSID GENE 607 UP	6/309	0.000925527	0.0174123	0	0	5.79991	40.5132	HEBP2;TST;RETSAT;PEX11A;ECHDC3;ABCD1
ZFX KO MOUSE GSE7069 CREEDSID GENE 178 DOWN	6/309	0.000925527	0.0174123	0	0	5.79991	40.5132	BCAP31;VKORC1L1;MTHFD1;OXCT1;SUCLG1;ACO1
PPARG DEFICIENCY MOUSE GSE23421 CREEDSID GENE 1231 DOWN	5/206	0.000940038	0.0174525	0	0	7.21613	50.2934	RETSAT;ADIPOQ;LPL;PPARG;CIDEC
PGR KO MOUSE GSE39920 CREEDSID GENE 3080 UP	6/313	0.000989044	0.0178916	0	0	5.72318	39.5973	LIPE;ACSL1;ADIPOQ;LPL;PTPRF;CIDEC
PITX2 KO MOUSE GSE50399 CREEDSID GENE 3060 DOWN	6/313	0.000989044	0.0178916	0	0	5.72318	39.5973	GHR;OXCT1;MGST1;EMC3;HADH;VTI1B
XBP1 OE HUMAN GSE8562 CREEDSID GENE 87 UP	6/320	0.00110823	0.0197938	0	0	5.59359	38.0644	RTN3;ACSL1;HADH;FAH;BLCAP;PGM1
CLOCK MUT MOUSE GSE454 CREEDSID GENE 1530 UP	5/218	0.00120953	0.0213331	0	0	6.80544	45.7157	MGST1;LPL;SUCLG1;FAM213A;DLD
XBP1 KO MOUSE GSE52857 CREEDSID GENE 2766 DOWN	5/220	0.00125948	0.0219397	0	0	6.74145	45.0131	PLA2G16;OXCT1;PRKAR2B;PTGER3;MLEC
CEBPG KO MOUSE GSE47777 CREEDSID GENE 3104 UP	6/330	0.0012973	0.022323	0	0	5.41819	36.0173	RETSAT;PRKAR2B;ADIPOQ;MGST1;LPL;PPARG
TWIST1 OE MOUSE GSE50002 CREEDSID GENE 1075 UP	6/338	0.00146559	0.0247707	0	0	5.28547	34.4903	GHR;ALDH2;PRKAR2B;GPT2;FAH;ABCD1
GATA4 KO MOUSE GSE11194 CREEDSID GENE 510 DOWN	5/228	0.00147465	0.0247707	0	0	6.49697	42.3559	RETSAT;ACO1;HADH;FAM213A;ABCD1
SUZ12 KD HEK293 HUMAN GSE50177 RNASEQ UP	5/230	0.00153244	0.0254385	0	0	6.43856	41.7276	BCAP31;MLEC;PTPRF;PGM1;TBC1D16
YY1 KD HUMAN GSE14964 CREEDSID GENE 515 DOWN	7/468	0.00158169	0.0259508	0	0	4.47847	28.8828	RTN3;MTHFD1;MGST1;LPL;ETFA;PRDX6;BLCAP
IRF9 OE HUMAN GSE50002 CREEDSID GENE 1656 DOWN	5/233	0.00162222	0.0263098	0	0	6.35288	40.8106	MCCC2;PEX19;PRKAR2B;GPT2;FAH
RELA KD HUMAN GSE50588 CREEDSID GENE 2819 DOWN	6/348	0.00169886	0.0269336	0	0	5.12831	32.7073	STAT5A;RXRA;GPT2;PEX11A;FAH;PGM1
SRF MUT MOUSE GSE1948 CREEDSID GENE 1396 DOWN	6/348	0.00169886	0.0269336	0	0	5.12831	32.7073	BCAP31;MYO1C;ALDH2;SUCLG1;PRDX6;PTPRF
MYC ACTIVATION MOUSE GSE4356 CREEDSID GENE 753 UP	6/349	0.00172365	0.027023	0	0	5.11309	32.5362	OXCT1;ADIPOQ;PTGER3;MGST1;ETFA;CIDEC
IRF9 OE HUMAN GSE50002 CREEDSID GENE 1663 DOWN	6/351	0.00177406	0.0275077	0	0	5.08293	32.1978	GHR;PRKAR2B;GPT2;FAM213A;FAH;ABCD1
NFE2L2 KO MOUSE GSE18344 CREEDSID GENE 962 UP	5/241	0.00188056	0.0288421	0	0	6.13503	38.5046	RETSAT;ADIPOQ;ECHDC3;AGPAT2;CIDEC
NR1I3 KO MOUSE GSE40120 CREEDSID GENE 3055 UP	5/247	0.00209323	0.0307661	0	0	5.9811	36.8977	ALDH1L1;RXRA;RETSAT;GPT2;ABHD15
ESRRA KO MOUSE GSE8106 CREEDSID GENE 2613 UP	5/247	0.00209323	0.0307661	0	0	5.9811	36.8977	ACSL1;OXCT1;SUCLG1;HADH;PNPLA2
NFYB KD MOUSE GSE56838 CREEDSID GENE 1342 DOWN	5/247	0.00209323	0.0307661	0	0	5.9811	36.8977	SLC25A16;PLA2G16;TST;GPT2;FAH
PPARA KO MOUSE GSE18564 CREEDSID GENE 543 DOWN	5/247	0.00209323	0.0307661	0	0	5.9811	36.8977	RETSAT;ACSL1;GPD1;HADH;ACADS
AR KD HUMAN GSE22483 CREEDSID GENE 2194 UP	5/251	0.00224445	0.0326486	0	0	5.88265	35.88	HEBP2;TST;ACSL1;MGST1;ETFA
ESR1 MUT HUMAN GSE1045 CREEDSID GENE 1193 UP	5/252	0.00228346	0.0328772	0	0	5.85854	35.632	BCAP31;MTHFD1;ACO2;PGD;VTI1B
NCOA2 KO MOUSE GSE55002 CREEDSID GENE 199 UP	4/152	0.00232402	0.0331232	0	0	7.74736	46.9835	ADIPOQ;LPL;FAM213A;CIDEC
IRF9 OE HUMAN GSE50002 CREEDSID GENE 1661 DOWN	5/254	0.00236298	0.0333417	0	0	5.81089	35.1433	GHR;TMEM132C;PRKAR2B;FZD4;GPT2
LHX1 ABLATION MOUSE GSE4230 CREEDSID GENE 776 DOWN	6/373	0.00240571	0.0336084	0	0	4.77287	28.78	TST;OXCT1;ETFA;SUCLG1;ACO2;HADH
IRX6 SIRNA T47D HUMAN GSE79586 RNASEQ DOWN	7/505	0.00243005	0.0336157	0	0	4.13785	24.9092	MCCC2;RTN3;MTHFD1;ACSL1;MLEC;PGD;PTPRF
ATF2 KO MOUSE GSE9328 CREEDSID GENE 2544 DOWN	6/377	0.00253673	0.0347507	0	0	4.72044	28.2135	SH3KBP1;MGST1;EMC3;ETFA;SUCLG1;PTPRF
PPARG OE MOUSE GSE10192 CREEDSID GENE 2731 UP	5/269	0.00302518	0.0410435	0	0	5.47655	31.7683	ADIPOQ;LPL;PPARG;PGD;FAH
MYOD1 MUT MOUSE GSE6487 CREEDSID GENE 1180 DOWN	5/272	0.00317222	0.0426285	0	0	5.41419	31.1496	PRKAR2B;GPT2;EMC3;ACO2;HADH
E2F2 KD MOUSE GSE24594 CREEDSID GENE 474 DOWN	5/273	0.00322236	0.0428938	0	0	5.39371	30.9472	RTN3;MGST1;EMC3;MLEC;PGD
NR2F2 KO MOUSE GSE46496 CREEDSID GENE 2412 UP	5/274	0.00327307	0.0431616	0	0	5.37339	30.7467	GHR;OXCT1;ETFA;ACO2;HADH
HNF4A KD HUMAN GSE25417 CREEDSID GENE 1357 DOWN	5/275	0.00332435	0.043432	0	0	5.35321	30.548	ALDH2;MGST1;ETFA;PRDX6;PGM1
NFE2L2 KNOCKOUT FEMALE MOUSE GSE867 CREEDSID GENE 1363 UP	6/399	0.00335588	0.0434417	0	0	4.45118	25.3585	TST;ACSL1;ETFA;SUCLG1;HADH;DLD
NFE2L2 KO MOUSE GSE18344 CREEDSID GENE 1260 DOWN	6/402	0.00348128	0.0446553	0	0	4.41678	25.0005	TST;HEPACAM;ADIPOQ;PGD;ABCD1;CIDEC
PLAGL2 OE MOUSE GSE21143 CREEDSID GENE 2546 DOWN	4/172	0.00362493	0.0460323	0	0	6.81815	38.3175	TST;MGST1;ACO2;PRDX6
NFE2L2 KO MOUSE GSE18344 CREEDSID GENE 1258 DOWN	6/406	0.00365387	0.0460323	0	0	4.37172	24.5339	TST;PRKAR2B;ABCD1;ACADS;AGPAT2;CIDEC
ESR1 KO MOUSE GSE9371 CREEDSID GENE 2430 UP	5/283	0.00375573	0.046878	0	0	5.19705	29.0228	STAT5A;AIFM2;PEX11A;ECHDC3;CIDEC
KLF4 OE HUMAN GSE3113 CREEDSID GENE 2071 UP	6/409	0.00378745	0.046878	0	0	4.33851	24.1918	SLC25A16;BCAP31;ALDH2;DLD;AGPAT2;PRDX6
NR2C2 KO HUMAN GSE52452 CREEDSID GENE 2714 DOWN	5/286	0.00392741	0.0481876	0	0	5.14078	28.4788	PEX19;ACSL1;PRKAR2B;FZD4;PNPLA2
SRF KO MOUSE GSE1948 CREEDSID GENE 1158 DOWN	5/287	0.00398587	0.0484833	0	0	5.12229	28.3006	BCAP31;MRAS;MYO1C;SUCLG1;PRDX6
CREB1 DN MOUSE GSE17478 CREEDSID GENE 2199 UP	5/291	0.00422595	0.0509643	0	0	5.04962	27.6038	TMEM132C;SH3KBP1;FZD4;ADIPOQ;CIDEC
PRRX1 SIRNA MCF7 HUMAN GSE79586 RNASEQ DOWN	4/181	0.00434521	0.0515762	0	0	6.46852	35.1802	MCCC2;MGST1;SUCLG1;PTPRF
THRA MUT HUMAN GSE29159 CREEDSID GENE 1694 DOWN	5/293	0.0043498	0.0515762	0	0	5.01404	27.2645	ACSL1;EMC3;ETFA;HADH;PGD
HNF4A KO MOUSE GSE3124 CREEDSID GENE 200 DOWN	5/298	0.00467075	0.0549203	0	0	4.92722	26.4416	RETSAT;GPD1;MGST1;ETFA;ACO1
NRF1 KO MOUSE GSE35124 CREEDSID GENE 2150 DOWN	4/186	0.00478438	0.055558	0	0	6.28922	33.5995	ALDH1L1;ACSL1;GPT2;PEX11A
MECOM KD HUMAN GSE16238 CREEDSID GENE 2341 UP	5/300	0.00480374	0.055558	0	0	4.89332	26.1223	HEBP2;MGST1;MLEC;PRDX6;PGM1
RELA KD HUMAN GSE1676 CREEDSID GENE 1787 UP	6/433	0.00499077	0.0569891	0	0	4.08962	21.6757	MCCC2;BCAP31;MTHFD1;ETFA;SUCLG1;PRDX6
THRB DOMNEG MOUSE GSE3067 CREEDSID GENE 2435 DOWN	5/303	0.00500825	0.0569891	0	0	4.84332	25.6534	OXCT1;ETFA;SUCLG1;ACADS;PNPLA2
NFE2L2 KO MOUSE GSE18344 CREEDSID GENE 961 DOWN	5/317	0.00604515	0.0682376	0	0	4.62269	23.615	TMEM132C;ADIPOQ;GPD1;PGD;CIDEC
HOXA10 KO MOUSE GSE6439 CREEDSID GENE 1535 DOWN	4/202	0.00638844	0.0715404	0	0	5.77631	29.1892	ACSL1;PTGER3;FAM213A;CIDEC
PPARA ACTIVATION HUMAN GSE17251 CREEDSID GENE 501 UP	5/322	0.00644965	0.0716572	0	0	4.54862	22.942	ACSL1;PEX11A;PLIN1;FAH;AGPAT2
ESRRA KO MOUSE GSE16623 CREEDSID GENE 2159 DOWN	4/210	0.00731005	0.0805819	0	0	5.54974	27.2964	ACSL1;PTGER3;LPL;FAM213A
PPARA ACTIVATION MOUSE GSE17250 CREEDSID GENE 502 DOWN	4/212	0.00755345	0.0826195	0	0	5.49582	26.8512	MCCC2;OXCT1;PPARG;BOK
NFE2L2 KO MOUSE GSE18344 CREEDSID GENE 1261 DOWN	4/215	0.00792849	0.0860546	0	0	5.41686	26.2029	ALDH2;LPL;PGD;PRDX6
PITX2 KO MOUSE GSE50399 CREEDSID GENE 3060 UP	4/217	0.00818521	0.0881629	0	0	5.36545	25.7833	LPL;ETFA;SUCLG1;ACO2
LIN28A KD MOUSE GSE37113 CREEDSID GENE 1751 DOWN	4/219	0.00844734	0.090297	0	0	5.315	25.3733	ALDH1L1;MRAS;ACSL1;PRKAR2B
NR1I3 KO MOUSE GSE40120 CREEDSID GENE 3067 DOWN	4/220	0.00858045	0.0910302	0	0	5.29012	25.1718	GHR;LPL;PPARG;PTPRF
OTX2 SILENCING HUMAN GSE22875 CREEDSID GENE 163 UP	5/348	0.00886428	0.0933396	0	0	4.19825	19.8398	RTN3;ALDH2;FAM213A;PRDX6;BLCAP
NFE2L2 KO MOUSE GSE29632 CREEDSID GENE 2152 DOWN	5/352	0.00928449	0.0970401	0	0	4.14901	19.4149	PLA2G16;ADIPOQ;LPL;PPARG;CIDEC
ESRRG DEFICIENCY MOUSE GSE8199 CREEDSID GENE 665 DOWN	4/226	0.00940806	0.0976086	0	0	5.14558	24.0102	ETFA;SUCLG1;ACO2;HADH
IRF9 OE HUMAN GSE50002 CREEDSID GENE 1655 DOWN	4/228	0.00969509	0.0998523	0	0	5.09912	23.6402	MCCC2;PRKAR2B;GPT2;FAH
NFE2L2 DEFICIENCY MOUSE GSE8969 CREEDSID GENE 183 UP	4/230	0.00998777	0.102121	0	0	5.05348	23.2783	RETSAT;LPL;ETFA;HADH
NFE2L2 KO MOUSE GSE8969 CREEDSID GENE 2190 DOWN	4/233	0.0104375	0.105952	0	0	4.98652	22.7503	RETSAT;LPL;ETFA;HADH
MYC MYC VS WT MOUSE GSE55272 CREEDSID GENE 1817 UP	4/235	0.0107445	0.108289	0	0	4.94284	22.4077	PEX11A;PPARG;PGD;CIDEC
IRF8 KO MOUSE GSE39228 CREEDSID GENE 2195 UP	4/237	0.0110573	0.109872	0	0	4.89992	22.0725	ALDH2;TST;ACSL1;ETFA
NFE2L2 MUT MOUSE GSE35160 CREEDSID GENE 624 DOWN	4/237	0.0110573	0.109872	0	0	4.89992	22.0725	MGST1;HADH;PGD;PRDX6
HES1 KO MOUSE GSE52106 CREEDSID GENE 2518 DOWN	4/242	0.0118648	0.116662	0	0	4.79576	21.2653	RXRA;ACSL1;PEX11A;GPD1
FOXM1 KD HUMAN GSE55204 CREEDSID GENE 1369 DOWN	5/375	0.0119709	0.116662	0	0	3.88653	17.199	EPB41L4B;MTHFD1;SUCLG1;PGD;DLD
DUX4 OE HUMAN GSE33799 CREEDSID GENE 1429 DOWN	3/130	0.0119887	0.116662	0	0	6.68166	29.5583	RETSAT;GPT2;BOK
NFE2L2 KO MOUSE GSE18344 CREEDSID GENE 966 DOWN	4/245	0.0123671	0.119521	0	0	4.73534	20.801	TST;PRKAR2B;PPARG;PGD
SOX7 OE MOUSE GSE10809 CREEDSID GENE 1004 UP	4/246	0.0125376	0.120344	0	0	4.71553	20.6494	ACSL1;ETFA;FAM213A;PGM1
PGR KO MOUSE GSE39920 CREEDSID GENE 3078 UP	4/248	0.0128829	0.122823	0	0	4.67641	20.351	BCAP31;MYO1C;ADIPOQ;HADH
PPARA KO MOUSE GSE18564 CREEDSID GENE 543 UP	4/249	0.0130579	0.123655	0	0	4.65708	20.2041	GHR;ALDH1L1;RXRA;ACACB
MYC ACTIVATION MOUSE GSE4356 CREEDSID GENE 752 UP	5/385	0.0132888	0.124505	0	0	3.78231	16.3428	ADIPOQ;MGST1;LPL;PPARG;CIDEC
U2AF1 OE BFUE HUMAN GSE94153 RNASEQ DOWN	6/535	0.013382	0.124505	0	0	3.28381	14.1658	BCAP31;MTHFD1;EMC3;ACO2;PGD;DLD
SMAD4 KO MOUSE GSE49826 CREEDSID GENE 2401 DOWN	4/251	0.0134123	0.124505	0	0	4.61891	19.9148	GPD1;LPL;SUCLG1;ACO2
PAX5 SIRNA T47D HUMAN GSE79586 RNASEQ DOWN	5/387	0.0135637	0.124533	0	0	3.76213	16.1785	GHR;MCCC2;RXRA;MTHFD1;PGD
DOT1L DELETION MOUSE GSE25911 CREEDSID GENE 454 UP	4/252	0.0135918	0.124533	0	0	4.60005	19.7723	ALDH2;ETFA;PGD;PRDX6
GATA4 ABLATION MOUSE GSE30314 CREEDSID GENE 838 UP	4/253	0.0137728	0.124791	0	0	4.58134	19.6313	PDP2;ACSL1;PEX11A;FITM2
PPARG OE MOUSE GSE10192 CREEDSID GENE 2732 UP	3/137	0.0137969	0.124791	0	0	6.33038	27.115	PLA2G16;ADIPOQ;LPL
ESRRG DEFICIENCY MOUSE GSE8199 CREEDSID GENE 664 DOWN	4/255	0.0141395	0.127075	0	0	4.54437	19.3535	ETFA;SUCLG1;ACO2;HADH
TP53 KD HUMAN GSE1676 CREEDSID GENE 1784 UP	5/393	0.0144115	0.127185	0	0	3.70281	15.6989	MTHFD1;SUCLG1;PGD;PRDX6;VTI1B
MECOM KO MOUSE GSE11557 CREEDSID GENE 581 DOWN	5/393	0.0144115	0.127185	0	0	3.70281	15.6989	BCAP31;PRKAR2B;EMC3;ETFA;PRDX6
ZFX KO MOUSE GSE52416 CREEDSID GENE 1472 UP	4/257	0.0145123	0.127185	0	0	4.50799	19.0812	PRKAR2B;MGST1;LPL;PGD
HES1 KO MOUSE GSE52106 CREEDSID GENE 2518 UP	4/257	0.0145123	0.127185	0	0	4.50799	19.0812	MGST1;ETFA;ECHDC3;FAM213A
EBF1 OE MOUSE GSE2192 CREEDSID GENE 858 UP	4/259	0.0148913	0.129701	0	0	4.47218	18.8144	GHR;ACSL1;OXCT1;ACO2
RUNX1 KO MOUSE GSE47375 CREEDSID GENE 2899 DOWN	4/261	0.0152765	0.131689	0	0	4.43693	18.5527	PLA2G16;PRKAR2B;HADH;PRDX6
HNF1A KO MOUSE GSE23040 CREEDSID GENE 2995 DOWN	4/262	0.0154715	0.131689	0	0	4.4195	18.4238	ADIPOQ;LPL;FAH;BOK
FOXD4L6 SIRNA T47D HUMAN GSE79586 RNASEQ UP	5/401	0.0155965	0.131689	0	0	3.62652	15.0889	MCCC2;PTGER3;MGST1;ETFA;PGD
HNF1A OE LNCAP HUMAN GSE85556 RNASEQ DOWN	6/554	0.0156501	0.131689	0	0	3.16685	13.1655	MCCC2;BCAP31;HEBP2;OXCT1;ACO2;PTPRF
NFE2L2 MUT MOUSE GSE35160 CREEDSID GENE 624 UP	4/264	0.0158661	0.131689	0	0	4.38506	18.1698	ACSL1;OXCT1;ADIPOQ;LPL
GATA3 OE MDAMB231 HUMAN GSE72141 RNASEQ UP	4/264	0.0158661	0.131689	0	0	4.38506	18.1698	BCAP31;SH3KBP1;MGST1;MLEC
ZNF658 KD HUMAN GSE59385 CREEDSID GENE 2923 DOWN	4/264	0.0158661	0.131689	0	0	4.38506	18.1698	ETFA;PGD;PTPRF;PGM1
MYC ACTIVATION 21 DAYS MOUSE GSE4356 CREEDSID GENE 754 DOWN	4/264	0.0158661	0.131689	0	0	4.38506	18.1698	OXCT1;FAH;PRDX6;PTPRF
IRF9 OE HUMAN GSE50002 CREEDSID GENE 1659 DOWN	4/265	0.0160658	0.132566	0	0	4.36804	18.0446	GHR;PRKAR2B;GPT2;FAM213A
AFF4 SHRNA HELA HUMAN GSE69021 RNASEQ DOWN	4/268	0.0166744	0.13609	0	0	4.31774	17.6763	SLC25A16;LPL;PTPRF;PGM1
MYC ACTIVATION MOUSE GSE4356 CREEDSID GENE 750 UP	5/408	0.0166857	0.13609	0	0	3.56225	14.581	ADIPOQ;MGST1;LPL;PPARG;CIDEC
MYC KO MOUSE GSE58079 CREEDSID GENE 2553 DOWN	4/270	0.017088	0.13857	0	0	4.28484	17.4366	PDP2;MTHFD1;PGD;FAM213A
BHLHA15 KO MOUSE GSE3644 CREEDSID GENE 785 UP	5/416	0.0179914	0.145062	0	0	3.49148	14.0283	LPL;ETFA;SUCLG1;HADH;FAH
MEF2A KD MOUSE GSE47150 CREEDSID GENE 367 UP	4/277	0.0185863	0.149007	0	0	4.17349	16.6327	RTN3;OXCT1;ACO2;VTI1B
HOXA11 SIRNA T47D HUMAN GSE79586 RNASEQ DOWN	2/58	0.0190401	0.151783	0	0	9.99547	39.5941	PTGER3;MLEC
NEUROD1 KO MOUSE GSE35396 CREEDSID GENE 3093 UP	4/280	0.0192527	0.151843	0	0	4.12749	16.304	PLA2G16;OXCT1;MGST1;PRDX6
MEF2D KD MOUSE GSE47150 CREEDSID GENE 366 UP	4/281	0.0194781	0.151843	0	0	4.11238	16.1965	RTN3;OXCT1;ACO2;VTI1B
PCGF2 KD HUMAN GSE7578 CREEDSID GENE 130 UP	4/281	0.0194781	0.151843	0	0	4.11238	16.1965	BCAP31;MGST1;MLEC;PTPRF
HNF4A MUT MOUSE GSE3116 CREEDSID GENE 850 DOWN	4/281	0.0194781	0.151843	0	0	4.11238	16.1965	ALDH2;TST;ACO2;HADH
TWIST1 OE MOUSE GSE50002 CREEDSID GENE 1077 UP	4/282	0.0197051	0.151934	0	0	4.09738	16.0899	GHR;TMEM132C;ALDH2;PRKAR2B
NFE2L2 KO MOUSE GSE48879 CREEDSID GENE 2834 DOWN	4/282	0.0197051	0.151934	0	0	4.09738	16.0899	BCAP31;PDP2;MGST1;BOK
SRF MUT MOUSE GSE3181 CREEDSID GENE 851 UP	4/284	0.0201641	0.153792	0	0	4.0677	15.8797	LPL;ACO2;HADH;PRDX6
EPAS1 KD HUMAN GSE54360 CREEDSID GENE 2882 DOWN	4/284	0.0201641	0.153792	0	0	4.0677	15.8797	PC;FZD4;TYRO3;ACO2
FOXM1 KD HUMAN GSE2222 CREEDSID GENE 1733 DOWN	4/286	0.0206296	0.156497	0	0	4.03844	15.6733	BCAP31;PGD;PGM1;VTI1B
BATF KD HUMAN GSE50588 CREEDSID GENE 2803 UP	4/288	0.0211018	0.15768	0	0	4.00959	15.4706	PDP2;ALDH2;TST;PTPRF
CREB1 DEPLETION HUMAN GSE12056 CREEDSID GENE 68 DOWN	4/288	0.0211018	0.15768	0	0	4.00959	15.4706	BCAP31;ALDH2;PRKAR2B;ETFA
MYBL1 KO MOUSE GSE28025 CREEDSID GENE 377 UP	3/161	0.0211208	0.15768	0	0	5.3623	20.685	PRKAR2B;MGST1;HADH
RARA ACTIVATION HUMAN GSE5679 CREEDSID GENE 2385 DOWN	4/291	0.0218224	0.161985	0	0	3.96708	15.1733	RXRA;MTHFD1;MGST1;BLCAP
HIF1A MUT MOUSE GSE1321 CREEDSID GENE 791 UP	5/438	0.0219271	0.161985	0	0	3.31035	12.6457	MGST1;FAH;DLD;PJA1;VTI1B
RORA KO MOUSE GSE23736 CREEDSID GENE 1155 DOWN	4/292	0.022066	0.162162	0	0	3.9531	15.076	ALDH1L1;OXCT1;LPL;PGD
E2F1 OE HUMAN GSE1562 CREEDSID GENE 998 DOWN	4/295	0.0228066	0.166736	0	0	3.91175	14.7892	MTHFD1;ETFA;PGD;PRDX6
ETS1 OE HUMAN GSE21129 CREEDSID GENE 2153 UP	4/297	0.0233087	0.169529	0	0	3.88465	14.6021	RXRA;PGD;PRDX6;PGM1
ATF2 KO MOUSE GSE9328 CREEDSID GENE 2544 UP	3/168	0.0235884	0.170683	0	0	5.13299	19.2333	ALDH2;FAM213A;FAH
WT1 KO MOUSE GSE15325 CREEDSID GENE 2156 DOWN	3/169	0.0239532	0.172438	0	0	5.10181	19.0382	PLA2G16;TST;GPT2
REST SHRNA C2 HUMAN GSE90068 PBPA RNASEQ UP	4/306	0.0256517	0.183728	0	0	3.76716	13.7996	RTN3;PTGER3;MLEC;PGD
YY2 KD HUMAN GSE14964 CREEDSID GENE 2081 DOWN	5/458	0.0259599	0.184997	0	0	3.16095	11.5413	RTN3;MTHFD1;LPL;ETFA;BLCAP
ZNF658 KD HUMAN GSE59385 CREEDSID GENE 2924 UP	4/310	0.0267371	0.188688	0	0	3.71715	13.4624	PLA2G16;SUCLG1;PRDX6;BLCAP
ZNF253 SIRNA MCF7 HUMAN GSE79586 RNASEQ UP	3/177	0.0269817	0.188688	0	0	4.86527	17.5763	MCCC2;MGST1;PTPRF
NR5A2 KD HUMAN GSE47803 CREEDSID GENE 1819 UP	4/311	0.0270127	0.188688	0	0	3.70486	13.3799	PEX19;GPT2;PGD;PGM1
ZBTB48 KO U2OS HUMAN GSE96777 RNASEQ UP	4/311	0.0270127	0.188688	0	0	3.70486	13.3799	MTHFD1;PGD;PTPRF;VTI1B
NR1I3 KO MOUSE GSE40120 CREEDSID GENE 3054 UP	4/312	0.02729	0.189288	0	0	3.69264	13.2981	STAT5A;RETSAT;PEX11A;ACACB
PPARG OE MOUSE GSE10192 CREEDSID GENE 2733 UP	3/178	0.027374	0.189288	0	0	4.83722	17.4051	PLA2G16;ADIPOQ;LPL
ATF6 INDUCED MOUSE GSE8322 CREEDSID GENE 1473 UP	4/313	0.027569	0.189288	0	0	3.6805	13.2169	LPL;ETFA;DLD;VTI1B
ARNTL KO MOUSE GSE27079 CREEDSID GENE 2710 UP	3/179	0.0277694	0.189288	0	0	4.8095	17.2364	ALDH1L1;FAM213A;FAH
RUNX1 KO MOUSE GSE34292 CREEDSID GENE 2396 DOWN	3/179	0.0277694	0.189288	0	0	4.8095	17.2364	ADIPOQ;LPL;PLIN1
TCF12 KO MOUSE GSE27402 CREEDSID GENE 2168 UP	4/315	0.0281322	0.190167	0	0	3.65646	13.0566	OXCT1;ETFA;SUCLG1;HADH
IRF9 OE HUMAN GSE50002 CREEDSID GENE 1659 UP	3/180	0.0281679	0.190167	0	0	4.78208	17.07	ALDH2;GPD1;PTPRF
AFF1 SHRNA HELA HUMAN GSE69021 RNASEQ DOWN	3/181	0.0285694	0.191049	0	0	4.75498	16.9059	SLC25A16;MLEC;PTPRF
ZNF589 SIRNA MCF7 HUMAN GSE79586 RNASEQ DOWN	3/181	0.0285694	0.191049	0	0	4.75498	16.9059	RXRA;MLEC;PTPRF
POU5F1 KD MOUSE GSE56853 CREEDSID GENE 1336 DOWN	3/182	0.0289739	0.192841	0	0	4.72817	16.7442	MRAS;GPT2;FAH
LIN28 SIRNA MCF7 HUMAN GSE71012 RNASEQ DOWN	5/475	0.0297409	0.197016	0	0	3.04396	10.7002	MCCC2;RTN3;MLEC;PTPRF;TBC1D16
SON KD HUMAN GSE26888 CREEDSID GENE 62 UP	4/322	0.0301576	0.197112	0	0	3.5747	12.5161	RTN3;ETFA;PGD;DLD
SON KD HUMAN GSE26888 CREEDSID GENE 890 DOWN	4/322	0.0301576	0.197112	0	0	3.5747	12.5161	RTN3;ETFA;PGD;DLD
IRX5 KO MOUSE GSE38826 CREEDSID GENE 2744 UP	4/323	0.0304539	0.197112	0	0	3.56331	12.4414	SLC25A16;PEX11A;MGST1;LPL
HNF1B OE HUMAN GSE3308 CREEDSID GENE 1750 UP	4/323	0.0304539	0.197112	0	0	3.56331	12.4414	OXCT1;SUCLG1;PGD;DLD
PIN1 DEPLETION HUMAN GSE26262 CREEDSID GENE 477 DOWN	4/323	0.0304539	0.197112	0	0	3.56331	12.4414	EPB41L4B;ACSL1;OXCT1;PRKAR2B
DNMT1 KO MOUSE GSE31626 CREEDSID GENE 1236 DOWN	4/325	0.0310515	0.198642	0	0	3.54075	12.2939	ALDH2;LPL;MLEC;PGD
ELF4 KO MOUSE GSE15324 CREEDSID GENE 2839 DOWN	4/325	0.0310515	0.198642	0	0	3.54075	12.2939	BCAP31;OXCT1;PGD;VTI1B
NR2F2 KD HUMAN GSE47438 CREEDSID GENE 2217 UP	4/326	0.0313529	0.198642	0	0	3.52957	12.221	SH3KBP1;MLEC;ACO1;PGM1
FOXM1 SIRNA HUMAN GSE2222 CREEDSID GENE 853 DOWN	4/326	0.0313529	0.198642	0	0	3.52957	12.221	BCAP31;PGD;PGM1;VTI1B
REST SHRNA C2 HUMAN GSE90068 PBMPA RNASEQ UP	5/482	0.0313941	0.198642	0	0	2.99821	10.3772	RTN3;PTGER3;LPL;MLEC;PGD
MTF2 KD MOUSE GSE16364 CREEDSID GENE 1355 DOWN	4/327	0.0316561	0.199405	0	0	3.51846	12.1486	MYO1C;SUCLG1;PRDX6;PTPRF
KLF9 OE GBM1A HUMAN GSE62212 RNASEQ DOWN	3/189	0.0318911	0.199544	0	0	4.54862	15.6719	MLEC;PGD;PTPRF
KLF2 KD HUMAN GSE55667 CREEDSID GENE 2879 UP	4/328	0.031961	0.199544	0	0	3.50743	12.0769	BCAP31;MTHFD1;ACSL1;ETFA
U2AF1 OE CFUG HUMAN GSE94153 RNASEQ DOWN	3/190	0.03232	0.200897	0	0	4.52406	15.5269	BCAP31;RTN3;ACSL1
HEY2 KO MOUSE GSE6526 CREEDSID GENE 1512 UP	4/333	0.0335115	0.205019	0	0	3.45324	11.7267	OXCT1;MGST1;ETFA;ACO2
HEY2 KO MOUSE GSE6526 CREEDSID GENE 1511 DOWN	4/333	0.0335115	0.205019	0	0	3.45324	11.7267	OXCT1;MGST1;ETFA;ACO2
ARID3A OE MOUSE GSE56853 CREEDSID GENE 1338 DOWN	3/193	0.0336249	0.205019	0	0	4.45195	15.1032	MCCC2;PLA2G16;MRAS
POU5F1 KD HUMAN GSE21135 CREEDSID GENE 1328 DOWN	3/193	0.0336249	0.205019	0	0	4.45195	15.1032	PLA2G16;BLCAP;TBC1D16
HNF1B OE HUMAN GSE3308 CREEDSID GENE 280 UP	4/334	0.0338268	0.205019	0	0	3.4426	11.6584	MTHFD1;OXCT1;ETFA;DLD
PHF20 SHRNA H1792 HUMAN GSE82115 RNASEQ DOWN	5/492	0.033855	0.205019	0	0	2.93514	9.9374	MGST1;MLEC;SUCLG1;PGD;DLD
SOX2 SIRNA KYSE70 HUMAN GSE47058 RNASEQ UP	4/336	0.0344627	0.207807	0	0	3.42151	11.5232	BCAP31;PGD;BLCAP;PTPRF
ZNF589 SIRNA T47D HUMAN GSE79586 RNASEQ DOWN	4/338	0.0351055	0.210783	0	0	3.40068	11.3902	RTN3;RXRA;MTHFD1;MLEC
FOXD4L6 SIRNA T47D HUMAN GSE79586 RNASEQ DOWN	3/199	0.0363162	0.217128	0	0	4.31436	14.3042	MTHFD1;MLEC;PTPRF
ASCL1 KO G523NS HUMAN GSE87615 RNASEQ UP	4/344	0.037076	0.220735	0	0	3.33964	11.0034	BCAP31;PLA2G16;LPL;MLEC
HOXA11 SIRNA MDAMB231 HUMAN GSE79586 RNASEQ DOWN	3/202	0.0377023	0.220999	0	0	4.24867	13.9273	PEX19;MLEC;ACO1
MYC KD HUMAN GSE5823 CREEDSID GENE 140 UP	4/346	0.0377468	0.220999	0	0	3.31977	10.8784	PLA2G16;MRAS;TST;GPT2
TCF4 KD HUMAN GSE18560 CREEDSID GENE 1275 UP	4/346	0.0377468	0.220999	0	0	3.31977	10.8784	TST;ACSL1;ETFA;AGPAT2
PPARA OE MOUSE GSE5777 CREEDSID GENE 271 DOWN	4/346	0.0377468	0.220999	0	0	3.31977	10.8784	OXCT1;GPT2;GPD1;ACO2
HOXC13 OE MOUSE GSE2374 CREEDSID GENE 201 UP	3/203	0.0381704	0.22164	0	0	4.22721	13.8048	ADIPOQ;LPL;ACO2
PDX1 KO MOUSE GSE29048 CREEDSID GENE 387 DOWN	3/203	0.0381704	0.22164	0	0	4.22721	13.8048	PTGER3;LPL;FAH
GATA1 KD MOUSE GSE2527 CREEDSID GENE 108 DOWN	4/348	0.0384246	0.222201	0	0	3.30013	10.7553	PLA2G16;RTN3;LPL;PRDX6
HOXA11 SIRNA MCF7 HUMAN GSE79586 RNASEQ DOWN	2/85	0.038618	0.222353	0	0	6.73477	21.9152	MCCC2;MLEC
EZH2 SHRNA PROE HUMAN GSE59089 RNASEQ UP	4/349	0.0387661	0.222353	0	0	3.2904	10.6945	RTN3;ACSL1;PGD;AGPAT2
ESR1 KD HUMAN GSE26298 CREEDSID GENE 479 UP	4/350	0.0391094	0.223414	0	0	3.28072	10.6341	ETFA;PGD;FAM213A;BLCAP
GATA6 KO MOUSE GSE52317 CREEDSID GENE 357 DOWN	3/208	0.0405553	0.23074	0	0	4.12307	13.2148	TST;PEX11A;FAH
GATA3 OE HUMAN GSE24249 CREEDSID GENE 649 UP	4/355	0.040852	0.231495	0	0	3.23316	10.339	LPL;PPARG;GYG2;PJA1
TFE3 SIRNA 8988T HUMAN GSE62077 CONSTRUCT1 RNASEQ UP	3/212	0.0425167	0.239964	0	0	4.04334	12.7683	RTN3;MLEC;PTPRF
NR3C1 KO MOUSE GSE23724 CREEDSID GENE 3014 UP	3/213	0.0430144	0.241806	0	0	4.02388	12.66	GHR;FZD4;ADIPOQ
FOSL1 KO MOUSE GSE43695 CREEDSID GENE 2299 UP	3/214	0.043515	0.242687	0	0	4.0046	12.553	ADIPOQ;FAM213A;CIDEC
NFE2L2 KO MOUSE GSE18344 CREEDSID GENE 962 DOWN	3/214	0.043515	0.242687	0	0	4.0046	12.553	HEPACAM;PGD;PRDX6
ARX KO MOUSE GSE12609 CREEDSID GENE 27 UP	3/216	0.0445251	0.24541	0	0	3.9666	12.3429	PRKAR2B;BLCAP;VTI1B
SMAD3 KO MOUSE GSE28598 CREEDSID GENE 1159 UP	3/216	0.0445251	0.24541	0	0	3.9666	12.3429	SUCLG1;ACO2;PTPRF
FOSL1 KO MOUSE GSE43695 CREEDSID GENE 2303 DOWN	3/216	0.0445251	0.24541	0	0	3.9666	12.3429	ADIPOQ;FAM213A;CIDEC
SRF KD MOUSE GSE1948 CREEDSID GENE 1156 DOWN	4/366	0.0448402	0.246185	0	0	3.13316	9.72736	BCAP31;SUCLG1;DLD;PRDX6
HSF1 KD HUMAN GSE3697 CREEDSID GENE 777 DOWN	4/370	0.046343	0.25345	0	0	3.09828	9.51694	PC;MYO1C;TST;MLEC
NFE2L2 KO MOUSE GSE18344 CREEDSID GENE 963 DOWN	4/373	0.0474886	0.258712	0	0	3.07262	9.36309	MCCC2;ACADS;PRDX6;CIDEC
AHR KO MOUSE GSE10082 CREEDSID GENE 1465 DOWN	3/223	0.0481523	0.260905	0	0	3.83903	11.6452	PLA2G16;RETSAT;PEX11A
MECP2 MUT HUMAN GSE6955 CREEDSID GENE 2473 UP	4/375	0.048261	0.260905	0	0	3.05574	9.26236	ALDH2;ACO2;BLCAP;PTPRF
TFAP2C KO MOUSE GSE45941 CREEDSID GENE 1488 DOWN	3/225	0.0492147	0.265046	0	0	3.80405	11.4561	PLA2G16;FAH;PGM1
TP63 DEPLETION HUMAN GSE5993 CREEDSID GENE 90 DOWN	4/378	0.0494328	0.265208	0	0	3.03077	9.11395	BCAP31;ETFA;HADH;PRDX6
GATA6 KO MOUSE GSE11165 CREEDSID GENE 1165 UP	3/226	0.0497502	0.2659	0	0	3.7868	11.3632	TST;MGST1;HADH
SPI1 KD MOUSE GSE5654 CREEDSID GENE 202 UP	3/228	0.0508299	0.270645	0	0	3.75276	11.1805	MTHFD1;FAH;AGPAT2
EZH2 KO HESC HUMAN GSE76626 RNASEQ DOWN	4/383	0.0514207	0.271902	0	0	2.99002	8.87352	RTN3;MLEC;PGD;PTPRF
TAL1 OE HESC HUMAN GSE57395 RNASEQ UP	5/553	0.0514514	0.271902	0	0	2.60023	7.71519	MTHFD1;MGST1;MLEC;PGD;TBC1D16
EMX2 DEFICIENCY MOUSE GSE10216 CREEDSID GENE 634 DOWN	3/230	0.0519209	0.27336	0	0	3.71932	11.0019	LPL;SUCLG1;HADH
NFE2L2 KO MOUSE GSE18344 CREEDSID GENE 1262 DOWN	3/231	0.0524707	0.275228	0	0	3.70282	10.9141	HEPACAM;ABCD1;PRDX6
CHD1 KO 22RV1 HUMAN GSE84610 RNASEQ UP	4/387	0.0530425	0.277196	0	0	2.95819	8.6872	BCAP31;MLEC;ACO2;PTPRF
MEF2D KD MOUSE GSE47150 CREEDSID GENE 366 DOWN	3/233	0.0535788	0.278966	0	0	3.67025	10.7414	PEX11A;MGST1;FAH
TAL1 KO MOUSE GSE46970 CREEDSID GENE 1447 DOWN	3/234	0.0541371	0.280836	0	0	3.65417	10.6564	PRKAR2B;FAM213A;PTPRF
MEF2A KD MOUSE GSE47150 CREEDSID GENE 367 DOWN	3/235	0.0546982	0.282708	0	0	3.63824	10.5724	PEX11A;MGST1;FAH
MECP2 KD MOUSE GSE47150 CREEDSID GENE 361 DOWN	3/236	0.0552622	0.283873	0	0	3.62244	10.4894	PEX11A;MGST1;FAH
EHF KD CALU3 HUMAN GSE63397 RNASEQ UP	4/393	0.0555273	0.283873	0	0	2.91166	8.41728	PLA2G16;RTN3;MLEC;PTPRF
OVOL2 OE PC3 HUMAN GSE48230 RNASEQ DOWN	4/393	0.0555273	0.283873	0	0	2.91166	8.41728	RTN3;MTHFD1;MGST1;PGD
JUND SIRNA PC3 HUMAN GSE53470 RNASEQ DOWN	3/239	0.0569708	0.290201	0	0	3.57585	10.2456	RTN3;FZD4;PNPLA2
NFE2L2 KO MOUSE GSE35124 CREEDSID GENE 2151 DOWN	3/241	0.0581237	0.29456	0	0	3.54544	10.0874	ACSL1;GPD1;MGST1
NFE2L2 KNOCKOUT FEMALE MOUSE GSE867 CREEDSID GENE 1363 DOWN	2/107	0.0583052	0.29456	0	0	5.31777	15.1134	ALDH2;MGST1
PLAGL2 DEFICIENCY MOUSE GSE9123 CREEDSID GENE 166 UP	3/242	0.0587044	0.29456	0	0	3.53042	10.0096	RETSAT;OXCT1;MGST1
MYCN SHRNA IMR575 HUMAN GSE80397 24HR RNASEQ DOWN	2/108	0.0592687	0.29456	0	0	5.26734	14.8838	MTHFD1;MLEC
SOX7 OE HUMAN GSE10809 CREEDSID GENE 150 UP	3/243	0.0592878	0.29456	0	0	3.51554	9.93262	ACSL1;ETFA;FAM213A
NEUROD1 KO MOUSE GSE35396 CREEDSID GENE 3089 UP	3/243	0.0592878	0.29456	0	0	3.51554	9.93262	MTHFD1;ACO2;PGD
ZNF142 SIRNA MCF7 HUMAN GSE79586 RNASEQ DOWN	3/243	0.0592878	0.29456	0	0	3.51554	9.93262	RXRA;MLEC;PTPRF
SOX17 OE HUMAN GSE10809 CREEDSID GENE 151 UP	3/244	0.059874	0.296429	0	0	3.50077	9.85646	ALDH2;FAM213A;PGM1
ELK1 KD HUMAN GSE34589 CREEDSID GENE 2865 UP	3/245	0.0604629	0.298298	0	0	3.48613	9.78111	MCCC2;HEBP2;PRKAR2B
KLF3 KO MOUSE GSE35592 CREEDSID GENE 2674 UP	3/247	0.061649	0.300992	0	0	3.4572	9.63279	RXRA;FAH;PGM1
MYB KD HUMAN GSE49286 CREEDSID GENE 1837 UP	3/247	0.061649	0.300992	0	0	3.4572	9.63279	MTHFD1;MLEC;PGD
FOXD3 OE MOUSE GSE58960 CREEDSID GENE 1415 UP	3/247	0.061649	0.300992	0	0	3.4572	9.63279	RTN3;MTHFD1;LPL
GATA2 SIRNA LNCAP HUMAN GSE38393 RNASEQ UP	4/411	0.0633555	0.308257	0	0	2.78033	7.67091	BCAP31;ETFA;ACO2;PTPRF
FOXA2 KD DEC HUMAN GSE44875 RNASEQ DOWN	4/413	0.0642596	0.311582	0	0	2.76645	7.59342	TYRO3;MLEC;PTPRF;PGM1
MYC MYC VS WT MOUSE GSE55272 CREEDSID GENE 1820 UP	3/254	0.0658859	0.317007	0	0	3.35959	9.13752	RETSAT;PEX11A;CIDEC
PGR KO MOUSE GSE39920 CREEDSID GENE 3077 DOWN	3/254	0.0658859	0.317007	0	0	3.35959	9.13752	ADIPOQ;LPL;PNPLA2
GATA4 KO MOUSE GSE11194 CREEDSID GENE 510 UP	3/255	0.0665019	0.317007	0	0	3.34609	9.06966	OXCT1;MGST1;AGPAT2
RUNX1 KO MOUSE GSE2592 CREEDSID GENE 278 DOWN	3/255	0.0665019	0.317007	0	0	3.34609	9.06966	MTHFD1;SUCLG1;PGD
NR5A2 KD HUMAN GSE47803 CREEDSID GENE 1818 DOWN	3/255	0.0665019	0.317007	0	0	3.34609	9.06966	HEBP2;RXRA;ACO1
SOX17 OE HUMAN GSE10809 CREEDSID GENE 1272 UP	3/257	0.0677419	0.319679	0	0	3.3194	8.936	ALDH2;FAM213A;PGM1
SOX2 KO HUMAN GSE59234 CREEDSID GENE 2956 DOWN	3/257	0.0677419	0.319679	0	0	3.3194	8.936	SLC25A16;PLA2G16;PRKAR2B
JUN KO MOUSE GSE27028 CREEDSID GENE 321 DOWN	3/257	0.0677419	0.319679	0	0	3.3194	8.936	MGST1;ACO1;PJA1
JUN KO MOUSE GSE27028 CREEDSID GENE 1516 UP	3/258	0.0683659	0.320226	0	0	3.30622	8.87019	MGST1;ACO1;PJA1
GATA1 DELTAN MUTATION MOUSE GSE2433 CREEDSID GENE 980 DOWN	3/258	0.0683659	0.320226	0	0	3.30622	8.87019	OXCT1;LPL;PGD
ZNF253 SIRNA MCF7 HUMAN GSE79586 RNASEQ DOWN	4/423	0.0688826	0.320226	0	0	2.69904	7.22089	BCAP31;MTHFD1;PGD;ABCD1
NCOA3 KD MOUSE GSE50017 CREEDSID GENE 1712 DOWN	3/259	0.0689926	0.320226	0	0	3.29314	8.80504	MRAS;RXRA;ADIPOQ
HSF1 KD HUMAN GSE3697 CREEDSID GENE 779 DOWN	3/259	0.0689926	0.320226	0	0	3.29314	8.80504	MYO1C;ALDH2;TST
VDR KO MOUSE GSE2421 CREEDSID GENE 1152 DOWN	3/260	0.0696219	0.322087	0	0	3.28016	8.74055	ETFA;PGD;VTI1B
VDR KO MOUSE GSE2421 CREEDSID GENE 1152 UP	3/263	0.0715255	0.329531	0	0	3.24181	8.55093	BCAP31;MGST1;LPL
XBP1 OE HUMAN GSE8562 CREEDSID GENE 87 DOWN	3/264	0.0721653	0.329531	0	0	3.22923	8.48898	PLA2G16;PRKAR2B;TBC1D16
MYOD1 MUT MOUSE GSE6487 CREEDSID GENE 1179 DOWN	3/264	0.0721653	0.329531	0	0	3.22923	8.48898	PEX19;EMC3;BOK
POU5F1 OE HUMAN GSE34920 CREEDSID GENE 1423 DOWN	3/264	0.0721653	0.329531	0	0	3.22923	8.48898	PLA2G16;PRDX6;PGM1
MYB KD HUMAN GSE49286 CREEDSID GENE 1842 UP	3/268	0.0747502	0.340234	0	0	3.17984	8.24724	RETSAT;MLEC;PGM1
IKZF1 MUT HUMAN GSE2501 CREEDSID GENE 2259 UP	3/269	0.0754029	0.341005	0	0	3.16772	8.18828	ACO2;DLD;PNPLA2
PAX5 SIRNA MCF7 HUMAN GSE79586 RNASEQ DOWN	3/269	0.0754029	0.341005	0	0	3.16772	8.18828	MCCC2;RXRA;MTHFD1
SRF KD HUMAN GSE22606 CREEDSID GENE 2327 DOWN	3/270	0.0760581	0.342869	0	0	3.1557	8.12989	PRKAR2B;PEX11A;PGM1
PITX2 KO MOUSE GSE50399 CREEDSID GENE 3058 DOWN	2/125	0.0764527	0.34355	0	0	4.53544	11.661	LPL;ETFA
AHR KO MOUSE GSE10082 CREEDSID GENE 1465 UP	3/271	0.0767159	0.343639	0	0	3.14376	8.07207	ALDH1L1;GPT2;LPL
STAT3 DEFICIENCY MOUSE GSE6846 CREEDSID GENE 85 UP	3/272	0.0773762	0.34441	0	0	3.13192	8.01481	MGST1;LPL;HADH
SRF KD HUMAN GSE22606 CREEDSID GENE 2323 DOWN	3/272	0.0773762	0.34441	0	0	3.13192	8.01481	HEBP2;OXCT1;PEX11A
ELK1 KD HUMAN GSE34589 CREEDSID GENE 2863 UP	3/273	0.0780391	0.345182	0	0	3.12016	7.95811	ACSL1;MGST1;ETFA
MYC KD HUMAN GSE54872 CREEDSID GENE 1308 DOWN	3/273	0.0780391	0.345182	0	0	3.12016	7.95811	MGST1;ECHDC3;GYG2
KMT2A KO MOUSE GSE24964 CREEDSID GENE 3008 DOWN	3/274	0.0787044	0.345661	0	0	3.10849	7.90195	MGST1;LPL;PPARG
XBP1 OE MOUSE GSE46178 CREEDSID GENE 300 UP	3/275	0.0793723	0.345661	0	0	3.0969	7.84633	EMC3;SUCLG1;PRDX6
MECP2 KD MOUSE GSE47150 CREEDSID GENE 361 UP	3/275	0.0793723	0.345661	0	0	3.0969	7.84633	RTN3;ACO2;VTI1B
PLAGL2 DEFICIENCY MOUSE GSE9123 CREEDSID GENE 166 DOWN	3/275	0.0793723	0.345661	0	0	3.0969	7.84633	ACSL1;SUCLG1;HADH
THRB MUT HUMAN GSE29159 CREEDSID GENE 1697 DOWN	3/275	0.0793723	0.345661	0	0	3.0969	7.84633	HEBP2;TST;SH3KBP1
MYB OE HUMAN GSE2815 CREEDSID GENE 941 UP	4/445	0.0796443	0.345779	0	0	2.5615	6.48108	BCAP31;EPB41L4B;TST;VTI1B
PPARD KO MOUSE GSE16048 CREEDSID GENE 81 UP	3/276	0.0800427	0.346169	0	0	3.0854	7.79124	PRKAR2B;FZD4;PTGER3
POU5F1 KD HUMAN GSE34904 CREEDSID GENE 1350 UP	3/277	0.0807156	0.346169	0	0	3.07398	7.73667	TYRO3;HADH;PTPRF
XBP1 OE MOUSE GSE46178 CREEDSID GENE 1437 UP	3/277	0.0807156	0.346169	0	0	3.07398	7.73667	EMC3;SUCLG1;PRDX6
SRF MUT MOUSE GSE1948 CREEDSID GENE 1398 DOWN	3/277	0.0807156	0.346169	0	0	3.07398	7.73667	BCAP31;MYO1C;SUCLG1
HES1 OE MOUSE GSE54622 CREEDSID GENE 2771 DOWN	2/130	0.0817754	0.349652	0	0	4.35717	10.9094	HEPACAM;MGST1
GRHL2 KD MOUSE GSE40729 CREEDSID GENE 2534 DOWN	3/279	0.0820688	0.349846	0	0	3.0514	7.6291	SH3KBP1;ACSL1;PRKAR2B
ESRRA DEFICIENCY MOUSE GSE7196 CREEDSID GENE 673 UP	3/280	0.0827491	0.350628	0	0	3.04023	7.57607	ADIPOQ;ETFA;ACO2
EOMES OE HUMAN GSE43805 CREEDSID GENE 92 DOWN	3/280	0.0827491	0.350628	0	0	3.04023	7.57607	ACSL1;FZD4;FAM213A
LHX1 KO MOUSE GSE7257 CREEDSID GENE 325 UP	3/283	0.0848048	0.356629	0	0	3.00719	7.41996	EMC3;PGD;PTPRF
BNC1 KD MOUSE GSE4029 CREEDSID GENE 97 UP	3/283	0.0848048	0.356629	0	0	3.00719	7.41996	ECHDC3;FAM213A;BLCAP
IRF9 OE HUMAN GSE50002 CREEDSID GENE 1656 UP	3/284	0.0854949	0.356629	0	0	2.99634	7.36889	MRAS;GPD1;PTPRF
IRF8 KD HUMAN GSE50588 CREEDSID GENE 2826 UP	3/284	0.0854949	0.356629	0	0	2.99634	7.36889	ALDH2;PEX11A;PGM1
NME2 INDUCTION HUMAN GSE40194 CREEDSID GENE 2959 UP	3/285	0.0861875	0.356629	0	0	2.98556	7.3183	BCAP31;ALDH2;PGD
DMRTA2 OE MOUSE GSE25179 CREEDSID GENE 2203 UP	3/285	0.0861875	0.356629	0	0	2.98556	7.3183	PLA2G16;TMEM132C;PTGER3
NANOG KD HUMAN GSE34904 CREEDSID GENE 1349 UP	3/285	0.0861875	0.356629	0	0	2.98556	7.3183	GPT2;HADH;FAM213A
KLF5 KO MOUSE GSE58719 CREEDSID GENE 2318 DOWN	3/285	0.0861875	0.356629	0	0	2.98556	7.3183	TST;PPARG;ACACB
EBF1 OE MOUSE GSE2192 CREEDSID GENE 858 DOWN	3/286	0.0868824	0.358189	0	0	2.97486	7.26818	PEX11A;HADH;PNPLA2
NFE2L2 KO MOUSE GSE39629 CREEDSID GENE 2196 DOWN	2/135	0.0872096	0.358189	0	0	4.19231	10.2269	MGST1;PPARG
SETDB1 KO MOUSE GSE40296 CREEDSID GENE 31 DOWN	3/287	0.0875798	0.358189	0	0	2.96424	7.21852	PRKAR2B;LPL;PTPRF
GATA6 KO MOUSE GSE11165 CREEDSID GENE 1165 DOWN	3/287	0.0875798	0.358189	0	0	2.96424	7.21852	MYO1C;OXCT1;PRDX6
RARA KO MOUSE GSE31280 CREEDSID GENE 1677 DOWN	2/136	0.0883093	0.360128	0	0	4.16082	10.0979	MRAS;FAH
IRF9 OE HUMAN GSE50002 CREEDSID GENE 1665 DOWN	3/289	0.0889817	0.361825	0	0	2.94321	7.12057	MRAS;ALDH2;PGD
RELA OE HEK293 HUMAN GSE57027 RNASEQ DOWN	3/290	0.0896863	0.363375	0	0	2.9328	7.07227	STAT5A;MTHFD1;PGM1
GLI1 INHIBITION HUMAN GSE36855 CREEDSID GENE 643 UP	3/291	0.0903932	0.363375	0	0	2.92247	7.02441	STAT5A;EPB41L4B;PGM1
SRF MUT MOUSE GSE1948 CREEDSID GENE 1395 DOWN	3/291	0.0903932	0.363375	0	0	2.92247	7.02441	MRAS;SUCLG1;ACO2
STAT6 KD HUMAN GSE50588 CREEDSID GENE 2805 DOWN	3/291	0.0903932	0.363375	0	0	2.92247	7.02441	HEBP2;RTN3;GPT2
IRF1 OE MOUSE GSE6505 CREEDSID GENE 2076 UP	3/292	0.0911024	0.363904	0	0	2.91221	6.97699	SUCLG1;ACO2;HADH
GATA4 ABLATION S105 PHOSPHORYLATION SITE MOUSE GSE30314 CREEDSID GENE 837 DOWN	3/292	0.0911024	0.363904	0	0	2.91221	6.97699	GPD1;FAM213A;FAH
MYB OE HUMAN GSE2815 CREEDSID GENE 1740 UP	4/468	0.0917423	0.363904	0	0	2.43166	5.80868	BCAP31;TST;PGD;PRDX6
PBX3 OE SMMC7721 HUMAN GSE71261 RNASEQ DOWN	4/468	0.0917423	0.363904	0	0	2.43166	5.80868	SLC25A16;BCAP31;ABCD1;PTPRF
KMT2A KO MOUSE GSE24964 CREEDSID GENE 3009 DOWN	3/293	0.0918141	0.363904	0	0	2.90202	6.92999	MGST1;LPL;PPARG
TSHZ3 SIRNA MCF7 HUMAN GSE79586 RNASEQ UP	4/470	0.0928342	0.365222	0	0	2.42097	5.75451	BCAP31;RXRA;MLEC;PTPRF
SOX2 OE HUMAN GSE34920 CREEDSID GENE 1422 DOWN	3/295	0.0932444	0.365222	0	0	2.88185	6.83728	ACO1;PRDX6;PGM1
E2F1 KD HUMAN GSE50588 CREEDSID GENE 2781 UP	3/296	0.093963	0.365222	0	0	2.87187	6.79155	SLC25A16;BCAP31;HEBP2
OVOL1 KD BEWO HUMAN GSE66962 RNASEQ UP	3/296	0.093963	0.365222	0	0	2.87187	6.79155	GPT2;PTPRF;PGM1
FLI1 KD HUMAN GSE27524 CREEDSID GENE 1595 DOWN	3/296	0.093963	0.365222	0	0	2.87187	6.79155	FZD4;PTGER3;GYG2
SOX2 KD HUMAN GSE34904 CREEDSID GENE 1351 DOWN	3/296	0.093963	0.365222	0	0	2.87187	6.79155	PLA2G16;ACO1;PGM1
TET2 DEPLETION HUMAN GSE51901 CREEDSID GENE 2988 DOWN	3/296	0.093963	0.365222	0	0	2.87187	6.79155	PC;TYRO3;BOK
FOSL1 KO MOUSE GSE43695 CREEDSID GENE 430 UP	3/297	0.094684	0.365222	0	0	2.86195	6.74623	ADIPOQ;FAM213A;CIDEC
NFE2L2 KO MOUSE GSE867 CREEDSID GENE 1362 UP	3/297	0.094684	0.365222	0	0	2.86195	6.74623	TST;ACSL1;DLD
MAF SIRNA MACROPHAGE HUMAN GSE98368 RNASEQ UP	2/142	0.0949938	0.365222	0	0	3.98129	9.37173	ACSL1;PGD
TSHZ3 SIRNA T47D HUMAN GSE79586 RNASEQ DOWN	2/142	0.0949938	0.365222	0	0	3.98129	9.37173	MLEC;PTPRF
TCF12 KD HUMAN GSE50588 CREEDSID GENE 2789 DOWN	3/298	0.0954073	0.365616	0	0	2.85211	6.70131	ALDH2;GPT2;PEX11A
XBP1 KO MOUSE GSE52857 CREEDSID GENE 2765 UP	2/143	0.0961219	0.365616	0	0	3.95285	9.25812	GPT2;PPARG
NEUROD1 KO MOUSE GSE35396 CREEDSID GENE 3092 UP	3/299	0.0961328	0.365616	0	0	2.84233	6.6568	RTN3;PRDX6;PTPRF
MSGN1 OE MOUSE GSE29848 CREEDSID GENE 1631 DOWN	3/299	0.0961328	0.365616	0	0	2.84233	6.6568	HADH;FAM213A;PTPRF
RARA ACTIVATION HUMAN GSE5679 CREEDSID GENE 2385 UP	3/300	0.0968607	0.367394	0	0	2.83261	6.61268	ACSL1;LPL;PRDX6
EPAS1 KD HUMAN GSE54360 CREEDSID GENE 2882 UP	3/301	0.0975908	0.368184	0	0	2.82296	6.56895	MRAS;OXCT1;GPD1
HES6 OE MOUSE GSE36433 CREEDSID GENE 1432 DOWN	3/301	0.0975908	0.368184	0	0	2.82296	6.56895	ALDH2;RETSAT;PRDX6
NFKB1 ACTIVATION HUMAN GSE20736 CREEDSID GENE 2522 DOWN	3/302	0.0983232	0.369958	0	0	2.81338	6.52562	TMEM132C;HEPACAM;LPL
RARA KD HUMAN GSE26298 CREEDSID GENE 69 DOWN	3/303	0.0990579	0.371731	0	0	2.80386	6.48266	MTHFD1;ETFA;PRDX6
YBX1 SIRNA BT549 HUMAN GSE79586 RNASEQ DOWN	3/305	0.100534	0.376269	0	0	2.785	6.39788	BCAP31;MTHFD1;PGD
EOMES OE HUMAN GSE43805 CREEDSID GENE 92 UP	3/306	0.101275	0.378041	0	0	2.77567	6.35604	RXRA;TYRO3;ECHDC3
HIVEP2 KO MOUSE GSE41307 CREEDSID GENE 3094 UP	3/307	0.102019	0.379812	0	0	2.7664	6.31457	LPL;PRDX6;BOK
TFAP2C SIRNA HUMAN GSE15481 CREEDSID GENE 2893 UP	3/308	0.102765	0.381582	0	0	2.75719	6.27346	SH3KBP1;PPARG;BLCAP
NANOG KD HUMAN GSE34904 CREEDSID GENE 1349 DOWN	3/309	0.103513	0.383351	0	0	2.74804	6.23271	PLA2G16;PRDX6;PGM1
ZHX2 KD HUMAN GSE50588 CREEDSID GENE 2814 DOWN	3/311	0.105016	0.385878	0	0	2.72992	6.15226	GPT2;MLEC;FAH
FOXP1 KD HUMAN GSE51382 CREEDSID GENE 2764 DOWN	3/311	0.105016	0.385878	0	0	2.72992	6.15226	MTHFD1;MLEC;BLCAP
ESRRA KO MOUSE GSE8106 CREEDSID GENE 2613 DOWN	3/311	0.105016	0.385878	0	0	2.72992	6.15226	LPL;ACO2;ACADS
SP1 KD HUMAN GSE37935 CREEDSID GENE 2219 DOWN	3/314	0.107286	0.393196	0	0	2.70317	6.03417	MTHFD1;ETFA;PGM1
LHX1 MUT ABLATION MOUSE GSE4230 CREEDSID GENE 775 DOWN	2/153	0.107609	0.39336	0	0	3.68921	8.22416	FZD4;HADH
GATA4 INACTIVATION MOUSE GSE5298 CREEDSID GENE 546 UP	3/315	0.108047	0.393413	0	0	2.69437	5.99548	BCAP31;EMC3;PGD
TOX4 SIRNA HCT116 HUMAN GSE56788 RNASEQ DOWN	2/154	0.108778	0.393413	0	0	3.66475	8.13006	MLEC;PTPRF
DNMT1 INHIBITION HUMAN GSE45804 CREEDSID GENE 2762 UP	3/317	0.109576	0.393413	0	0	2.67693	5.91907	PLA2G16;ACSL1;PPARG
MYC ACTIVATION MOUSE GSE4356 CREEDSID GENE 751 UP	3/317	0.109576	0.393413	0	0	2.67693	5.91907	ADIPOQ;PPARG;CIDEC
NANOG OE HUMAN GSE34920 CREEDSID GENE 1421 DOWN	3/317	0.109576	0.393413	0	0	2.67693	5.91907	ACO1;HADH;PRDX6
RUNX1 KD HUMAN GSE29639 CREEDSID GENE 1288 DOWN	3/317	0.109576	0.393413	0	0	2.67693	5.91907	PDP2;ALDH2;PRKAR2B
SRF MUT MOUSE GSE1948 CREEDSID GENE 1393 DOWN	3/317	0.109576	0.393413	0	0	2.67693	5.91907	BCAP31;MYO1C;PRDX6
MYC ACTIVATION MOUSE GSE4356 CREEDSID GENE 752 DOWN	2/156	0.111125	0.396656	0	0	3.61679	7.94645	BLCAP;PTPRF
KLF9 DEFICIENCY MOUSE GSE6443 CREEDSID GENE 674 UP	3/320	0.111884	0.396656	0	0	2.65119	5.80688	ACO2;PGD;ACADS
EHF SIRNA HBE HUMAN GSE85402 RNASEQ UP	3/320	0.111884	0.396656	0	0	2.65119	5.80688	RXRA;PGD;PTPRF
KLF5 KO CFPAC1 HUMAN GSE64558 RNASEQ UP	3/320	0.111884	0.396656	0	0	2.65119	5.80688	MLEC;PGD;PTPRF
NFIA DEFICIENCY MOUSE GSE4623 CREEDSID GENE 667 DOWN	3/320	0.111884	0.396656	0	0	2.65119	5.80688	GPD1;ACO2;PNPLA2
XPA KO HELA HUMAN GSE100855 RNASEQ DOWN	3/322	0.113434	0.400321	0	0	2.6343	5.73365	PGD;AGPAT2;PTPRF
FLI1 KD HUMAN GSE27524 CREEDSID GENE 1598 DOWN	2/158	0.113486	0.400321	0	0	3.57006	7.76873	PTGER3;GYG2
FOXP3 DEFICIENCY MOUSE GSE35543 CREEDSID GENE 3037 DOWN	3/323	0.114212	0.401878	0	0	2.62594	5.69749	PEX11A;FAH;PTPRF
NFE2L2 DEFICIENCY MOUSE GSE7810 CREEDSID GENE 1048 DOWN	3/325	0.115774	0.406362	0	0	2.60936	5.62608	MYO1C;LPL;PGD
GFI1 KO MOUSE GSE20282 CREEDSID GENE 174 UP	3/327	0.117344	0.410851	0	0	2.59299	5.55585	SUCLG1;ACO2;PGD
NRF1 KO MOUSE GSE35124 CREEDSID GENE 2150 UP	3/328	0.118133	0.411568	0	0	2.58488	5.52117	GPD1;MGST1;LPL
EPAS1 KD HUVEC HUMAN GSE62974 RNASEQ UP	3/328	0.118133	0.411568	0	0	2.58488	5.52117	FZD4;MLEC;PTPRF
YY1 KD HUMAN GSE50588 CREEDSID GENE 2802 DOWN	3/329	0.118923	0.412285	0	0	2.57682	5.48677	PEX11A;MGST1;BLCAP
PPARA OE MOUSE GSE3067 CREEDSID GENE 2436 DOWN	3/329	0.118923	0.412285	0	0	2.57682	5.48677	PLA2G16;ALDH2;SUCLG1
OVOL2 KO MOUSE GSE53923 CREEDSID GENE 1486 UP	3/330	0.119715	0.414014	0	0	2.56881	5.45266	STAT5A;ALDH2;PRDX6
ERG KD HUMAN GSE14801 CREEDSID GENE 2614 UP	3/331	0.120509	0.415741	0	0	2.56084	5.41883	HEBP2;FAM213A;BLCAP
JUNB KO MEL888 HUMAN GSE98867 RNASEQ DOWN	4/518	0.12086	0.415935	0	0	2.18948	4.62664	ACSL1;MLEC;DLD;TBC1D16
DMRT1 KO MOUSE GSE27261 CREEDSID GENE 2740 UP	2/165	0.121849	0.418319	0	0	3.41554	7.18961	HADH;PGD
TP63 KD HUMAN GSE20286 CREEDSID GENE 2453 UP	3/334	0.122903	0.418391	0	0	2.53725	5.31897	GHR;ACSL1;DLD
JUN DOMNEG MOUSE GSE6850 CREEDSID GENE 1505 DOWN	3/334	0.122903	0.418391	0	0	2.53725	5.31897	BCAP31;LPL;PGD
TP63 MUT HUMAN GSE8646 CREEDSID GENE 1016 UP	2/166	0.123056	0.418391	0	0	3.39454	7.11194	RXRA;SH3KBP1
NRL DEFICIENCY MOUSE GSE4051 CREEDSID GENE 265 DOWN	2/166	0.123056	0.418391	0	0	3.39454	7.11194	PRKAR2B;ACO1
OVOL1 OE MDA HUMAN GSE51975 RNASEQ UP	3/335	0.123705	0.419587	0	0	2.52948	5.28623	MTHFD1;SH3KBP1;MLEC
FOXA1 OE HUMAN GSE49153 CREEDSID GENE 2963 UP	3/338	0.126123	0.426682	0	0	2.50644	5.18957	MCCC2;ACSL1;MLEC
HNF4G OE LNCAP HUMAN GSE85557 RNASEQ UP	3/339	0.126933	0.426682	0	0	2.49885	5.15787	ACSL1;MGST1;MLEC
HNF1A OE HUMAN GSE3308 CREEDSID GENE 279 DOWN	3/339	0.126933	0.426682	0	0	2.49885	5.15787	MTHFD1;OXCT1;PRDX6
FOSL1 KO MOUSE GSE43695 CREEDSID GENE 429 UP	2/170	0.127914	0.426682	0	0	3.31304	6.81294	ADIPOQ;PLIN1
MECP2 KO MOUSE GSE8720 CREEDSID GENE 2417 UP	2/170	0.127914	0.426682	0	0	3.31304	6.81294	RETSAT;PGM1
TET1 KD MOUSE GSE26830 CREEDSID GENE 1353 DOWN	2/170	0.127914	0.426682	0	0	3.31304	6.81294	MRAS;TST
TWIST1 OE MOUSE GSE50002 CREEDSID GENE 1076 DOWN	2/170	0.127914	0.426682	0	0	3.31304	6.81294	GPD1;PPARG
KLF13 KD HUMAN GSE50588 CREEDSID GENE 2795 UP	3/341	0.128558	0.426813	0	0	2.48381	5.09523	GPT2;DLD;PRDX6
ESR1 MUT HUMAN GSE1045 CREEDSID GENE 1193 DOWN	3/341	0.128558	0.426813	0	0	2.48381	5.09523	PLA2G16;RTN3;TST
MYC OE MOUSE GSE27159 CREEDSID GENE 1273 UP	3/342	0.129374	0.427509	0	0	2.47636	5.06428	TST;MGST1;PTPRF
HOXA11 SIRNA BT549 HUMAN GSE79586 RNASEQ DOWN	3/342	0.129374	0.427509	0	0	2.47636	5.06428	MLEC;PGD;PTPRF
PRRX1 SIRNA T47D HUMAN GSE79586 RNASEQ UP	4/534	0.130938	0.431667	0	0	2.12163	4.31334	RTN3;MLEC;BLCAP;PTPRF
TCF3 KO MOUSE GSE26788 CREEDSID GENE 1545 DOWN	3/347	0.133479	0.439018	0	0	2.43974	4.91318	ALDH1L1;ALDH2;VTI1B
ZEB1 OE CFPAC1 HUMAN GSE64558 RNASEQ UP	3/349	0.135134	0.440846	0	0	2.42539	4.8544	BCAP31;ACO2;PTPRF
SOX7 OE HUMAN GSE10809 CREEDSID GENE 150 DOWN	3/349	0.135134	0.440846	0	0	2.42539	4.8544	HEBP2;MGST1;PRDX6
SOX7 OE MOUSE GSE10809 CREEDSID GENE 1004 DOWN	3/349	0.135134	0.440846	0	0	2.42539	4.8544	HEBP2;MGST1;PRDX6
TWIST1 OE MOUSE GSE50002 CREEDSID GENE 1075 DOWN	2/176	0.135284	0.440846	0	0	3.19783	6.39686	MYO1C;GPD1
FOXP1 KD HUMAN GSE51382 CREEDSID GENE 1435 DOWN	3/350	0.135964	0.441023	0	0	2.41828	4.82535	MTHFD1;SH3KBP1;MGST1
SP3 DEFICIENCY MOUSE GSE9124 CREEDSID GENE 637 DOWN	3/350	0.135964	0.441023	0	0	2.41828	4.82535	TST;LPL;HADH
HOXC13 OE MOUSE GSE2374 CREEDSID GENE 201 DOWN	3/351	0.136796	0.442704	0	0	2.41121	4.79653	HADH;PTPRF;PNPLA2
TSHZ3 SIRNA BT549 HUMAN GSE79586 RNASEQ DOWN	3/352	0.13763	0.443796	0	0	2.40418	4.76793	BCAP31;PGD;PTPRF
KLF5 KO MOUSE GSE58719 CREEDSID GENE 2318 UP	2/178	0.137762	0.443796	0	0	3.16117	6.26615	FAH;BOK
EZH2 SHRNA HUVEC HUMAN GSE71164 RNASEQ DOWN	3/353	0.138465	0.445044	0	0	2.39718	4.73956	MLEC;PGD;TBC1D16
PAX3 KD HUMAN GSE16249 CREEDSID GENE 2757 DOWN	3/354	0.139303	0.446718	0	0	2.39023	4.7114	GHR;MTHFD1;BLCAP
DMRTA2 OE MOUSE GSE25179 CREEDSID GENE 2204 UP	2/180	0.140251	0.447723	0	0	3.12534	6.13917	TMEM132C;TST
TFAP2C KD MOUSE GSE10175 CREEDSID GENE 1498 UP	2/180	0.140251	0.447723	0	0	3.12534	6.13917	ADIPOQ;HADH
ZNF142 SIRNA MCF7 HUMAN GSE79586 RNASEQ UP	3/357	0.141825	0.451727	0	0	2.36961	4.62824	BCAP31;MGST1;ETFA
XBP1 KO MOUSE GSE52857 CREEDSID GENE 2765 DOWN	3/358	0.142669	0.453393	0	0	2.36282	4.60094	RETSAT;OXCT1;MLEC
POU4F1 KO MOUSE GSE19997 CREEDSID GENE 2947 UP	3/360	0.144363	0.457744	0	0	2.34934	4.54697	LPL;PPARG;PTPRF
TSHZ3 SIRNA MDAMB231 HUMAN GSE79586 RNASEQ DOWN	2/184	0.145257	0.459545	0	0	3.05603	5.89586	BCAP31;PTPRF
RARB KO MOUSE GSE19925 CREEDSID GENE 2999 UP	2/185	0.146514	0.46169	0	0	3.03917	5.83715	ACO2;AGPAT2
HIF1A OE 786O HUMAN GSE67237 RNASEQ UP	3/363	0.146916	0.46169	0	0	2.3294	4.46755	VKORC1L1;MLEC;PTPRF
TET3 DEPLETION HUMAN GSE51901 CREEDSID GENE 2989 DOWN	3/363	0.146916	0.46169	0	0	2.3294	4.46755	PC;TYRO3;BOK
POU1F1 MUT MOUSE GSE3129 CREEDSID GENE 1728 UP	2/187	0.149036	0.467309	0	0	3.00601	5.72216	LPL;ACO2
IKZF1 KO MOUSE GSE46093 CREEDSID GENE 2547 UP	3/367	0.150344	0.470366	0	0	2.30334	4.36443	ALDH1L1;RXRA;TST
ERG KD HUMAN GSE14801 CREEDSID GENE 827 DOWN	3/368	0.151205	0.471057	0	0	2.29691	4.33913	HEBP2;TST;FAM213A
GATA2 SIRNA LNCAP HUMAN GSE38393 RNASEQ DOWN	2/189	0.151566	0.471057	0	0	2.97356	5.61032	MCCC2;TBC1D16
IRX6 SIRNA MCF7 HUMAN GSE79586 RNASEQ DOWN	2/189	0.151566	0.471057	0	0	2.97356	5.61032	MLEC;PTPRF
FLI1 KD HUMAN GSE27524 CREEDSID GENE 1605 UP	3/369	0.152068	0.471577	0	0	2.29052	4.31403	HEBP2;LPL;PGM1
ARID3A KD MOUSE GSE56853 CREEDSID GENE 1337 DOWN	2/192	0.155378	0.479735	0	0	2.92617	5.44821	GPT2;ADIPOQ
FLI1 KD HUMAN GSE27524 CREEDSID GENE 1601 DOWN	2/192	0.155378	0.479735	0	0	2.92617	5.44821	PTGER3;GYG2
USF1 OE HUMAN GSE17300 CREEDSID GENE 2973 UP	3/374	0.156405	0.481849	0	0	2.25907	4.19127	AIFM2;ACSL1;ABHD15
SOX7 OE HUMAN GSE10809 CREEDSID GENE 1271 UP	2/194	0.15793	0.485489	0	0	2.89539	5.34375	ACSL1;FAM213A
STAT3 SIRNA HCC70 HUMAN GSE85579 RNASEQ DOWN	3/377	0.159026	0.487794	0	0	2.2406	4.11978	RTN3;PTPRF;TBC1D16
ZNF217 SIRNA MCF7 HUMAN GSE58326 RNASEQ DOWN	3/378	0.159902	0.489419	0	0	2.23451	4.09629	RXRA;MTHFD1;MLEC
PPARA KO MOUSE GSE6864 CREEDSID GENE 1373 DOWN	2/196	0.16049	0.489982	0	0	2.86525	5.24205	RETSAT;MGST1
HSF1 KD HUMAN GSE3697 CREEDSID GENE 782 DOWN	3/379	0.160781	0.489982	0	0	2.22846	4.07298	PC;LPL;BLCAP
ZFP42 KD MOUSE GSE9978 CREEDSID GENE 1334 UP	3/381	0.162542	0.492665	0	0	2.21644	4.02687	BCAP31;ETFA;SUCLG1
KDM2B KD MOUSE GSE40701 CREEDSID GENE 1745 UP	2/198	0.163058	0.492665	0	0	2.83573	5.14302	LPL;ABCD1
GRHL2 KD MOUSE GSE40729 CREEDSID GENE 2534 UP	2/198	0.163058	0.492665	0	0	2.83573	5.14302	GHR;ALDH1L1
PPARA KO MOUSE GSE6864 CREEDSID GENE 1372 UP	2/198	0.163058	0.492665	0	0	2.83573	5.14302	RETSAT;MGST1
MYC OE U2OS HUMAN GSE59819 RNASEQ DOWN	3/383	0.164309	0.494327	0	0	2.20455	3.98143	BCAP31;PGD;PTPRF
MYC OE U2OS HUMAN GSE66789 RNASEQ DOWN	3/383	0.164309	0.494327	0	0	2.20455	3.98143	BCAP31;PGD;PTPRF
ELF4 KO MOUSE GSE15324 CREEDSID GENE 2838 UP	3/384	0.165194	0.494882	0	0	2.19865	3.95896	PLA2G16;RTN3;EMC3
CTCF SIRNA HEK293 HUMAN GSE44267 RNASEQ DOWN	3/384	0.165194	0.494882	0	0	2.19865	3.95896	MTHFD1;MLEC;PNPLA2
MECP2 KO MOUSE GSE8720 CREEDSID GENE 2414 UP	2/200	0.165633	0.495145	0	0	2.8068	5.04657	TMEM132C;PTPRF
NFYA SIRNA HCT116 HUMAN GSE56788 RNASEQ DOWN	2/201	0.166923	0.497947	0	0	2.79255	4.99929	MTHFD1;PTPRF
PBRM1 OE CAKI2 HUMAN GSE76199 RNASEQ UP	2/202	0.168216	0.499689	0	0	2.77845	4.95261	MGST1;MLEC
RUNX1 SHRNA MCF7 HUMAN GSE75070 RNASEQ UP	2/202	0.168216	0.499689	0	0	2.77845	4.95261	MCCC2;RXRA
ZRSR2 SHRNA TF1 HUMAN GSE63816 RNASEQ UP	3/388	0.168752	0.500228	0	0	2.17536	3.87068	STAT5A;ACO2;DLD
TP53 KD HUMAN GSE1676 CREEDSID GENE 1784 DOWN	2/203	0.16951	0.500771	0	0	2.76449	4.90654	MCCC2;BCAP31
NR2E3 OE MOUSE GSE5338 CREEDSID GENE 2384 DOWN	3/389	0.169645	0.500771	0	0	2.16962	3.849	EMC3;FITM2;PGD
SOX11 DEPLETION HUMAN GSE34763 CREEDSID GENE 353 UP	3/390	0.170539	0.502097	0	0	2.1639	3.82748	ETFA;HADH;DLD
TWIST1 OE MOUSE GSE50002 CREEDSID GENE 1077 DOWN	2/204	0.170805	0.502097	0	0	2.75066	4.86105	GPD1;PPARG
NEUROD1 DEFICIENCY MOUSE GSE6030 CREEDSID GENE 639 DOWN	3/393	0.17323	0.506563	0	0	2.14692	3.76384	RTN3;PRKAR2B;VTI1B
VDR KO MOUSE GSE2421 CREEDSID GENE 1151 UP	2/206	0.173402	0.506563	0	0	2.72342	4.77182	LPL;PGD
FLI1 KD HUMAN GSE27524 CREEDSID GENE 1600 DOWN	2/206	0.173402	0.506563	0	0	2.72342	4.77182	PTGER3;GYG2
SOX7 OE HUMAN GSE10809 CREEDSID GENE 1271 DOWN	3/396	0.175934	0.51267	0	0	2.13021	3.70155	HEBP2;MGST1;PRDX6
NEUROG3 OE MOUSE GSE3653 CREEDSID GENE 2289 UP	2/209	0.177309	0.51267	0	0	2.68354	4.64215	HADH;PGD
JUN KO MOUSE GSE27028 CREEDSID GENE 321 UP	2/209	0.177309	0.51267	0	0	2.68354	4.64215	GPT2;LPL
PRDM14 KO MOUSE GSE45507 CREEDSID GENE 3106 UP	2/209	0.177309	0.51267	0	0	2.68354	4.64215	GHR;FAH
JUN KO MOUSE GSE27028 CREEDSID GENE 1516 DOWN	2/209	0.177309	0.51267	0	0	2.68354	4.64215	GPT2;LPL
FLI1 KD HUMAN GSE27524 CREEDSID GENE 1601 UP	3/398	0.177743	0.512874	0	0	2.1192	3.66075	HEBP2;LPL;PGM1
NFIA DEFICIENCY MOUSE GSE4623 CREEDSID GENE 666 DOWN	2/210	0.178615	0.514337	0	0	2.6705	4.60001	RTN3;BOK
MYC KD HUMAN GSE5823 CREEDSID GENE 2075 UP	2/212	0.18123	0.520807	0	0	2.6448	4.51729	TST;ACO2
NFE2L2 KD HUMAN GSE38332 CREEDSID GENE 2212 UP	3/403	0.182289	0.521724	0	0	2.09218	3.56123	PLA2G16;TST;MLEC
HSF1 KD HUMAN GSE3697 CREEDSID GENE 2093 DOWN	3/403	0.182289	0.521724	0	0	2.09218	3.56123	PC;TST;LPL
NRL DEFICIENCY MOUSE GSE8972 CREEDSID GENE 656 UP	2/216	0.186479	0.532087	0	0	2.59484	4.35786	RTN3;OXCT1
ZBTB7B KO MOUSE GSE17812 CREEDSID GENE 1681 DOWN	3/408	0.186867	0.532087	0	0	2.06582	3.46512	BCAP31;RTN3;PGD
STAT1 KD HUMAN GSE44652 CREEDSID GENE 186 UP	2/217	0.187795	0.532087	0	0	2.58264	4.31922	OXCT1;BLCAP
EZH2 KO HESC HUMAN GSE76626 RNASEQ UP	2/217	0.187795	0.532087	0	0	2.58264	4.31922	BCAP31;PLA2G16
MECP2 MUT HUMAN GSE6955 CREEDSID GENE 2473 DOWN	2/217	0.187795	0.532087	0	0	2.58264	4.31922	BCAP31;ACSL1
YY2 KD HUMAN GSE14964 CREEDSID GENE 517 DOWN	3/410	0.188707	0.533597	0	0	2.05546	3.4276	RTN3;MTHFD1;BLCAP
IRX6 SIRNA MCF7 HUMAN GSE79586 RNASEQ UP	3/411	0.189628	0.535131	0	0	2.05032	3.40904	BCAP31;MGST1;ABCD1
FLI1 KD HUMAN GSE27524 CREEDSID GENE 1605 DOWN	2/219	0.190431	0.535722	0	0	2.55858	4.24331	PTGER3;GYG2
TCF4 DELETION MOUSE GSE12505 CREEDSID GENE 2866 UP	3/413	0.191475	0.535722	0	0	2.0401	3.37229	BCAP31;SUCLG1;PTPRF
DOT1L DELETION MOUSE GSE25911 CREEDSID GENE 455 UP	2/220	0.191751	0.535722	0	0	2.54671	4.20605	ETFA;PGD
EGR3 KD HUMAN GSE52108 CREEDSID GENE 2231 UP	2/221	0.193072	0.535722	0	0	2.53495	4.16923	TST;ACSL1
TP53 SIRNA HESC HUMAN GSE76023 RNASEQ DOWN	2/221	0.193072	0.535722	0	0	2.53495	4.16923	MLEC;TBC1D16
ASCL1 KO G523NS HUMAN GSE87617 RNASEQ UP	3/415	0.193327	0.535722	0	0	2.02999	3.33603	BCAP31;MLEC;DLD
BCL6 KO MOUSE GSE40493 CREEDSID GENE 2772 UP	3/416	0.194255	0.535722	0	0	2.02497	3.31809	BCAP31;PPARG;HADH
ZNF217 SIRNA MCF7 HUMAN GSE58326 RNASEQ UP	2/222	0.194394	0.535722	0	0	2.5233	4.13284	MGST1;PTPRF
WT1 KO MOUSE GSE15326 CREEDSID GENE 2248 DOWN	2/222	0.194394	0.535722	0	0	2.5233	4.13284	PRKAR2B;GPT2
NR1I3 KNOCKIN BACKGROUND MOUSE GSE40120 CREEDSID GENE 3071 DOWN	2/222	0.194394	0.535722	0	0	2.5233	4.13284	LPL;PTPRF
BNC1 KD MOUSE GSE4029 CREEDSID GENE 97 DOWN	2/222	0.194394	0.535722	0	0	2.5233	4.13284	ETFA;VTI1B
ZMAT4 SIRNA T47D HUMAN GSE79586 RNASEQ DOWN	2/222	0.194394	0.535722	0	0	2.5233	4.13284	MCCC2;MTHFD1
FOXO1 KO MOUSE GSE18308 CREEDSID GENE 1168 UP	2/224	0.197042	0.539863	0	0	2.50032	4.06136	ALDH1L1;HADH
MECOM OE MOUSE GSE34729 CREEDSID GENE 1428 DOWN	2/224	0.197042	0.539863	0	0	2.50032	4.06136	PTGER3;LPL
ZNF589 SIRNA MCF7 HUMAN GSE79586 RNASEQ UP	3/419	0.197044	0.539863	0	0	2.01006	3.265	BCAP31;ETFA;ABCD1
YBX1 SIRNA MDAMB231 HUMAN GSE79586 RNASEQ UP	3/420	0.197976	0.541366	0	0	2.00514	3.24754	SH3KBP1;PTPRF;PGM1
GATA6 KO MOUSE GSE52317 CREEDSID GENE 357 UP	2/225	0.198368	0.541386	0	0	2.48898	4.02625	MGST1;HADH
VAX2 KO MOUSE GSE19626 CREEDSID GENE 2371 UP	2/226	0.199695	0.542908	0	0	2.47774	3.99156	ADIPOQ;CIDEC
SOX2 KO MOUSE GSE55738 CREEDSID GENE 2990 DOWN	2/226	0.199695	0.542908	0	0	2.47774	3.99156	PRKAR2B;LPL
ATF4 KO HEK293 HUMAN GSE97384 RNASEQ DOWN	3/423	0.200779	0.544807	0	0	1.99051	3.19586	MTHFD1;GPT2;PGD
ATF6 INDUCED MOUSE GSE8322 CREEDSID GENE 1473 DOWN	2/228	0.202352	0.54802	0	0	2.45557	3.92337	OXCT1;ACO2
GATA4 ABLATION MOUSE GSE30314 CREEDSID GENE 838 DOWN	2/229	0.203682	0.550566	0	0	2.44462	3.88987	MYO1C;PTPRF
FOXO1 KO MOUSE GSE36948 CREEDSID GENE 2493 UP	2/230	0.205013	0.550997	0	0	2.43378	3.85676	TST;ETFA
ZBTB20 DEFICIENCY MOUSE GSE19513 CREEDSID GENE 544 UP	2/230	0.205013	0.550997	0	0	2.43378	3.85676	RTN3;ACO2
ESR1 KO MOUSE GSE53812 CREEDSID GENE 2898 DOWN	2/230	0.205013	0.550997	0	0	2.43378	3.85676	PTPRF;PNPLA2
ELF3 KO CFPAC1 HUMAN GSE64558 RNASEQ UP	3/428	0.205473	0.551182	0	0	1.96659	3.11201	ACO1;PGD;PTPRF
EBF1 OE MOUSE GSE2192 CREEDSID GENE 857 UP	2/231	0.206345	0.551427	0	0	2.42303	3.82403	OXCT1;LPL
GATA4 KO MOUSE GSE52317 CREEDSID GENE 356 DOWN	2/231	0.206345	0.551427	0	0	2.42303	3.82403	RETSAT;GPD1
ADNP DEFICIENCY MOUSE GSE4068 CREEDSID GENE 718 UP	3/430	0.207357	0.553083	0	0	1.95718	3.07925	MLEC;PGD;PTPRF
GATA6 KO MOUSE GSE47049 CREEDSID GENE 2225 DOWN	2/233	0.209013	0.555611	0	0	2.4018	3.75969	MGST1;LPL
PGR KO MOUSE GSE39920 CREEDSID GENE 3079 UP	2/234	0.210348	0.555611	0	0	2.39133	3.72806	LPL;PTPRF
NFE2L2 KO MOUSE GSE18344 CREEDSID GENE 1263 UP	2/234	0.210348	0.555611	0	0	2.39133	3.72806	HEPACAM;ADIPOQ
KMT2A KO MOUSE GSE24964 CREEDSID GENE 3009 UP	2/234	0.210348	0.555611	0	0	2.39133	3.72806	SH3KBP1;PRDX6
DNMT1 KO HUMAN GSE3699 CREEDSID GENE 2851 DOWN	2/234	0.210348	0.555611	0	0	2.39133	3.72806	MYO1C;FAM213A
FLI1 KD HUMAN GSE27524 CREEDSID GENE 1598 UP	3/434	0.211139	0.555611	0	0	1.93861	3.01501	HEBP2;LPL;PGM1
NFE2L2 KO MOUSE GSE48879 CREEDSID GENE 2834 UP	2/235	0.211684	0.555611	0	0	2.38095	3.6968	MCCC2;GPT2
TCF3 KO MOUSE GSE27402 CREEDSID GENE 2169 UP	2/235	0.211684	0.555611	0	0	2.38095	3.6968	HADH;PGD
U2AF1 OE BFUE HUMAN GSE94153 RNASEQ UP	1/65	0.211849	0.555611	0	0	4.31055	6.68946	RTN3
HIF1A OE 786O HUMAN GSE67237 RNASEQ DOWN	2/237	0.214359	0.561094	0	0	2.36044	3.63533	BCAP31;MGST1
PRRX1 SIRNA T47D HUMAN GSE79586 RNASEQ DOWN	1/66	0.214735	0.561094	0	0	4.24402	6.52879	MGST1
GATA4 KO MOUSE GSE52317 CREEDSID GENE 356 UP	2/238	0.215697	0.56153	0	0	2.35032	3.60511	ADIPOQ;MGST1
PAX3 KD HUMAN GSE16249 CREEDSID GENE 2757 UP	2/238	0.215697	0.56153	0	0	2.35032	3.60511	MLEC;PGM1
TFEB OE HUMAN GSE16267 CREEDSID GENE 2976 DOWN	2/239	0.217037	0.563976	0	0	2.34029	3.57523	SH3KBP1;PRDX6
MYC OE MCF7 HUMAN GSE101738 RNASEQ UP	3/441	0.217793	0.564902	0	0	1.90695	2.90658	MGST1;ETFA;DLD
TET2 KO MOUSE GSE27816 CREEDSID GENE 456 UP	2/240	0.218377	0.565377	0	0	2.33033	3.54568	PLA2G16;ACO2
VDR KO MOUSE GSE2421 CREEDSID GENE 1153 UP	2/241	0.219718	0.567807	0	0	2.32047	3.51646	MGST1;LPL
DLX5 OE MOUSE GSE22381 CREEDSID GENE 372 UP	2/242	0.22106	0.569189	0	0	2.31068	3.48756	PEX11A;HADH
NR1I3 KNOCKIN MOUSE GSE40120 CREEDSID GENE 3069 DOWN	2/242	0.22106	0.569189	0	0	2.31068	3.48756	LPL;PTPRF
IRF9 OE HUMAN GSE50002 CREEDSID GENE 1653 UP	2/243	0.222403	0.570896	0	0	2.30098	3.45898	MRAS;GPD1
CREM KO MOUSE GSE29592 CREEDSID GENE 2558 UP	2/244	0.223746	0.570896	0	0	2.29135	3.43071	PTGER3;FAH
OTX2 SILENCING HUMAN GSE22875 CREEDSID GENE 163 DOWN	2/244	0.223746	0.570896	0	0	2.29135	3.43071	MTHFD1;ETFA
TCF3 KO MOUSE GSE19923 CREEDSID GENE 2167 DOWN	2/244	0.223746	0.570896	0	0	2.29135	3.43071	RTN3;EMC3
FOXA1 OE HUMAN GSE49153 CREEDSID GENE 2963 DOWN	2/244	0.223746	0.570896	0	0	2.29135	3.43071	GHR;VKORC1L1
HMX1 DEFICIENCY MOUSE GSE47002 CREEDSID GENE 351 UP	2/245	0.22509	0.573288	0	0	2.28181	3.40276	ALDH1L1;FAH
ZBTB7A KO MOUSE GSE41839 CREEDSID GENE 2380 DOWN	2/246	0.226434	0.575673	0	0	2.27234	3.37511	LPL;PPARG
TCF4 KD HUMAN GSE18560 CREEDSID GENE 1275 DOWN	2/247	0.227779	0.578052	0	0	2.26295	3.34776	MTHFD1;MLEC
MYC KD HUMAN GSE54872 CREEDSID GENE 1311 DOWN	2/248	0.229125	0.580423	0	0	2.25364	3.3207	NAT8L;TBC1D16
CEBPA KD MOUSE GSE55760 CREEDSID GENE 2883 UP	2/250	0.231819	0.583379	0	0	2.23523	3.26747	RTN3;MGST1
AIRE KO MOUSE GSE85 CREEDSID GENE 881 UP	2/250	0.231819	0.583379	0	0	2.23523	3.26747	STAT5A;SUCLG1
ZEB1 SIRNA CORNEA HUMAN GSE90489 RNASEQ DOWN	1/72	0.231834	0.583379	0	0	3.88419	5.67766	MLEC
SOX2 KD MOUSE GSE64965 CREEDSID GENE 2616 UP	2/251	0.233166	0.583379	0	0	2.22614	3.24128	LPL;PTPRF
FLI1 KD HUMAN GSE27524 CREEDSID GENE 1604 DOWN	2/251	0.233166	0.583379	0	0	2.22614	3.24128	PTGER3;GYG2
MAF SIRNA MACROPHAGE HUMAN GSE98368 RNASEQ DOWN	3/458	0.234136	0.583379	0	0	1.8341	2.66284	RTN3;RXRA;MLEC
IRF6 KO MOUSE GSE5800 CREEDSID GENE 153 UP	2/253	0.235863	0.583379	0	0	2.20818	3.18973	HADH;PTPRF
EOMES KO MOUSE GSE43387 CREEDSID GENE 2147 UP	2/253	0.235863	0.583379	0	0	2.20818	3.18973	ADIPOQ;GPD1
HNF1A OE HUMAN GSE3308 CREEDSID GENE 279 UP	2/253	0.235863	0.583379	0	0	2.20818	3.18973	SUCLG1;DLD
E2F1 OE HUMAN GSE2715 CREEDSID GENE 1129 UP	2/253	0.235863	0.583379	0	0	2.20818	3.18973	PGD;BLCAP
FLI1 KD HUMAN GSE27524 CREEDSID GENE 1599 DOWN	2/253	0.235863	0.583379	0	0	2.20818	3.18973	PTGER3;GYG2
NR1I3 KO MOUSE GSE40120 CREEDSID GENE 3055 DOWN	2/253	0.235863	0.583379	0	0	2.20818	3.18973	LPL;PTPRF
NFKB2 KD HUMAN GSE50588 CREEDSID GENE 2806 DOWN	2/253	0.235863	0.583379	0	0	2.20818	3.18973	MGST1;HADH
TP53 DEPLETION HUMAN GSE26262 CREEDSID GENE 478 DOWN	2/254	0.237212	0.583379	0	0	2.19931	3.16437	MCCC2;EPB41L4B
MYC KD MOUSE GSE30323 CREEDSID GENE 2609 UP	2/255	0.238561	0.583379	0	0	2.1905	3.13927	LPL;FITM2
AIRE MUT MOUSE GSE12073 CREEDSID GENE 1172 UP	2/255	0.238561	0.583379	0	0	2.1905	3.13927	HADH;VTI1B
GATA4 KO MOUSE GSE66016 CREEDSID GENE 2656 UP	2/255	0.238561	0.583379	0	0	2.1905	3.13927	ALDH2;SUCLG1
VAX2 KO MOUSE GSE19626 CREEDSID GENE 2368 DOWN	2/255	0.238561	0.583379	0	0	2.1905	3.13927	TST;ABCD1
RUNX1 KO MOUSE GSE40155 CREEDSID GENE 1492 DOWN	2/255	0.238561	0.583379	0	0	2.1905	3.13927	MTHFD1;MLEC
DOT1L DELETION MOUSE GSE25911 CREEDSID GENE 453 DOWN	2/255	0.238561	0.583379	0	0	2.1905	3.13927	OXCT1;MLEC
FLI1 KD HUMAN GSE27524 CREEDSID GENE 1602 DOWN	2/256	0.239911	0.585665	0	0	2.18177	3.11445	PTGER3;GYG2
HOXA9 OE HUMAN GSE43741 CREEDSID GENE 2856 DOWN	2/257	0.241261	0.586216	0	0	2.1731	3.08988	ACSL1;MGST1
SRF KO MOUSE GSE23556 CREEDSID GENE 175 DOWN	2/258	0.242612	0.586216	0	0	2.1645	3.06557	PLA2G16;ACO2
BATF KO MOUSE GSE54215 CREEDSID GENE 1523 DOWN	2/258	0.242612	0.586216	0	0	2.1645	3.06557	SH3KBP1;HADH
MYC KD HUMAN GSE54872 CREEDSID GENE 1313 DOWN	2/259	0.243963	0.586216	0	0	2.15597	3.04151	NAT8L;TBC1D16
FOXD3 KO MOUSE GSE58960 CREEDSID GENE 1417 DOWN	2/259	0.243963	0.586216	0	0	2.15597	3.04151	MTHFD1;HADH
HSF1 KD HUMAN GSE3697 CREEDSID GENE 778 DOWN	2/259	0.243963	0.586216	0	0	2.15597	3.04151	PC;TST
ERG KD HUMAN GSE14801 CREEDSID GENE 2614 DOWN	2/259	0.243963	0.586216	0	0	2.15597	3.04151	MGST1;PRDX6
MYB OE HUMAN GSE2816 CREEDSID GENE 2154 DOWN	3/469	0.244831	0.586216	0	0	1.78979	2.51857	ALDH2;ACSL1;MGST1
PPARG OE MOUSE GSE2192 CREEDSID GENE 861 UP	2/260	0.245315	0.586216	0	0	2.14751	3.0177	FAH;PRDX6
MYC OE HUMAN GSE43730 CREEDSID GENE 359 UP	2/260	0.245315	0.586216	0	0	2.14751	3.0177	ACSL1;PRKAR2B
NEUROG1 OE HUMAN GSE18296 CREEDSID GENE 1426 UP	2/261	0.246667	0.586216	0	0	2.1391	2.99414	PRKAR2B;FAM213A
GFI1B OE MOUSE GSE33709 CREEDSID GENE 452 UP	2/261	0.246667	0.586216	0	0	2.1391	2.99414	GPT2;AGPAT2
IRF6 KO MOUSE GSE5800 CREEDSID GENE 153 DOWN	2/261	0.246667	0.586216	0	0	2.1391	2.99414	HEBP2;LPL
AIRE KO MOUSE GSE2585 CREEDSID GENE 273 DOWN	2/261	0.246667	0.586216	0	0	2.1391	2.99414	SUCLG1;PTPRF
HNF4G OE LNCAP HUMAN GSE85557 RNASEQ DOWN	2/261	0.246667	0.586216	0	0	2.1391	2.99414	FZD4;ETFA
NKX25 SHRNA H1 HUMAN GSE69618 DAY6 RNASEQ UP	3/471	0.246784	0.586216	0	0	1.78196	2.49339	FZD4;MLEC;PTPRF
MYCN SHRNA IMR575 HUMAN GSE80397 12HR RNASEQ DOWN	3/472	0.247762	0.587172	0	0	1.77807	2.48092	MLEC;PTPRF;TBC1D16
GFI1B OE MOUSE GSE33709 CREEDSID GENE 772 DOWN	2/262	0.248019	0.587172	0	0	2.13077	2.97083	GPT2;AGPAT2
POU2AF1 MUT MOUSE GSE12356 CREEDSID GENE 598 UP	2/263	0.249371	0.58766	0	0	2.1225	2.94775	MYO1C;ABCD1
TFAP2C SIRNA HUMAN GSE15481 CREEDSID GENE 2893 DOWN	2/263	0.249371	0.58766	0	0	2.1225	2.94775	MTHFD1;PRKAR2B
HIF1A KD HUMAN GSE44943 CREEDSID GENE 2235 UP	2/264	0.250724	0.58766	0	0	2.11429	2.92491	TST;ACSL1
IRF9 KD HUMAN GSE50588 CREEDSID GENE 2809 DOWN	2/264	0.250724	0.58766	0	0	2.11429	2.92491	AGPAT2;BOK
HSF1 KO MOUSE GSE41005 CREEDSID GENE 2143 DOWN	2/264	0.250724	0.58766	0	0	2.11429	2.92491	BCAP31;MTHFD1
SOX2 SIRNA KYSE70 HUMAN GSE47058 RNASEQ DOWN	2/264	0.250724	0.58766	0	0	2.11429	2.92491	MTHFD1;MLEC
GATA4 OE MOUSE GSE66016 CREEDSID GENE 2651 UP	2/265	0.252077	0.588875	0	0	2.10614	2.90231	BOK;PNPLA2
DNMT1 INHIBITION HUMAN GSE45804 CREEDSID GENE 2762 DOWN	2/265	0.252077	0.588875	0	0	2.10614	2.90231	FZD4;TYRO3
TFAP2C SIRNA HUMAN GSE15481 CREEDSID GENE 2895 DOWN	2/266	0.25343	0.589343	0	0	2.09806	2.87994	PLA2G16;ACSL1
FOXD4L6 SIRNA BT549 HUMAN GSE79586 RNASEQ DOWN	2/266	0.25343	0.589343	0	0	2.09806	2.87994	MLEC;PTPRF
SETDB1 KD THP1 HUMAN GSE103409 SGRNA9DAY7 RNASEQ UP	3/478	0.253641	0.589343	0	0	1.75507	2.40766	ACO2;PGD;PNPLA2
TET1 KD MOUSE GSE26900 CREEDSID GENE 2146 UP	2/267	0.254783	0.589343	0	0	2.09003	2.85779	ALDH2;ETFA
NFATC3 OE MOUSE GSE58960 CREEDSID GENE 1416 DOWN	2/267	0.254783	0.589343	0	0	2.09003	2.85779	SUCLG1;PRDX6
FLI1 KD HUMAN GSE27524 CREEDSID GENE 1607 DOWN	2/267	0.254783	0.589343	0	0	2.09003	2.85779	PTGER3;GYG2
ZBTB48 KO HELA HUMAN GSE96777 RNASEQ UP	2/268	0.256137	0.590538	0	0	2.08207	2.83587	MGST1;PTPRF
NRL DEFICIENCY MOUSE GSE8972 CREEDSID GENE 657 DOWN	2/268	0.256137	0.590538	0	0	2.08207	2.83587	OXCT1;ACO2
NR1I3 KO MOUSE GSE40120 CREEDSID GENE 3067 UP	2/269	0.257491	0.591726	0	0	2.07417	2.81417	FZD4;ACACB
NR2F2 KD HUMAN GSE33182 CREEDSID GENE 822 UP	2/269	0.257491	0.591726	0	0	2.07417	2.81417	PLA2G16;SH3KBP1
THRB HCC MUTANT BN HUMAN GSE29159 CREEDSID GENE 1696 UP	2/270	0.258845	0.592906	0	0	2.06632	2.79269	FZD4;MGST1
NR1I3 KO MOUSE GSE40120 CREEDSID GENE 3066 DOWN	2/270	0.258845	0.592906	0	0	2.06632	2.79269	LPL;PGD
TFAP2C KD HUMAN GSE15481 CREEDSID GENE 2968 DOWN	2/272	0.261553	0.593633	0	0	2.05081	2.75037	MTHFD1;PRKAR2B
RARB KO MOUSE GSE19925 CREEDSID GENE 2999 DOWN	2/273	0.262908	0.593633	0	0	2.04314	2.72953	MRAS;MYO1C
GTF2I KO MOUSE GSE48790 CREEDSID GENE 1452 DOWN	2/273	0.262908	0.593633	0	0	2.04314	2.72953	GHR;MYO1C
MECP2 KO MOUSE GSE8720 CREEDSID GENE 2417 DOWN	2/273	0.262908	0.593633	0	0	2.04314	2.72953	RTN3;TBC1D16
NANOG OE MOUSE GSE48370 CREEDSID GENE 2979 DOWN	2/274	0.264262	0.593633	0	0	2.03552	2.7089	HEBP2;FZD4
HMGA2 KO MOUSE GSE55340 CREEDSID GENE 48 DOWN	2/274	0.264262	0.593633	0	0	2.03552	2.7089	ALDH1L1;LPL
IRF8 KO MOUSE GSE39228 CREEDSID GENE 2195 DOWN	2/274	0.264262	0.593633	0	0	2.03552	2.7089	BLCAP;PNPLA2
FOXP3 ABLATION MOUSE GSE6681 CREEDSID GENE 91 DOWN	2/275	0.265617	0.593633	0	0	2.02796	2.68847	BCAP31;HADH
E2F6 KD HUMAN GSE50588 CREEDSID GENE 2807 DOWN	2/275	0.265617	0.593633	0	0	2.02796	2.68847	RTN3;RXRA
FOXD4L6 SIRNA MDAMB231 HUMAN GSE79586 RNASEQ DOWN	2/275	0.265617	0.593633	0	0	2.02796	2.68847	MLEC;PTPRF
IRX6 SIRNA MDAMB231 HUMAN GSE79586 RNASEQ DOWN	2/275	0.265617	0.593633	0	0	2.02796	2.68847	MGST1;ACO1
ZNF503 SHRNA H1 HUMAN GSE69618 DAY6 RNASEQ UP	3/491	0.266451	0.593633	0	0	1.70717	2.25785	FZD4;MLEC;PTPRF
VDR OE HUMAN GSE5145 CREEDSID GENE 2944 UP	2/276	0.266971	0.593633	0	0	2.02046	2.66825	GHR;ACSL1
NFYA KD MOUSE GSE56838 CREEDSID GENE 1341 DOWN	2/276	0.266971	0.593633	0	0	2.02046	2.66825	PLA2G16;GPT2
MSGN1 OE MOUSE GSE29848 CREEDSID GENE 1630 DOWN	2/276	0.266971	0.593633	0	0	2.02046	2.66825	MTHFD1;PGD
MYOD1 MUT MOUSE GSE6487 CREEDSID GENE 1180 UP	2/277	0.268326	0.593633	0	0	2.01301	2.64822	GHR;LPL
TET1 OE HUMAN GSE43741 CREEDSID GENE 2855 DOWN	2/277	0.268326	0.593633	0	0	2.01301	2.64822	MCCC2;ACSL1
TET2 KO MOUSE GSE27816 CREEDSID GENE 458 DOWN	2/277	0.268326	0.593633	0	0	2.01301	2.64822	PGD;ACADS
DOT1L DELETION MOUSE GSE25911 CREEDSID GENE 455 DOWN	2/277	0.268326	0.593633	0	0	2.01301	2.64822	OXCT1;ACO2
TFAP2C KD HUMAN GSE15481 CREEDSID GENE 2970 DOWN	2/277	0.268326	0.593633	0	0	2.01301	2.64822	PLA2G16;ACSL1
NANOG OE HUMAN GSE34920 CREEDSID GENE 1421 UP	2/278	0.26968	0.593633	0	0	2.00561	2.62839	FAM213A;PGM1
XPA KO HELA HUMAN GSE100855 RNASEQ UP	2/278	0.26968	0.593633	0	0	2.00561	2.62839	VKORC1L1;SH3KBP1
GATA4 OE MOUSE GSE66016 CREEDSID GENE 2657 DOWN	2/278	0.26968	0.593633	0	0	2.00561	2.62839	OXCT1;LPL
SNAI1 OE HUMAN GSE14773 CREEDSID GENE 371 DOWN	2/278	0.26968	0.593633	0	0	2.00561	2.62839	PRKAR2B;LPL
NR1I3 KNOCKIN MOUSE GSE40120 CREEDSID GENE 3070 DOWN	2/278	0.26968	0.593633	0	0	2.00561	2.62839	LPL;PGD
RXRA KD HUMAN GSE50588 CREEDSID GENE 2816 UP	2/279	0.271035	0.594759	0	0	1.99827	2.60876	ALDH2;SUCLG1
ZFX KO MOUSE GSE52416 CREEDSID GENE 1472 DOWN	2/279	0.271035	0.594759	0	0	1.99827	2.60876	AGPAT2;PRDX6
NFIX KD MOUSE GSE45492 CREEDSID GENE 2846 UP	2/281	0.273744	0.595944	0	0	1.98374	2.57006	LPL;ABCD1
SNAI1 OE HUMAN GSE14773 CREEDSID GENE 371 UP	2/281	0.273744	0.595944	0	0	1.98374	2.57006	AIFM2;GYG2
NFKB1 INACTIVATION HUMAN GSE20667 CREEDSID GENE 2575 DOWN	2/281	0.273744	0.595944	0	0	1.98374	2.57006	BCAP31;MTHFD1
FOXA1 KD HUMAN GSE25315 CREEDSID GENE 2164 UP	2/282	0.275098	0.595944	0	0	1.97656	2.551	RXRA;FAM213A
PAX7 OE H9 HUMAN GSE98976 MESOD RNASEQ UP	2/282	0.275098	0.595944	0	0	1.97656	2.551	PGD;TBC1D16
NFKB1 KD HUMAN GSE65363 CREEDSID GENE 1558 UP	2/283	0.276453	0.595944	0	0	1.96943	2.53212	LPL;PTPRF
NFYC KD HUMAN GSE50588 CREEDSID GENE 2822 UP	2/283	0.276453	0.595944	0	0	1.96943	2.53212	ACSL1;OXCT1
IRF9 OE HUMAN GSE50002 CREEDSID GENE 1655 UP	2/284	0.277807	0.595944	0	0	1.96234	2.51342	MRAS;PTPRF
TWIST1 OE MOUSE GSE50002 CREEDSID GENE 1076 UP	2/284	0.277807	0.595944	0	0	1.96234	2.51342	GHR;PRKAR2B
HIF1A KD HUMAN GSE44943 CREEDSID GENE 2234 UP	2/285	0.279161	0.595944	0	0	1.95531	2.4949	ALDH2;ACSL1
SATB1 KO MOUSE GSE17490 CREEDSID GENE 2215 UP	2/285	0.279161	0.595944	0	0	1.95531	2.4949	ACACB;PGM1
NR1I3 KNOCKIN BACKGROUND MOUSE GSE40120 CREEDSID GENE 3071 UP	2/285	0.279161	0.595944	0	0	1.95531	2.4949	GPT2;ACACB
VDR KO MOUSE GSE2421 CREEDSID GENE 1153 DOWN	2/286	0.280515	0.595944	0	0	1.94832	2.47657	ALDH2;ACO2
NFE2L1 KD HUMAN GSE50588 CREEDSID GENE 2804 DOWN	2/286	0.280515	0.595944	0	0	1.94832	2.47657	FAH;PGM1
TCF21 SIRNA HCASMC HUMAN GSE44461 RNASEQ DOWN	3/506	0.281331	0.595944	0	0	1.65498	2.09889	MLEC;ACO1;PGD
JUNB KD FORESKIN HUMAN GSE63079 RNASEQ DOWN	2/287	0.281869	0.595944	0	0	1.94139	2.4584	MGST1;PGD
INSM1 KO MOUSE GSE46139 CREEDSID GENE 2298 UP	2/288	0.283223	0.595944	0	0	1.9345	2.44041	FAH;PNPLA2
FLI1 KD HUMAN GSE27524 CREEDSID GENE 1609 DOWN	2/288	0.283223	0.595944	0	0	1.9345	2.44041	PTGER3;GYG2
MYC KD HUMAN GSE5823 CREEDSID GENE 136 DOWN	2/288	0.283223	0.595944	0	0	1.9345	2.44041	STAT5A;TBC1D16
INSM1 DEFICIENCY MOUSE GSE46139 CREEDSID GENE 299 DOWN	2/288	0.283223	0.595944	0	0	1.9345	2.44041	FAH;PNPLA2
GATA4 OE A549 HUMAN GSE85001 RNASEQ UP	1/91	0.283595	0.595944	0	0	3.06127	3.85783	ALDH2
MYC OE MOUSE GSE10954 CREEDSID GENE 184 UP	2/289	0.284577	0.595944	0	0	1.92766	2.4226	HADH;PTPRF
FOXA1 OE HUMAN GSE49153 CREEDSID GENE 3051 DOWN	2/289	0.284577	0.595944	0	0	1.92766	2.4226	LIPE;VTI1B
FOXA1 OE HUMAN GSE49153 CREEDSID GENE 3051 UP	2/290	0.28593	0.595944	0	0	1.92087	2.40495	MCCC2;RETSAT
KLF13 KO MOUSE GSE25502 CREEDSID GENE 1821 UP	2/290	0.28593	0.595944	0	0	1.92087	2.40495	TYRO3;ACADS
EZH2 KO MDAMB231 HUMAN GSE72524 RNASEQ UP	2/290	0.28593	0.595944	0	0	1.92087	2.40495	MTHFD1;PTPRF
JUND KD HUMAN GSE50588 CREEDSID GENE 2812 DOWN	2/290	0.28593	0.595944	0	0	1.92087	2.40495	ACSL1;ECHDC3
FLI1 KD HUMAN GSE27524 CREEDSID GENE 1608 DOWN	2/290	0.28593	0.595944	0	0	1.92087	2.40495	PTGER3;GYG2
PGR KO MOUSE GSE39920 CREEDSID GENE 3078 DOWN	2/290	0.28593	0.595944	0	0	1.92087	2.40495	PEX11A;PNPLA2
OVOL1 KO MOUSE GSE55071 CREEDSID GENE 2560 DOWN	2/291	0.287283	0.595944	0	0	1.91413	2.38747	FAH;PRDX6
NFE2L2 KO MOUSE GSE18344 CREEDSID GENE 959 DOWN	2/292	0.288636	0.595944	0	0	1.90743	2.37015	ADIPOQ;CIDEC
TCF3 KO MOUSE GSE26788 CREEDSID GENE 1544 DOWN	2/292	0.288636	0.595944	0	0	1.90743	2.37015	STAT5A;ALDH2
SREBF2 KD HUMAN GSE50588 CREEDSID GENE 2823 DOWN	2/292	0.288636	0.595944	0	0	1.90743	2.37015	ACO1;FAM213A
VDR KO MOUSE GSE2421 CREEDSID GENE 2719 UP	2/293	0.289989	0.595944	0	0	1.90078	2.353	MGST1;LPL
FOXO1 SIRNA HESC HUMAN GSE94036 RNASEQ UP	2/293	0.289989	0.595944	0	0	1.90078	2.353	MGST1;ACO1
FLI1 KD HUMAN GSE27524 CREEDSID GENE 1611 DOWN	2/293	0.289989	0.595944	0	0	1.90078	2.353	PTGER3;GYG2
BATF KD HUMAN GSE50588 CREEDSID GENE 2803 DOWN	2/293	0.289989	0.595944	0	0	1.90078	2.353	SLC25A16;STAT5A
HOXA11 SIRNA MCF7 HUMAN GSE79586 RNASEQ UP	3/515	0.2903	0.595944	0	0	1.62514	2.01004	BCAP31;RXRA;ABCD1
MYC OE MOUSE GSE38304 CREEDSID GENE 1846 UP	2/295	0.292694	0.595944	0	0	1.88761	2.31917	MTHFD1;HADH
ETS1 OE HUMAN GSE21129 CREEDSID GENE 2153 DOWN	2/295	0.292694	0.595944	0	0	1.88761	2.31917	PRKAR2B;DLD
PAX5 KD HUMAN GSE50588 CREEDSID GENE 2810 DOWN	2/295	0.292694	0.595944	0	0	1.88761	2.31917	RXRA;PTPRF
SRF KD HUMAN GSE22606 CREEDSID GENE 2323 UP	2/296	0.294046	0.595944	0	0	1.8811	2.3025	HEPACAM;NAT8L
EMX2 DEFICIENCY MOUSE GSE10216 CREEDSID GENE 634 UP	2/296	0.294046	0.595944	0	0	1.8811	2.3025	BCAP31;FAM213A
TFAP2C KD HUMAN GSE15481 CREEDSID GENE 2970 UP	2/296	0.294046	0.595944	0	0	1.8811	2.3025	PEX11A;PGM1
BHLHA15 KO MOUSE GSE34232 CREEDSID GENE 172 DOWN	2/296	0.294046	0.595944	0	0	1.8811	2.3025	TST;GPD1
EGR1 KO MOUSE GSE16974 CREEDSID GENE 553 DOWN	2/296	0.294046	0.595944	0	0	1.8811	2.3025	ACO2;PRDX6
STAT3 KD HUMAN GSE47763 CREEDSID GENE 1790 DOWN	2/296	0.294046	0.595944	0	0	1.8811	2.3025	PLA2G16;PGD
TP63 SIRNA KYSE70 HUMAN GSE47058 RNASEQ UP	3/520	0.295293	0.595944	0	0	1.60901	1.96265	ACO2;PGD;PTPRF
SMAD4 KO MOUSE GSE49826 CREEDSID GENE 2401 UP	2/297	0.295397	0.595944	0	0	1.87462	2.28598	OXCT1;PNPLA2
SRF KO MOUSE GSE1948 CREEDSID GENE 1157 UP	2/297	0.295397	0.595944	0	0	1.87462	2.28598	MRAS;ETFA
E2F1 OE HUMAN GSE1562 CREEDSID GENE 998 UP	2/297	0.295397	0.595944	0	0	1.87462	2.28598	BCAP31;TYRO3
HIF1A KD HUMAN GSE44943 CREEDSID GENE 2234 DOWN	2/297	0.295397	0.595944	0	0	1.87462	2.28598	SLC25A16;PLA2G16
MYB KO MOUSE GSE19528 CREEDSID GENE 2197 DOWN	2/297	0.295397	0.595944	0	0	1.87462	2.28598	STAT5A;PTPRF
KLF15 DEFICIENCY MOUSE GSE7137 CREEDSID GENE 675 UP	2/298	0.296749	0.595944	0	0	1.8682	2.26962	SUCLG1;PTPRF
CLOCK KD HUMAN GSE50588 CREEDSID GENE 2782 DOWN	2/298	0.296749	0.595944	0	0	1.8682	2.26962	GPT2;DLD
ARID2 SIRNA HEPG2 HUMAN GSE69567 RNASEQ DOWN	2/298	0.296749	0.595944	0	0	1.8682	2.26962	GPT2;PTPRF
SOX2 OE HUMAN GSE34920 CREEDSID GENE 1422 UP	2/299	0.298099	0.595944	0	0	1.86181	2.2534	PLA2G16;GPT2
SOX2 KD HUMAN GSE34904 CREEDSID GENE 1351 UP	2/299	0.298099	0.595944	0	0	1.86181	2.2534	PRDX6;PTPRF
PCGF6 KD MOUSE GSE56126 CREEDSID GENE 1340 UP	2/299	0.298099	0.595944	0	0	1.86181	2.2534	MRAS;FAM213A
STAT6 KD HUMAN GSE50588 CREEDSID GENE 2805 UP	2/299	0.298099	0.595944	0	0	1.86181	2.2534	STAT5A;PPARG
CLOCK MUT MOUSE GSE454 CREEDSID GENE 1530 DOWN	2/299	0.298099	0.595944	0	0	1.86181	2.2534	PEX11A;GPD1
ZNF253 SIRNA T47D HUMAN GSE79586 RNASEQ DOWN	1/97	0.299214	0.595944	0	0	2.86907	3.46181	PTGER3
TFAP2C KD HUMAN GSE15481 CREEDSID GENE 2968 UP	2/300	0.29945	0.595944	0	0	1.85547	2.23734	PPARG;BLCAP
FLI1 KD HUMAN GSE27524 CREEDSID GENE 1612 DOWN	2/300	0.29945	0.595944	0	0	1.85547	2.23734	PTGER3;GYG2
SP3 KD HUMAN GSE50588 CREEDSID GENE 2787 DOWN	2/300	0.29945	0.595944	0	0	1.85547	2.23734	ECHDC3;AGPAT2
PAX3 KNOCKIN MOUSE GSE11400 CREEDSID GENE 625 DOWN	2/300	0.29945	0.595944	0	0	1.85547	2.23734	BCAP31;ETFA
TWIST1 OE MOUSE GSE50002 CREEDSID GENE 1071 UP	2/301	0.3008	0.597788	0	0	1.84917	2.22142	ALDH2;PTPRF
NFE2L2 KO MOUSE GSE18344 CREEDSID GENE 965 UP	1/98	0.301784	0.5989	0	0	2.83935	3.40166	FZD4
RXRA KD HUMAN GSE50588 CREEDSID GENE 2816 DOWN	2/303	0.3035	0.601458	0	0	1.83669	2.19003	RXRA;PEX11A
MECOM KD HUMAN GSE16238 CREEDSID GENE 2342 DOWN	2/304	0.304849	0.602439	0	0	1.83052	2.17455	STAT5A;PRDX6
OVOL1 KD BEWO HUMAN GSE66962 RNASEQ DOWN	2/304	0.304849	0.602439	0	0	1.83052	2.17455	VKORC1L1;TYRO3
ZNF148 KD HUMAN GSE31092 CREEDSID GENE 2162 UP	2/305	0.306197	0.603414	0	0	1.82439	2.15921	TST;PRKAR2B
IKZF3 MUT MOUSE GSE12356 CREEDSID GENE 599 DOWN	2/305	0.306197	0.603414	0	0	1.82439	2.15921	MGST1;EMC3
PPARA DEFICIENCY MOUSE GSE6864 CREEDSID GENE 659 UP	2/306	0.307545	0.603899	0	0	1.81829	2.14401	HADH;PGD
KLF5 KO MOUSE GSE43806 CREEDSID GENE 1427 UP	2/306	0.307545	0.603899	0	0	1.81829	2.14401	PLA2G16;PTGER3
TFAP2C SIRNA HUMAN GSE15481 CREEDSID GENE 2895 UP	2/307	0.308893	0.603899	0	0	1.81224	2.12894	PEX11A;PGM1
EHF OE A549 HUMAN GSE63397 RNASEQ UP	2/307	0.308893	0.603899	0	0	1.81224	2.12894	BCAP31;ALDH2
HIF1A MUT MOUSE GSE1321 CREEDSID GENE 791 DOWN	1/101	0.30944	0.603899	0	0	2.75375	3.23013	PRDX6
ETV2 OE HESC HUMAN GSE57395 RNASEQ DOWN	1/101	0.30944	0.603899	0	0	2.75375	3.23013	PTPRF
FOXQ1 SIRNA MDAMB231 HUMAN GSE79586 RNASEQ DOWN	1/101	0.30944	0.603899	0	0	2.75375	3.23013	PNPLA2
PGR KO MOUSE GSE39920 CREEDSID GENE 3079 DOWN	2/308	0.31024	0.604626	0	0	1.80622	2.11402	PEX11A;PRDX6
NEUROG3 OE MOUSE GSE3653 CREEDSID GENE 2585 DOWN	2/309	0.311587	0.605493	0	0	1.80025	2.09923	PGD;VTI1B
KLF10 SIRNA KLF10 HUMAN GSE90566 RNASEQ DOWN	2/309	0.311587	0.605493	0	0	1.80025	2.09923	ALDH2;MLEC
ZBTB7B KO MOUSE GSE17812 CREEDSID GENE 1681 UP	1/102	0.311973	0.605493	0	0	2.72635	3.17576	PLA2G16
EZH2 KO MDAMB231 HUMAN GSE72524 RNASEQ DOWN	2/310	0.312933	0.606523	0	0	1.79431	2.08457	BCAP31;SH3KBP1
KLF1 KO MOUSE GSE36427 CREEDSID GENE 1562 UP	2/311	0.314279	0.607566	0	0	1.78841	2.07004	GPT2;PTGER3
PPARG V290M DOMNEG MOUSE GSE11870 CREEDSID GENE 1726 UP	2/312	0.315624	0.607566	0	0	1.78255	2.05564	PGD;PRDX6
E2F6 KD HUMAN GSE50588 CREEDSID GENE 2807 UP	2/312	0.315624	0.607566	0	0	1.78255	2.05564	ALDH2;SUCLG1
REST INHIBITION HUMAN GSE40695 CREEDSID GENE 1710 DOWN	2/312	0.315624	0.607566	0	0	1.78255	2.05564	TYRO3;FITM2
MYCN OE MOUSE GSE6077 CREEDSID GENE 40 DOWN	2/312	0.315624	0.607566	0	0	1.78255	2.05564	MYO1C;PRDX6
FLI1 KD HUMAN GSE27524 CREEDSID GENE 1594 UP	2/313	0.316969	0.607668	0	0	1.77673	2.04138	HEBP2;ALDH2
IKZF1 MUT MOUSE GSE2501 CREEDSID GENE 1730 UP	2/313	0.316969	0.607668	0	0	1.77673	2.04138	STAT5A;RTN3
SALL4 KD HUMAN GSE35965 CREEDSID GENE 1408 DOWN	2/313	0.316969	0.607668	0	0	1.77673	2.04138	SUCLG1;PRDX6
GATA1 TRUNCATED EXPRESSION GATA1DELTANEODELTAHS MUTANT MOUSE GSE2433 CREEDSID GENE 2658 DOWN	2/316	0.321	0.612897	0	0	1.75949	1.99933	PLA2G16;RTN3
MYC KD HUMAN GSE22139 CREEDSID GENE 712 DOWN	2/316	0.321	0.612897	0	0	1.75949	1.99933	MGST1;PRDX6
TET1 DEPLETION HUMAN GSE51901 CREEDSID GENE 2987 DOWN	2/316	0.321	0.612897	0	0	1.75949	1.99933	TYRO3;BOK
GATA5 KO MOUSE GSE47425 CREEDSID GENE 413 DOWN	2/317	0.322342	0.614628	0	0	1.75381	1.98556	ADIPOQ;BLCAP
NR2F2 KD HUMAN GSE33182 CREEDSID GENE 822 DOWN	2/318	0.323684	0.616353	0	0	1.74817	1.97192	PRDX6;PGM1
TAL1 KD HUMAN GSE54075 CREEDSID GENE 2565 DOWN	2/319	0.325025	0.618073	0	0	1.74257	1.95839	PLA2G16;RXRA
ZEB2 SHRNA H1 HUMAN GSE69618 DAY6 RNASEQ UP	2/320	0.326365	0.618954	0	0	1.737	1.94498	FZD4;PTPRF
POU5F1 KD HUMAN GSE34904 CREEDSID GENE 1350 DOWN	2/320	0.326365	0.618954	0	0	1.737	1.94498	PLA2G16;ACO1
IRF5 KD HUMAN GSE50588 CREEDSID GENE 2801 UP	2/321	0.327705	0.619829	0	0	1.73147	1.93169	ALDH2;PEX11A
GATA5 KO MOUSE GSE47425 CREEDSID GENE 77 DOWN	2/321	0.327705	0.619829	0	0	1.73147	1.93169	ADIPOQ;BLCAP
ZFX KO MOUSE GSE36921 CREEDSID GENE 1491 UP	2/322	0.329045	0.619869	0	0	1.72597	1.91852	RTN3;HADH
ZNF589 SIRNA MDAMB231 HUMAN GSE79586 RNASEQ UP	2/322	0.329045	0.619869	0	0	1.72597	1.91852	SH3KBP1;PGM1
PPARG OE MOUSE GSE10192 CREEDSID GENE 2733 DOWN	2/322	0.329045	0.619869	0	0	1.72597	1.91852	TST;GPT2
ZFP42 KD MOUSE GSE9978 CREEDSID GENE 1335 UP	2/323	0.330383	0.621561	0	0	1.7205	1.90546	BCAP31;SUCLG1
EBF3 OE SKNSH HUMAN GSE90682 RNASEQ UP	2/324	0.331721	0.622418	0	0	1.71507	1.89252	PGM1;TBC1D16
ADAR OE HEK293 HUMAN GSE87198 RNASEQ DOWN	2/324	0.331721	0.622418	0	0	1.71507	1.89252	ETFA;PGD
FOXD4L6 SIRNA MDAMB231 HUMAN GSE79586 RNASEQ UP	2/325	0.333058	0.62329	0	0	1.70968	1.87968	SH3KBP1;PGM1
AIRE OE MOUSE GSE12073 CREEDSID GENE 1173 UP	2/326	0.334394	0.62329	0	0	1.70431	1.86696	PGD;PTPRF
NFKB1 INACTIVATION HUMAN GSE20667 CREEDSID GENE 2574 DOWN	2/326	0.334394	0.62329	0	0	1.70431	1.86696	SH3KBP1;PRDX6
SOX2 KO HUMAN GSE59234 CREEDSID GENE 2957 DOWN	2/326	0.334394	0.62329	0	0	1.70431	1.86696	PLA2G16;MLEC
ONECUT2 KO MOUSE GSE57918 CREEDSID GENE 2797 DOWN	2/326	0.334394	0.62329	0	0	1.70431	1.86696	RTN3;VTI1B
NR2F2 KD HUMAN GSE47438 CREEDSID GENE 2214 UP	2/327	0.33573	0.623309	0	0	1.69898	1.85435	PLA2G16;MLEC
CEBPA UNK HUMAN GSE33223 CREEDSID GENE 2097 UP	2/327	0.33573	0.623309	0	0	1.69898	1.85435	GPT2;PJA1
KDM2B KD MOUSE GSE41298 CREEDSID GENE 1376 DOWN	2/327	0.33573	0.623309	0	0	1.69898	1.85435	GPT2;LPL
MYB KD HUMAN GSE49286 CREEDSID GENE 1839 UP	2/328	0.337065	0.624145	0	0	1.69368	1.84185	ALDH2;PGM1
EBF1 OE MOUSE GSE2192 CREEDSID GENE 857 DOWN	2/328	0.337065	0.624145	0	0	1.69368	1.84185	ACO2;HADH
ARID3A KD MOUSE GSE56853 CREEDSID GENE 1337 UP	2/329	0.338399	0.624984	0	0	1.68842	1.82945	PLA2G16;FAH
POU4F1 KO MOUSE GSE19997 CREEDSID GENE 2108 UP	2/330	0.339733	0.624984	0	0	1.68318	1.81716	SLC25A16;ETFA
TFAP2C KD HUMAN GSE15481 CREEDSID GENE 2964 DOWN	2/330	0.339733	0.624984	0	0	1.68318	1.81716	ACSL1;GPT2
HSF1 KD HUMAN GSE3697 CREEDSID GENE 783 DOWN	2/330	0.339733	0.624984	0	0	1.68318	1.81716	PC;LPL
RORC KO MOUSE GSE27241 CREEDSID GENE 1686 DOWN	2/330	0.339733	0.624984	0	0	1.68318	1.81716	OXCT1;GPT2
SOX9 OE MOUSE GSE34060 CREEDSID GENE 2743 UP	2/331	0.341065	0.625804	0	0	1.67798	1.80497	BCAP31;MGST1
TFAP2C SIRNA HUMAN GSE15481 CREEDSID GENE 2892 DOWN	2/331	0.341065	0.625804	0	0	1.67798	1.80497	ACSL1;GPT2
NFE2L1 KO MOUSE GSE867 CREEDSID GENE 893 UP	2/332	0.342397	0.625807	0	0	1.67281	1.79289	MGST1;ACO2
ZBTB48 KO HELA HUMAN GSE96777 RNASEQ DOWN	2/332	0.342397	0.625807	0	0	1.67281	1.79289	OXCT1;LPL
MYB KD HUMAN GSE49286 CREEDSID GENE 1835 UP	2/333	0.343728	0.625807	0	0	1.66767	1.78091	OXCT1;ACO1
NFKB2 KD HUMAN GSE50588 CREEDSID GENE 2806 UP	2/333	0.343728	0.625807	0	0	1.66767	1.78091	STAT5A;RXRA
ESRRB MUT MOUSE GSE8434 CREEDSID GENE 1047 DOWN	2/333	0.343728	0.625807	0	0	1.66767	1.78091	PLA2G16;PTGER3
RBM10 OE HEK293 HUMAN GSE44976 RNASEQ DOWN	2/333	0.343728	0.625807	0	0	1.66767	1.78091	MTHFD1;OXCT1
ZNF581 SIRNA BT549 HUMAN GSE79586 RNASEQ DOWN	2/334	0.345059	0.626317	0	0	1.66257	1.76904	RXRA;PTPRF
HOXB4 INDUCTION MOUSE GSE9044 CREEDSID GENE 165 UP	2/335	0.346388	0.626317	0	0	1.65749	1.75726	ACO2;PRDX6
FOXA2 KO MOUSE GSE19204 CREEDSID GENE 2166 DOWN	1/116	0.346492	0.626317	0	0	2.39275	2.53607	ADIPOQ
ZBTB38 KD HUMAN GSE50588 CREEDSID GENE 2825 UP	2/336	0.347717	0.626317	0	0	1.65244	1.74559	ALDH2;ACSL1
STAT3 SIRNA MDAMB157 HUMAN GSE85579 RNASEQ UP	2/336	0.347717	0.626317	0	0	1.65244	1.74559	PGD;PTPRF
HSF1 KD HUMAN GSE3697 CREEDSID GENE 784 DOWN	2/336	0.347717	0.626317	0	0	1.65244	1.74559	LPL;ECHDC3
SOX17 OE HUMAN GSE10809 CREEDSID GENE 1272 DOWN	2/336	0.347717	0.626317	0	0	1.65244	1.74559	MTHFD1;MGST1
YEATS2 SHRNA H1299 HUMAN GSE90781 RNASEQ DOWN	2/336	0.347717	0.626317	0	0	1.65244	1.74559	MTHFD1;PTPRF
NRL DEFICIENCY MOUSE GSE4051 CREEDSID GENE 262 UP	1/117	0.348891	0.626317	0	0	2.37201	2.49771	PLA2G16
PPARD KO HCT116 HUMAN GSE89729 RNASEQ DOWN	1/117	0.348891	0.626317	0	0	2.37201	2.49771	MLEC
ZMAT4 SIRNA MCF7 HUMAN GSE79586 RNASEQ DOWN	1/117	0.348891	0.626317	0	0	2.37201	2.49771	PTPRF
NFIA DEFICIENCY MOUSE GSE4623 CREEDSID GENE 666 UP	2/339	0.351697	0.628954	0	0	1.63748	1.71114	ACO2;DLD
ELK1 KD HUMAN GSE34589 CREEDSID GENE 2865 DOWN	2/339	0.351697	0.628954	0	0	1.63748	1.71114	MGST1;MLEC
SUZ12 SHRNA PROE HUMAN GSE59089 RNASEQ DOWN	2/339	0.351697	0.628954	0	0	1.63748	1.71114	STAT5A;MLEC
AR KD HUMAN GSE22483 CREEDSID GENE 2194 DOWN	2/341	0.354347	0.63289	0	0	1.62765	1.68866	MCCC2;MLEC
NFE2L2 KO MOUSE GSE18344 CREEDSID GENE 961 UP	1/120	0.356037	0.635105	0	0	2.31186	2.38751	ABHD15
SOX3 KO MOUSE GSE53760 CREEDSID GENE 1668 UP	2/343	0.356993	0.635204	0	0	1.61794	1.66655	GHR;TMEM132C
KLF1 OE MOUSE GSE46600 CREEDSID GENE 252 UP	2/343	0.356993	0.635204	0	0	1.61794	1.66655	MTHFD1;ETFA
ARID3A OE MOUSE GSE56853 CREEDSID GENE 1338 UP	2/346	0.360954	0.639833	0	0	1.60359	1.63406	GPT2;LPL
HNF4A DEPLETION HUMAN GSE29084 CREEDSID GENE 118 UP	2/346	0.360954	0.639833	0	0	1.60359	1.63406	CIDEC;ABHD15
HNF4A KD HUMAN GSE29084 CREEDSID GENE 577 DOWN	2/346	0.360954	0.639833	0	0	1.60359	1.63406	CIDEC;ABHD15
CTCF SIRNA LNCAP HUMAN GSE63487 RNASEQ DOWN	2/347	0.362273	0.641283	0	0	1.59886	1.62341	MTHFD1;DLD
TFEB OE HUMAN GSE16267 CREEDSID GENE 2976 UP	2/348	0.363591	0.641283	0	0	1.59415	1.61285	PLA2G16;ACO1
GATA1 MUT MOUSE GSE2433 CREEDSID GENE 979 DOWN	2/348	0.363591	0.641283	0	0	1.59415	1.61285	PRKAR2B;LPL
MBD2 KD HMLER HUMAN GSE63234 RNASEQ DOWN	2/348	0.363591	0.641283	0	0	1.59415	1.61285	MLEC;TBC1D16
SOX17 OE HUMAN GSE10809 CREEDSID GENE 151 DOWN	2/349	0.364908	0.641345	0	0	1.58948	1.60237	MTHFD1;MGST1
SATB1 OE MOUSE GSE17490 CREEDSID GENE 2218 UP	1/124	0.365444	0.641345	0	0	2.23622	2.25108	STAT5A
JUN SIRNA PC3 HUMAN GSE53470 RNASEQ UP	1/124	0.365444	0.641345	0	0	2.23622	2.25108	BCAP31
SRF KO MOUSE GSE34545 CREEDSID GENE 2884 DOWN	1/124	0.365444	0.641345	0	0	2.23622	2.25108	TYRO3
GLI1 SIRNA HCT116 HUMAN GSE56788 RNASEQ DOWN	2/351	0.367538	0.644023	0	0	1.58021	1.58168	BCAP31;PTPRF
EZH2 SHRNA HUVEC HUMAN GSE71164 SHEARSTRESS RNASEQ UP	2/352	0.368852	0.644023	0	0	1.57561	1.57145	ALDH2;PGD
MYCN SHRNA IMR575 HUMAN GSE80397 6HR RNASEQ DOWN	3/594	0.369456	0.644023	0	0	1.40218	1.39618	MLEC;PTPRF;TBC1D16
GATA5 KO MOUSE GSE47425 CREEDSID GENE 413 UP	1/126	0.370097	0.644023	0	0	2.20022	2.187	MTHFD1
GATA5 KO MOUSE GSE47425 CREEDSID GENE 77 UP	1/126	0.370097	0.644023	0	0	2.20022	2.187	MTHFD1
DNMT1 KO MOUSE GSE27434 CREEDSID GENE 1052 UP	2/353	0.370165	0.644023	0	0	1.57104	1.56132	MGST1;ABHD15
IRF7 OE HUMAN GSE37828 CREEDSID GENE 1146 UP	2/353	0.370165	0.644023	0	0	1.57104	1.56132	BOK;VTI1B
ADNP DEFICIENCY NULL MUTATION MOUSE GSE4068 CREEDSID GENE 719 DOWN	2/355	0.372787	0.647786	0	0	1.56198	1.54128	SUCLG1;PRDX6
MECOM OE MOUSE GSE22434 CREEDSID GENE 1345 DOWN	1/128	0.374716	0.650337	0	0	2.16535	2.12548	LPL
PPARG OE MOUSE GSE10192 CREEDSID GENE 2732 DOWN	2/358	0.376713	0.652716	0	0	1.54858	1.51184	TST;GPT2
AHR KO MOUSE GSE48130 CREEDSID GENE 1464 UP	1/129	0.377013	0.652716	0	0	2.14833	2.09564	FAM213A
DOT1L INHIBITION HUMAN GSE29828 CREEDSID GENE 1239 DOWN	2/359	0.378019	0.652716	0	0	1.54417	1.50218	ETFA;DLD
KLF15 DEFICIENCY MOUSE GSE7137 CREEDSID GENE 676 UP	1/130	0.379301	0.652716	0	0	2.13157	2.06639	GPT2
IRF9 OE HUMAN GSE50002 CREEDSID GENE 1663 UP	1/130	0.379301	0.652716	0	0	2.13157	2.06639	GPD1
TSHZ3 SIRNA MCF7 HUMAN GSE79586 RNASEQ DOWN	1/130	0.379301	0.652716	0	0	2.13157	2.06639	MGST1
FOXP2 OE SHSY5Y HUMAN GSE100291 RNASEQ UP	2/360	0.379325	0.652716	0	0	1.53977	1.4926	BCAP31;MLEC
JUND SIRNA PC3 HUMAN GSE53470 RNASEQ UP	2/361	0.380629	0.654162	0	0	1.53541	1.4831	BCAP31;MGST1
IRX6 SIRNA BT549 HUMAN GSE79586 RNASEQ DOWN	1/131	0.381582	0.655002	0	0	2.11506	2.03772	PGD
EGR3 KD HUMAN GSE52108 CREEDSID GENE 2233 UP	1/132	0.383854	0.657303	0	0	2.09881	2.0096	GHR
PBX3 OE SMMC7721 HUMAN GSE71261 RNASEQ UP	1/132	0.383854	0.657303	0	0	2.09881	2.0096	RTN3
FOXP1 OE HUMAN GSE51382 CREEDSID GENE 1471 UP	2/366	0.387133	0.662115	0	0	1.51393	1.4367	SH3KBP1;ETFA
FOSL1 KO MOUSE GSE43695 CREEDSID GENE 430 DOWN	1/134	0.388373	0.662728	0	0	2.06704	1.95498	LPL
SRF KO MOUSE GSE34545 CREEDSID GENE 2884 UP	2/367	0.388431	0.662728	0	0	1.5097	1.42764	LPL;CIDEC
NFKB1 INACTIVATION HUMAN GSE20667 CREEDSID GENE 2576 DOWN	2/370	0.392316	0.668548	0	0	1.49717	1.40088	BCAP31;PRDX6
IKZF1 KO MOUSE GSE46093 CREEDSID GENE 2547 DOWN	1/136	0.39286	0.668668	0	0	2.03621	1.90244	PLA2G16
PLAGL2 OE MOUSE GSE21143 CREEDSID GENE 2546 UP	2/372	0.394901	0.671331	0	0	1.48892	1.38339	RTN3;EMC3
MYC OE MOUSE GSE55272 CREEDSID GENE 1826 DOWN	1/138	0.397315	0.674092	0	0	2.00629	1.85186	TST
ADARB1 KD HUVEC HUMAN GSE60217 RNASEQ UP	2/374	0.39748	0.674092	0	0	1.48077	1.36617	FZD4;MLEC
MYCN SHRNA SKNBE2 HUMAN GSE84389 RNASEQ DOWN	2/376	0.400055	0.677644	0	0	1.4727	1.34922	MTHFD1;ACO2
SRF MUT MOUSE GSE1948 CREEDSID GENE 1397 UP	2/378	0.402625	0.680135	0	0	1.46471	1.33252	BCAP31;ETFA
MITF KD 501MEL HUMAN GSE61966 RNASEQ UP	2/378	0.402625	0.680135	0	0	1.46471	1.33252	ACSL1;NAT8L
SETDB1 KD THP1 HUMAN GSE103409 SGRNA6DAY4 RNASEQ UP	2/379	0.403908	0.680135	0	0	1.46075	1.32427	AGPAT2;PNPLA2
TP53 SIRNA HESC HUMAN GSE76023 RNASEQ UP	2/379	0.403908	0.680135	0	0	1.46075	1.32427	PLA2G16;RTN3
FOXO1 KD MOUSE GSE6623 CREEDSID GENE 504 DOWN	1/141	0.403936	0.680135	0	0	1.963	1.77945	PGD
FOXQ1 OE HUVEC HUMAN GSE79306 RNASEQ UP	1/142	0.406127	0.682772	0	0	1.94898	1.7562	PTPRF
CREM KO MOUSE GSE29593 CREEDSID GENE 2559 DOWN	2/381	0.40647	0.682772	0	0	1.4529	1.30796	ACSL1;AGPAT2
MYC KD HUMAN GSE5823 CREEDSID GENE 2220 UP	1/143	0.40831	0.684623	0	0	1.93515	1.73337	ACO2
IRF1 OE HUMAN GSE26817 CREEDSID GENE 2502 UP	2/383	0.409027	0.684623	0	0	1.44512	1.2919	STAT5A;PLA2G16
EZH2 SIRNA HUVEC HUMAN GSE87534 RNASEQ UP	2/383	0.409027	0.684623	0	0	1.44512	1.2919	FZD4;MLEC
BACH2 KO MOUSE GSE54050 CREEDSID GENE 2773 UP	2/384	0.410303	0.685134	0	0	1.44127	1.28396	TST;BOK
DDIT3 MUT MOUSE GSE2082 CREEDSID GENE 899 UP	2/384	0.410303	0.685134	0	0	1.44127	1.28396	OXCT1;PRDX6
FLI1 KD HUMAN GSE27524 CREEDSID GENE 1600 UP	2/386	0.412853	0.688576	0	0	1.43361	1.26827	HEBP2;LPL
MBD2 KO MOUSE GSE48653 CREEDSID GENE 1051 UP	2/389	0.416667	0.693792	0	0	1.42228	1.24516	MGST1;PGD
HIF1A KO MOUSE GSE35111 CREEDSID GENE 1406 UP	1/147	0.416964	0.693792	0	0	1.88175	1.64608	FAM213A
TWIST2 MUT N HUMAN GSE16524 CREEDSID GENE 2262 UP	2/390	0.417936	0.69459	0	0	1.41854	1.23758	RTN3;PRDX6
MYB OE HUMAN GSE2815 CREEDSID GENE 941 DOWN	1/148	0.419108	0.694901	0	0	1.86886	1.62521	RXRA
NCOA1 KO HUMAN GSE28645 CREEDSID GENE 1244 DOWN	1/148	0.419108	0.694901	0	0	1.86886	1.62521	ACO1
BCL11B KO MOUSE GSE9330 CREEDSID GENE 28 DOWN	1/149	0.421244	0.697623	0	0	1.85614	1.60471	LPL
BNC2 SIRNA BT549 HUMAN GSE79586 RNASEQ UP	2/394	0.422997	0.698687	0	0	1.40378	1.2078	BCAP31;ACO2
NCOA3 KD MOUSE GSE50017 CREEDSID GENE 1711 UP	1/150	0.423372	0.698687	0	0	1.84359	1.58457	PNPLA2
NCOA1 KD HUMAN GSE28645 CREEDSID GENE 888 DOWN	1/150	0.423372	0.698687	0	0	1.84359	1.58457	ACO1
NANOG OE MOUSE GSE48370 CREEDSID GENE 2979 UP	1/152	0.427605	0.703915	0	0	1.81898	1.54533	TBC1D16
GATA6 OE HESC HUMAN GSE69322 MTESR1MEDIA RNASEQ UP	2/398	0.428036	0.703915	0	0	1.38932	1.1789	FZD4;MLEC
RUNX1 SHRNA MCF7 HUMAN GSE75070 RNASEQ DOWN	2/398	0.428036	0.703915	0	0	1.38932	1.1789	BCAP31;MLEC
NFE2L2 KO MOUSE GSE18344 CREEDSID GENE 964 UP	1/155	0.433898	0.712561	0	0	1.78328	1.48894	RETSAT
SP140 KD PBMC HUMAN GSE83381 RNASEQ DOWN	2/403	0.434304	0.712561	0	0	1.37164	1.14396	MRAS;ACSL1
NCOA1 KO HUMAN GSE28645 CREEDSID GENE 1244 UP	2/407	0.439292	0.718608	0	0	1.35782	1.11693	FZD4;ABCD1
PAX5 OE HUMAN GSE44244 CREEDSID GENE 575 UP	2/407	0.439292	0.718608	0	0	1.35782	1.11693	FZD4;MGST1
ARX SIRNA BCD HUMAN GSE73433 RNASEQ UP	1/158	0.440123	0.718608	0	0	1.74894	1.43536	MLEC
CREB1 DN MOUSE GSE17478 CREEDSID GENE 2199 DOWN	1/158	0.440123	0.718608	0	0	1.74894	1.43536	PGD
MYB KD A549 HUMAN GSE85187 RNASEQ DOWN	2/408	0.440536	0.718608	0	0	1.3544	1.11029	STAT5A;PGD
MBD3 KD MOUSE GSE31008 CREEDSID GENE 1325 DOWN	1/159	0.442183	0.719631	0	0	1.73778	1.41809	FZD4
EZH2 SHRNA NKI HUMAN GSE95304 RNASEQ DOWN	1/159	0.442183	0.719631	0	0	1.73778	1.41809	MLEC
U2AF1 OE CFUG HUMAN GSE94153 RNASEQ UP	2/410	0.443018	0.71965	0	0	1.34762	1.09716	MGST1;PGD
ESR2 KO MOUSE GSE1050 CREEDSID GENE 901 UP	1/160	0.444235	0.71965	0	0	1.72676	1.4011	ACO2
XBP1 OE MOUSE GSE6980 CREEDSID GENE 1507 DOWN	1/160	0.444235	0.71965	0	0	1.72676	1.4011	MYO1C
TAL1 KD JURKAT HUMAN GSE72299 RNASEQ DOWN	1/160	0.444235	0.71965	0	0	1.72676	1.4011	HADH
ETS1 SHRNA DU145 HUMAN GSE59020 RNASEQ UP	2/414	0.447966	0.724862	0	0	1.33427	1.07147	BCAP31;PTPRF
U2AF1 KD A549 HUMAN GSE66553 RNASEQ DOWN	2/417	0.45166	0.730003	0	0	1.32442	1.05268	MLEC;PGD
DLX5 OE MOUSE GSE22381 CREEDSID GENE 372 DOWN	1/164	0.45237	0.730314	0	0	1.68405	1.33588	RETSAT
PRRX1 SIRNA MCF7 HUMAN GSE79586 RNASEQ UP	2/419	0.454116	0.731893	0	0	1.31793	1.04038	BCAP31;ABCD1
FOXO1 KO MOUSE GSE40655 CREEDSID GENE 508 DOWN	1/165	0.454385	0.731893	0	0	1.6737	1.32023	ADIPOQ
ATF6 ACTIVATION HESC HUMAN GSE106847 RNASEQ DOWN	2/420	0.455342	0.732596	0	0	1.31471	1.03429	RTN3;PGD
XBP1 KO MOUSE GSE52857 CREEDSID GENE 2766 UP	1/166	0.456394	0.732894	0	0	1.66347	1.30482	LPL
OVOL2 OE MDA HUMAN GSE51975 RNASEQ DOWN	2/421	0.456566	0.732894	0	0	1.31151	1.02825	MTHFD1;ACO1
HSF1 KD HUMAN GSE3697 CREEDSID GENE 781 DOWN	2/422	0.457788	0.734022	0	0	1.30832	1.02225	PC;LPL
MYC KD HUMAN GSE5823 CREEDSID GENE 2206 UP	1/167	0.458394	0.734159	0	0	1.65336	1.28967	MGST1
FOXP3 DEFICIENCY MOUSE GSE35543 CREEDSID GENE 3037 UP	1/168	0.460388	0.736516	0	0	1.64338	1.27475	ABHD15
SETDB1 KO HELA HUMAN GSE86813 RNASEQ UP	1/170	0.464353	0.741258	0	0	1.62377	1.24561	SLC25A16
NFE2L2 KO MOUSE GSE39629 CREEDSID GENE 2196 UP	1/171	0.466325	0.741258	0	0	1.61413	1.23138	TMEM132C
EGR3 KD HUMAN GSE52108 CREEDSID GENE 2233 DOWN	2/430	0.467512	0.741258	0	0	1.28334	0.975758	MYO1C;ALDH2
SETDB1 KO HELA HUMAN GSE86813 RNASEQ DOWN	2/430	0.467512	0.741258	0	0	1.28334	0.975758	OXCT1;LPL
HSF1 KD HUMAN GSE3697 CREEDSID GENE 781 UP	1/172	0.46829	0.741258	0	0	1.60461	1.21737	VTI1B
SRF MUT MOUSE GSE1948 CREEDSID GENE 1397 DOWN	1/172	0.46829	0.741258	0	0	1.60461	1.21737	PRDX6
PAX5 OE HUMAN GSE44244 CREEDSID GENE 575 DOWN	1/173	0.470247	0.741258	0	0	1.5952	1.20358	MCCC2
POU5F1 KD HUMAN GSE21135 CREEDSID GENE 1329 DOWN	1/173	0.470247	0.741258	0	0	1.5952	1.20358	PLA2G16
TAL1 KD JURKAT HUMAN GSE72299 RNASEQ UP	2/440	0.479525	0.741258	0	0	1.25339	0.921193	RTN3;PGD
IRF8 KO MOUSE GSE24972 CREEDSID GENE 2998 UP	1/178	0.479929	0.741258	0	0	1.54975	1.1377	PNPLA2
MYBL1 KO MOUSE GSE28025 CREEDSID GENE 376 UP	1/178	0.479929	0.741258	0	0	1.54975	1.1377	ETFA
EZH2 SHRNA NKI HUMAN GSE95304 RNASEQ UP	2/441	0.480717	0.741258	0	0	1.25047	0.915942	BCAP31;PTPRF
ATF6 KO MOUSE GSE35651 CREEDSID GENE 2662 UP	1/179	0.481844	0.741258	0	0	1.54096	1.12511	SH3KBP1
FOXL2 OE HUMAN GSE39890 CREEDSID GENE 2737 DOWN	1/179	0.481844	0.741258	0	0	1.54096	1.12511	TMEM132C
ARX SIRNA BCD HUMAN GSE73433 RNASEQ DOWN	2/442	0.481908	0.741258	0	0	1.24757	0.910727	BCAP31;MGST1
ATF6 ACTIVATION HESC HUMAN GSE106847 RNASEQ UP	1/180	0.483753	0.741258	0	0	1.53228	1.11271	PTPRF
KLF3 KO MOUSE GSE35592 CREEDSID GENE 2672 DOWN	1/180	0.483753	0.741258	0	0	1.53228	1.11271	PLA2G16
ARID3A OE MOUSE GSE56853 CREEDSID GENE 1339 DOWN	1/180	0.483753	0.741258	0	0	1.53228	1.11271	PLA2G16
YBX1 SIRNA MDAMB231 HUMAN GSE79586 RNASEQ DOWN	1/180	0.483753	0.741258	0	0	1.53228	1.11271	BCAP31
JUN KO MOUSE GSE47898 CREEDSID GENE 3073 UP	1/182	0.487549	0.741258	0	0	1.51519	1.08846	ADIPOQ
SOX3 KO MOUSE GSE53760 CREEDSID GENE 1668 DOWN	1/182	0.487549	0.741258	0	0	1.51519	1.08846	FAH
ATF6 KO MOUSE GSE35651 CREEDSID GENE 2661 DOWN	1/182	0.487549	0.741258	0	0	1.51519	1.08846	ACACB
SATB1 OE MOUSE GSE17490 CREEDSID GENE 2218 DOWN	1/182	0.487549	0.741258	0	0	1.51519	1.08846	PDP2
MBD1 KO MOUSE GSE52547 CREEDSID GENE 2835 UP	1/184	0.491317	0.741258	0	0	1.49848	1.06492	ACACB
TFAP2C KO MOUSE GSE45941 CREEDSID GENE 1488 UP	1/185	0.493191	0.741258	0	0	1.49026	1.05341	TMEM132C
MYC OE MOUSE GSE27159 CREEDSID GENE 1273 DOWN	1/185	0.493191	0.741258	0	0	1.49026	1.05341	PEX11A
ASCL1 KO G523NS HUMAN GSE87617 RNASEQ DOWN	1/185	0.493191	0.741258	0	0	1.49026	1.05341	LPL
NFYC KD MOUSE GSE56838 CREEDSID GENE 1343 DOWN	1/186	0.495058	0.741258	0	0	1.48213	1.04206	GPT2
RAG1 KO MOUSE GSE6858 CREEDSID GENE 1240 DOWN	1/186	0.495058	0.741258	0	0	1.48213	1.04206	ACO1
RORA TRUNCATION MOUSE GSE20646 CREEDSID GENE 2393 UP	1/187	0.496918	0.741258	0	0	1.47409	1.03087	EMC3
SP3 KD HUMAN GSE7102 CREEDSID GENE 1548 UP	1/188	0.498772	0.741258	0	0	1.46613	1.01985	MTHFD1
GATA1 MUT MOUSE GSE2433 CREEDSID GENE 979 UP	1/188	0.498772	0.741258	0	0	1.46613	1.01985	PRDX6
NFIX KD MOUSE GSE45492 CREEDSID GENE 2846 DOWN	1/188	0.498772	0.741258	0	0	1.46613	1.01985	TST
ELF4 KO MOUSE GSE15324 CREEDSID GENE 2839 UP	1/189	0.500619	0.741258	0	0	1.45826	1.00898	HADH
KDM2B KD MOUSE GSE41298 CREEDSID GENE 1376 UP	1/189	0.500619	0.741258	0	0	1.45826	1.00898	MRAS
HNF1A KO MOUSE GSE23040 CREEDSID GENE 2995 UP	1/190	0.502459	0.741258	0	0	1.45047	0.998274	PPARG
AHR KO MOUSE GSE19411 CREEDSID GENE 1468 UP	1/190	0.502459	0.741258	0	0	1.45047	0.998274	PGD
TP53 MUTATION HUMAN GSE27157 CREEDSID GENE 3046 DOWN	2/460	0.503059	0.741258	0	0	1.19743	0.822691	HEBP2;ETFA
HSF1 KD HUMAN GSE3697 CREEDSID GENE 2093 UP	1/191	0.504292	0.741258	0	0	1.44276	0.987714	VTI1B
GATA4 ABLATION S105 PHOSPHORYLATION SITE MOUSE GSE30314 CREEDSID GENE 837 UP	1/191	0.504292	0.741258	0	0	1.44276	0.987714	HEBP2
MYB KD A549 HUMAN GSE85187 RNASEQ UP	1/192	0.506119	0.741258	0	0	1.43514	0.977304	DLD
MYC KD HUMAN GSE5823 CREEDSID GENE 140 DOWN	1/192	0.506119	0.741258	0	0	1.43514	0.977304	TBC1D16
ADAR KD HUVEC HUMAN GSE60217 RNASEQ UP	2/463	0.506531	0.741258	0	0	1.18945	0.80903	MLEC;PTPRF
NEUROD1 KO MOUSE GSE35396 CREEDSID GENE 3091 UP	1/193	0.507939	0.741258	0	0	1.42759	0.96704	ETFA
CBX2 KO MOUSE GSE29485 CREEDSID GENE 381 UP	1/195	0.51156	0.741258	0	0	1.41273	0.94694	FAH
FOXO1 KD MOUSE GSE6623 CREEDSID GENE 505 DOWN	1/195	0.51156	0.741258	0	0	1.41273	0.94694	MTHFD1
MBD1 KO MOUSE GSE52547 CREEDSID GENE 2835 DOWN	1/195	0.51156	0.741258	0	0	1.41273	0.94694	MGST1
AIRE OE MOUSE GSE12073 CREEDSID GENE 1173 DOWN	1/195	0.51156	0.741258	0	0	1.41273	0.94694	GHR
HMGA2 KD HUMAN GSE43741 CREEDSID GENE 2854 DOWN	1/196	0.51336	0.741258	0	0	1.40541	0.937098	PPARG
HOXB4 INDUCTION MOUSE GSE9044 CREEDSID GENE 165 DOWN	1/196	0.51336	0.741258	0	0	1.40541	0.937098	HADH
EZH1 SHRNA PROE HUMAN GSE59089 RNASEQ UP	2/470	0.514573	0.741258	0	0	1.17124	0.778194	MLEC;PGD
OTX2 KO MOUSE GSE27630 CREEDSID GENE 78 UP	1/197	0.515154	0.741258	0	0	1.39817	0.927393	TMEM132C
NFE2L2 KO MOUSE GSE18344 CREEDSID GENE 960 DOWN	1/197	0.515154	0.741258	0	0	1.39817	0.927393	PGD
CEBPG KO MOUSE GSE47777 CREEDSID GENE 3104 DOWN	1/197	0.515154	0.741258	0	0	1.39817	0.927393	GPT2
PPARG OE MOUSE GSE2192 CREEDSID GENE 863 DOWN	1/197	0.515154	0.741258	0	0	1.39817	0.927393	GHR
NFE2L2 KO MOUSE GSE867 CREEDSID GENE 726 DOWN	1/198	0.516941	0.741258	0	0	1.391	0.917821	ALDH2
FOSL1 KO MOUSE GSE43695 CREEDSID GENE 2302 UP	1/200	0.520496	0.741258	0	0	1.37688	0.899068	TST
VAX2 KO MOUSE GSE19626 CREEDSID GENE 2370 UP	1/200	0.520496	0.741258	0	0	1.37688	0.899068	ADIPOQ
REST KD MOUSE GSE28141 CREEDSID GENE 1331 DOWN	1/200	0.520496	0.741258	0	0	1.37688	0.899068	LPL
DEAF1 OE MOUSE GSE12367 CREEDSID GENE 1682 UP	1/201	0.522264	0.741258	0	0	1.36993	0.889882	ECHDC3
PPARA OE MOUSE GSE3067 CREEDSID GENE 2436 UP	1/201	0.522264	0.741258	0	0	1.36993	0.889882	OXCT1
MYC HYPERACTIVE HMEC HUMAN GSE66182 RNASEQ UP	1/201	0.522264	0.741258	0	0	1.36993	0.889882	OXCT1
FOSL1 KO MOUSE GSE43695 CREEDSID GENE 2301 DOWN	1/201	0.522264	0.741258	0	0	1.36993	0.889882	TST
MYC OE U2OS HUMAN GSE66927 RNASEQ UP	1/202	0.524026	0.741258	0	0	1.36305	0.880821	ACSL1
POU3F3 KD MOUSE GSE62033 CREEDSID GENE 2618 DOWN	1/202	0.524026	0.741258	0	0	1.36305	0.880821	BCAP31
MYC OE MOUSE GSE55272 CREEDSID GENE 1827 UP	1/203	0.525781	0.741258	0	0	1.35623	0.871881	PTGER3
BNC2 SIRNA MDAMB231 HUMAN GSE79586 RNASEQ UP	2/480	0.525914	0.741258	0	0	1.14615	0.736535	SH3KBP1;PTPRF
STAT1 KO MOUSE GSE48970 CREEDSID GENE 1519 UP	1/204	0.527529	0.741258	0	0	1.34948	0.863061	PRDX6
ZBTB7A KO MOUSE GSE41839 CREEDSID GENE 2380 UP	1/204	0.527529	0.741258	0	0	1.34948	0.863061	PRDX6
IRF9 OE HUMAN GSE50002 CREEDSID GENE 1661 UP	1/205	0.529271	0.741258	0	0	1.3428	0.85436	GPD1
BCL11A KO MOUSE GSE28333 CREEDSID GENE 1542 DOWN	1/205	0.529271	0.741258	0	0	1.3428	0.85436	FAM213A
PAX7 OE H9 HUMAN GSE98976 PROLIFMYOG RNASEQ DOWN	1/205	0.529271	0.741258	0	0	1.3428	0.85436	MLEC
ZMAT4 SIRNA MCF7 HUMAN GSE79586 RNASEQ UP	2/483	0.529283	0.741258	0	0	1.13882	0.724557	BCAP31;ETFA
ZFX KO MOUSE GSE7069 CREEDSID GENE 178 UP	1/206	0.531007	0.741258	0	0	1.33618	0.845773	HADH
GTF2I KO MOUSE GSE48790 CREEDSID GENE 1452 UP	1/206	0.531007	0.741258	0	0	1.33618	0.845773	GPT2
GATA3 KO MOUSE GSE39864 CREEDSID GENE 1162 DOWN	1/206	0.531007	0.741258	0	0	1.33618	0.845773	PJA1
BNC2 SIRNA BT549 HUMAN GSE79586 RNASEQ DOWN	1/206	0.531007	0.741258	0	0	1.33618	0.845773	MLEC
OVOL2 OE PC3 HUMAN GSE48230 RNASEQ UP	1/207	0.532737	0.741258	0	0	1.32963	0.837301	PTPRF
MYC KD HUMAN GSE5823 CREEDSID GENE 2702 DOWN	1/207	0.532737	0.741258	0	0	1.32963	0.837301	TBC1D16
EHF KD CALU3 HUMAN GSE63397 RNASEQ DOWN	1/207	0.532737	0.741258	0	0	1.32963	0.837301	BCAP31
NR2C2 KD HUMAN GSE16219 CREEDSID GENE 2628 UP	1/208	0.53446	0.741258	0	0	1.32313	0.828941	PRDX6
NFE2L2 KO MOUSE GSE18344 CREEDSID GENE 1262 UP	1/208	0.53446	0.741258	0	0	1.32313	0.828941	ADIPOQ
BACH2 KO MOUSE GSE54050 CREEDSID GENE 2773 DOWN	1/208	0.53446	0.741258	0	0	1.32313	0.828941	CIDEC
ZFX KO MOUSE GSE7069 CREEDSID GENE 177 DOWN	1/208	0.53446	0.741258	0	0	1.32313	0.828941	BCAP31
TWIST1 OE MOUSE GSE50002 CREEDSID GENE 3025 UP	1/209	0.536177	0.741258	0	0	1.31671	0.82069	GPD1
NFE2L2 KO MOUSE GSE18344 CREEDSID GENE 1261 UP	1/209	0.536177	0.741258	0	0	1.31671	0.82069	RETSAT
MYC OE MOUSE GSE55272 CREEDSID GENE 1827 DOWN	1/209	0.536177	0.741258	0	0	1.31671	0.82069	TST
DMRTA2 OE MOUSE GSE25179 CREEDSID GENE 2203 DOWN	1/209	0.536177	0.741258	0	0	1.31671	0.82069	FAH
JUN KO MOUSE GSE47898 CREEDSID GENE 3073 DOWN	1/209	0.536177	0.741258	0	0	1.31671	0.82069	RETSAT
E2F4 KO MOUSE GSE11039 CREEDSID GENE 1167 UP	1/210	0.537888	0.741258	0	0	1.31034	0.812548	OXCT1
CREM KO MOUSE GSE29592 CREEDSID GENE 2558 DOWN	1/210	0.537888	0.741258	0	0	1.31034	0.812548	ADIPOQ
MYCN SHRNA IMR575 HUMAN GSE80397 24HR RNASEQ UP	2/492	0.539292	0.741258	0	0	1.11739	0.689986	PEX19;TBC1D16
TCF3 KO MOUSE GSE26788 CREEDSID GENE 1544 UP	1/211	0.539593	0.741258	0	0	1.30403	0.804511	AGPAT2
STAT1 DEFICIENT MOUSE GSE48970 CREEDSID GENE 1521 UP	1/211	0.539593	0.741258	0	0	1.30403	0.804511	DLD
EOMES KO MOUSE GSE43387 CREEDSID GENE 2147 DOWN	1/211	0.539593	0.741258	0	0	1.30403	0.804511	LPL
STAT1 DEFICIENT MOUSE GSE48970 CREEDSID GENE 1520 DOWN	1/211	0.539593	0.741258	0	0	1.30403	0.804511	PLA2G16
SRF KO MOUSE GSE7412 CREEDSID GENE 1238 DOWN	1/212	0.541291	0.741258	0	0	1.29779	0.796579	PRDX6
ZRSR2 SHRNA TF1 HUMAN GSE63816 RNASEQ DOWN	1/212	0.541291	0.741258	0	0	1.29779	0.796579	MLEC
NEUROG3 OE MOUSE GSE3653 CREEDSID GENE 1660 UP	1/213	0.542984	0.741258	0	0	1.2916	0.78875	PGD
PAX5 SIRNA T47D HUMAN GSE79586 RNASEQ UP	1/213	0.542984	0.741258	0	0	1.2916	0.78875	RTN3
BACH2 KO MOUSE GSE42598 CREEDSID GENE 2778 DOWN	1/213	0.542984	0.741258	0	0	1.2916	0.78875	PGM1
GTF2I KO MOUSE GSE48790 CREEDSID GENE 1451 UP	1/214	0.54467	0.741258	0	0	1.28547	0.781022	TST
BATF KO MOUSE GSE54215 CREEDSID GENE 1522 UP	1/215	0.54635	0.741258	0	0	1.2794	0.773393	PLA2G16
FOXQ1 SIRNA MDAMB231 HUMAN GSE79586 RNASEQ UP	2/499	0.546978	0.741258	0	0	1.10126	0.664439	SH3KBP1;PGD
CTCF SIRNA HEK293 HUMAN GSE44267 RNASEQ UP	1/216	0.548023	0.741258	0	0	1.27339	0.765861	PGD
PGR KO MOUSE GSE39920 CREEDSID GENE 3080 DOWN	1/216	0.548023	0.741258	0	0	1.27339	0.765861	PEX11A
GATA3 OE HUMAN GSE24249 CREEDSID GENE 649 DOWN	1/216	0.548023	0.741258	0	0	1.27339	0.765861	PRKAR2B
MYCN OE MOUSE GSE6077 CREEDSID GENE 40 UP	1/217	0.549691	0.741258	0	0	1.26743	0.758426	TST
EZH2 SIRNA HUVEC HUMAN GSE87534 RNASEQ DOWN	1/217	0.549691	0.741258	0	0	1.26743	0.758426	PTPRF
ZNF253 SIRNA T47D HUMAN GSE79586 RNASEQ UP	2/503	0.55133	0.741258	0	0	1.09224	0.650341	RTN3;MLEC
HSF1 KD HUMAN GSE3697 CREEDSID GENE 782 UP	1/218	0.551353	0.741258	0	0	1.26152	0.751085	VTI1B
KDM2B OE MOUSE GSE34691 CREEDSID GENE 354 UP	1/219	0.553008	0.741258	0	0	1.25567	0.743837	LPL
PRDM14 KO MOUSE GSE42580 CREEDSID GENE 1714 DOWN	1/219	0.553008	0.741258	0	0	1.25567	0.743837	MRAS
MYC ACTIVATION MOUSE GSE4356 CREEDSID GENE 751 DOWN	1/219	0.553008	0.741258	0	0	1.25567	0.743837	ETFA
HSF1 KD HUMAN GSE3697 CREEDSID GENE 777 UP	1/220	0.554658	0.741258	0	0	1.24987	0.73668	VTI1B
FOXM1 KD HUMAN GSE55204 CREEDSID GENE 1369 UP	1/220	0.554658	0.741258	0	0	1.24987	0.73668	VTI1B
NFKB1 INACTIVATION HUMAN GSE20667 CREEDSID GENE 2577 UP	1/220	0.554658	0.741258	0	0	1.24987	0.73668	RTN3
IRF9 OE HUMAN GSE50002 CREEDSID GENE 1657 UP	1/220	0.554658	0.741258	0	0	1.24987	0.73668	GPD1
KDM2B OE MOUSE GSE34691 CREEDSID GENE 607 DOWN	1/220	0.554658	0.741258	0	0	1.24987	0.73668	LPL
TET2 KO MOUSE GSE27816 CREEDSID GENE 3127 UP	1/221	0.556301	0.741258	0	0	1.24413	0.729613	PLA2G16
MYC KD HUMAN GSE5823 CREEDSID GENE 137 DOWN	1/221	0.556301	0.741258	0	0	1.24413	0.729613	TBC1D16
SETDB1 KD THP1 HUMAN GSE103409 SGRNA6DAY4 RNASEQ DOWN	1/221	0.556301	0.741258	0	0	1.24413	0.729613	RTN3
GATA4 OE A549 HUMAN GSE85001 RNASEQ DOWN	2/509	0.557805	0.741258	0	0	1.07898	0.629849	BCAP31;PGD
SETDB1 KO MOUSE GSE40296 CREEDSID GENE 31 UP	1/222	0.557939	0.741258	0	0	1.23844	0.722634	HADH
IRF9 OE HUMAN GSE50002 CREEDSID GENE 1654 UP	1/222	0.557939	0.741258	0	0	1.23844	0.722634	GPD1
VDR KO MOUSE GSE2421 CREEDSID GENE 2719 DOWN	1/222	0.557939	0.741258	0	0	1.23844	0.722634	PGD
MITF KD 501MEL HUMAN GSE61966 RNASEQ DOWN	1/222	0.557939	0.741258	0	0	1.23844	0.722634	MLEC
MYC KNOCKIN MOUSE GSE39443 CREEDSID GENE 1847 DOWN	1/223	0.559571	0.741258	0	0	1.2328	0.715743	ALDH2
SOX5 OE FETALCORTEX HUMAN GSE89057 RNASEQ UP	2/511	0.559949	0.741258	0	0	1.07463	0.623187	RTN3;PRKAR2B
MYCN SHRNA SKNBE2 HUMAN GSE84389 RNASEQ UP	1/224	0.561196	0.741258	0	0	1.2272	0.708937	MLEC
NEUROG3 OE MOUSE GSE3653 CREEDSID GENE 2585 UP	1/225	0.562816	0.741258	0	0	1.22166	0.702215	RTN3
ERG KD HUMAN GSE14801 CREEDSID GENE 827 UP	1/225	0.562816	0.741258	0	0	1.22166	0.702215	MGST1
THRB DOMNEG MOUSE GSE3067 CREEDSID GENE 2435 UP	1/225	0.562816	0.741258	0	0	1.22166	0.702215	EMC3
SOX2 KO MOUSE GSE55738 CREEDSID GENE 2990 UP	1/226	0.56443	0.741258	0	0	1.21617	0.695577	SLC25A16
NEUROD1 KO MOUSE GSE35396 CREEDSID GENE 3089 DOWN	1/226	0.56443	0.741258	0	0	1.21617	0.695577	VTI1B
FOXP3 ABLATION MOUSE GSE6681 CREEDSID GENE 91 UP	1/227	0.566038	0.741258	0	0	1.21073	0.689019	VTI1B
RC3H1 SIRNA HEK293 HUMAN GSE68611 RNASEQ DOWN	1/227	0.566038	0.741258	0	0	1.21073	0.689019	MTHFD1
ESR1 KD HUMAN GSE37820 CREEDSID GENE 2326 UP	1/228	0.56764	0.741258	0	0	1.20534	0.682542	PDP2
HNF4A KD HUMAN GSE29084 CREEDSID GENE 577 UP	1/228	0.56764	0.741258	0	0	1.20534	0.682542	TYRO3
LEF1 KD HUMAN GSE42637 CREEDSID GENE 1775 DOWN	1/228	0.56764	0.741258	0	0	1.20534	0.682542	PRKAR2B
HNF4A DEPLETION HUMAN GSE29084 CREEDSID GENE 118 DOWN	1/228	0.56764	0.741258	0	0	1.20534	0.682542	TYRO3
ZNF142 SIRNA T47D HUMAN GSE79586 RNASEQ UP	2/519	0.568452	0.741258	0	0	1.05756	0.597353	RTN3;PTGER3
MYOD1 MUT MOUSE GSE6487 CREEDSID GENE 1178 UP	1/229	0.569236	0.741258	0	0	1.19999	0.676144	HADH
HNF4A MUT MOUSE GSE3116 CREEDSID GENE 850 UP	1/229	0.569236	0.741258	0	0	1.19999	0.676144	PTPRF
MYC KD MOUSE GSE30323 CREEDSID GENE 2609 DOWN	1/229	0.569236	0.741258	0	0	1.19999	0.676144	GPT2
MYC OE MOUSE GSE10954 CREEDSID GENE 184 DOWN	1/229	0.569236	0.741258	0	0	1.19999	0.676144	VTI1B
OVOL2 OE MOUSE GSE55074 CREEDSID GENE 2603 DOWN	1/229	0.569236	0.741258	0	0	1.19999	0.676144	MLEC
WT1 OE HUMAN GSE5117 CREEDSID GENE 2720 DOWN	1/229	0.569236	0.741258	0	0	1.19999	0.676144	VTI1B
NFIA DEFICIENCY MOUSE GSE4623 CREEDSID GENE 667 UP	1/230	0.570827	0.741258	0	0	1.19469	0.669824	PJA1
TFAP2C KD HUMAN GSE15481 CREEDSID GENE 2964 UP	1/230	0.570827	0.741258	0	0	1.19469	0.669824	PPARG
ONECUT1 KO MOUSE GSE57917 CREEDSID GENE 1440 UP	1/230	0.570827	0.741258	0	0	1.19469	0.669824	VTI1B
CBX2 KO MOUSE GSE29485 CREEDSID GENE 380 UP	1/230	0.570827	0.741258	0	0	1.19469	0.669824	FAH
MITF KD H3A HUMAN GSE61966 RNASEQ UP	2/522	0.57161	0.741258	0	0	1.0513	0.58799	ACSL1;TBC1D16
TP63 OE HUMAN GSE20286 CREEDSID GENE 2455 DOWN	1/231	0.572412	0.741258	0	0	1.18943	0.663581	PPARG
STAT1 KO MOUSE GSE38375 CREEDSID GENE 2476 UP	1/232	0.573991	0.741258	0	0	1.18422	0.657412	SH3KBP1
TET2 KO MOUSE GSE27816 CREEDSID GENE 458 UP	1/232	0.573991	0.741258	0	0	1.18422	0.657412	PLA2G16
MYC KD HUMAN GSE5823 CREEDSID GENE 2226 UP	1/232	0.573991	0.741258	0	0	1.18422	0.657412	TST
TFAP2C SIRNA HUMAN GSE15481 CREEDSID GENE 2892 UP	1/232	0.573991	0.741258	0	0	1.18422	0.657412	PPARG
MSGN1 OE MOUSE GSE29848 CREEDSID GENE 1631 UP	1/233	0.575564	0.741258	0	0	1.17906	0.651318	PGD
NCOA3 KD MOUSE GSE50017 CREEDSID GENE 1712 UP	1/233	0.575564	0.741258	0	0	1.17906	0.651318	PNPLA2
ETS2 KD HUMAN GSE43459 CREEDSID GENE 2888 UP	1/233	0.575564	0.741258	0	0	1.17906	0.651318	EPB41L4B
MYC KD HUMAN GSE5823 CREEDSID GENE 139 UP	1/233	0.575564	0.741258	0	0	1.17906	0.651318	ACO2
BACH2 KO MOUSE GSE30883 CREEDSID GENE 2701 DOWN	1/233	0.575564	0.741258	0	0	1.17906	0.651318	ALDH2
ZNF143 SIRNA MCF7 HUMAN GSE76453 RNASEQ DOWN	1/233	0.575564	0.741258	0	0	1.17906	0.651318	MTHFD1
HMGA2 OE MOUSE GSE24071 CREEDSID GENE 2563 UP	1/234	0.577131	0.741258	0	0	1.17394	0.645297	PTGER3
KMT2A CHROMTRANSLOC HUMAN GSE15013 CREEDSID GENE 1506 UP	1/234	0.577131	0.741258	0	0	1.17394	0.645297	MGST1
SPDEF KD HUMAN GSE40985 CREEDSID GENE 2606 DOWN	1/234	0.577131	0.741258	0	0	1.17394	0.645297	GHR
FLI1 KD HUMAN GSE27524 CREEDSID GENE 1597 DOWN	1/234	0.577131	0.741258	0	0	1.17394	0.645297	GYG2
ZEB1 SIRNA CORNEA HUMAN GSE90489 RNASEQ UP	2/528	0.577878	0.741258	0	0	1.03899	0.569772	RTN3;PGD
NRL DEFICIENCY MOUSE GSE4051 CREEDSID GENE 264 DOWN	1/236	0.580249	0.741258	0	0	1.16383	0.63347	PRKAR2B
HIVEP2 KO MOUSE GSE41307 CREEDSID GENE 3094 DOWN	1/236	0.580249	0.741258	0	0	1.16383	0.63347	ACO2
VAX2 KO MOUSE GSE19626 CREEDSID GENE 2367 UP	1/237	0.581799	0.741258	0	0	1.15884	0.627662	ALDH1L1
NRL KO MOUSE GSE4051 CREEDSID GENE 2726 DOWN	1/237	0.581799	0.741258	0	0	1.15884	0.627662	PRKAR2B
NFKB1 OE HEK293 HUMAN GSE57027 RNASEQ DOWN	2/532	0.58202	0.741258	0	0	1.03093	0.557993	MTHFD1;MLEC
NR1I3 KNOCKIN MOUSE GSE40120 CREEDSID GENE 3068 DOWN	1/238	0.583344	0.741258	0	0	1.15389	0.621922	PEX19
DLX5 DEFICIENCY MOUSE GSE22381 CREEDSID GENE 382 UP	1/239	0.584883	0.741258	0	0	1.14898	0.61625	OXCT1
PDX1 KO MOUSE GSE29048 CREEDSID GENE 387 UP	1/239	0.584883	0.741258	0	0	1.14898	0.61625	ADIPOQ
KLF7 KO MOUSE GSE3595 CREEDSID GENE 95 DOWN	1/239	0.584883	0.741258	0	0	1.14898	0.61625	RTN3
AIRE KO MOUSE GSE2515 CREEDSID GENE 60 DOWN	1/239	0.584883	0.741258	0	0	1.14898	0.61625	ACO2
HSF1 KO MOUSE GSE41005 CREEDSID GENE 2143 UP	1/240	0.586417	0.741258	0	0	1.14412	0.610644	PLA2G16
IRF4 KO MOUSE GSE51932 CREEDSID GENE 2774 UP	1/240	0.586417	0.741258	0	0	1.14412	0.610644	PLA2G16
EGR2 KD MOUSE GSE53388 CREEDSID GENE 2292 DOWN	1/240	0.586417	0.741258	0	0	1.14412	0.610644	PPARG
KLF7 KO MOUSE GSE3595 CREEDSID GENE 95 UP	1/241	0.587945	0.741258	0	0	1.13929	0.605105	PRDX6
FOXQ1 OE SKMEL147 HUMAN GSE103071 RNASEQ UP	2/538	0.588178	0.741258	0	0	1.01908	0.54085	MLEC;PTPRF
SRF MUT MOUSE GSE1948 CREEDSID GENE 1393 UP	1/242	0.589467	0.741258	0	0	1.13451	0.59963	ETFA
STAT3 SIRNA MDAMB468 HUMAN GSE85579 RNASEQ DOWN	1/242	0.589467	0.741258	0	0	1.13451	0.59963	PTPRF
CEBPA UNK HUMAN GSE33223 CREEDSID GENE 2097 DOWN	1/243	0.590984	0.741258	0	0	1.12976	0.594218	PRKAR2B
HOXA11 SIRNA T47D HUMAN GSE79586 RNASEQ UP	2/542	0.592247	0.741258	0	0	1.01132	0.529761	RTN3;PTPRF
BHLHA15 KO MOUSE GSE34232 CREEDSID GENE 172 UP	1/244	0.592495	0.741258	0	0	1.12506	0.588869	MGST1
FOXP3 ACTIVATION HUMAN GSE41087 CREEDSID GENE 1055 UP	1/244	0.592495	0.741258	0	0	1.12506	0.588869	PTGER3
KCNIP3 KO MOUSE GSE16874 CREEDSID GENE 1031 UP	1/245	0.594001	0.741258	0	0	1.12039	0.583582	PLA2G16
ZNF217 OE HUMAN GSE35511 CREEDSID GENE 344 UP	1/245	0.594001	0.741258	0	0	1.12039	0.583582	HEBP2
HSF1 KD HUMAN GSE3697 CREEDSID GENE 780 DOWN	1/245	0.594001	0.741258	0	0	1.12039	0.583582	ECHDC3
MECP2 KO MOUSE GSE8720 CREEDSID GENE 2414 DOWN	1/245	0.594001	0.741258	0	0	1.12039	0.583582	BOK
ZNF217 OE HUMAN GSE35511 CREEDSID GENE 1079 DOWN	1/246	0.595501	0.741258	0	0	1.11576	0.578356	HEBP2
EZH2 SHRNA HUVEC HUMAN GSE71164 RNASEQ UP	1/247	0.596996	0.741258	0	0	1.11117	0.57319	PTPRF
NRL DEFICIENCY MOUSE GSE4051 CREEDSID GENE 263 DOWN	1/247	0.596996	0.741258	0	0	1.11117	0.57319	PRKAR2B
E2F2 KD MOUSE GSE24594 CREEDSID GENE 474 UP	1/248	0.598485	0.741258	0	0	1.10661	0.568083	PRDX6
BATF KO MOUSE GSE54215 CREEDSID GENE 1523 UP	1/248	0.598485	0.741258	0	0	1.10661	0.568083	BCAP31
MYC SILENCING HUMAN GSE22139 CREEDSID GENE 1007 DOWN	1/248	0.598485	0.741258	0	0	1.10661	0.568083	MGST1
POU1F1 OE HUMAN GSE64101 CREEDSID GENE 2931 DOWN	1/248	0.598485	0.741258	0	0	1.10661	0.568083	ETFA
EZH2 SHRNA HUVEC HUMAN GSE71164 SHEARSTRESS RNASEQ DOWN	1/248	0.598485	0.741258	0	0	1.10661	0.568083	FZD4
PRRX1 SIRNA MDAMB231 HUMAN GSE79586 RNASEQ DOWN	1/248	0.598485	0.741258	0	0	1.10661	0.568083	MGST1
GLI1 SIRNA HCT116 HUMAN GSE56788 RNASEQ UP	1/249	0.599969	0.741258	0	0	1.10209	0.563035	MLEC
TFAP2C KO MOUSE GSE45941 CREEDSID GENE 1490 UP	1/250	0.601448	0.741258	0	0	1.09761	0.558044	MRAS
GFI1B OE MOUSE GSE33709 CREEDSID GENE 772 UP	1/250	0.601448	0.741258	0	0	1.09761	0.558044	ACSL1
RUNX1 KO MOUSE GSE2592 CREEDSID GENE 277 DOWN	1/250	0.601448	0.741258	0	0	1.09761	0.558044	PGD
TFAP2C KO MOUSE GSE45941 CREEDSID GENE 1490 DOWN	1/250	0.601448	0.741258	0	0	1.09761	0.558044	TST
GFI1B OE MOUSE GSE33709 CREEDSID GENE 452 DOWN	1/250	0.601448	0.741258	0	0	1.09761	0.558044	ACSL1
MYC KD HUMAN GSE54872 CREEDSID GENE 1307 DOWN	1/251	0.602921	0.741258	0	0	1.09317	0.553109	MGST1
RUNX1 KO MOUSE GSE2592 CREEDSID GENE 973 DOWN	1/251	0.602921	0.741258	0	0	1.09317	0.553109	PGD
ZBTB38 KD HUMAN GSE50588 CREEDSID GENE 2825 DOWN	1/251	0.602921	0.741258	0	0	1.09317	0.553109	DLD
ZEB1 OE CFPAC1 HUMAN GSE64558 RNASEQ DOWN	1/251	0.602921	0.741258	0	0	1.09317	0.553109	PLA2G16
KMT2A KO MOUSE GSE24964 CREEDSID GENE 3008 UP	1/252	0.604389	0.741258	0	0	1.08876	0.54823	SH3KBP1
ATF6B KO MOUSE GSE35651 CREEDSID GENE 2659 DOWN	1/252	0.604389	0.741258	0	0	1.08876	0.54823	ACACB
TET2 KO MOUSE GSE27816 CREEDSID GENE 457 UP	1/253	0.605851	0.741258	0	0	1.08438	0.543406	PLA2G16
DOT1L DELETION MOUSE GSE25911 CREEDSID GENE 453 UP	1/253	0.605851	0.741258	0	0	1.08438	0.543406	PGD
POU2AF1 MUT MOUSE GSE12356 CREEDSID GENE 598 DOWN	1/253	0.605851	0.741258	0	0	1.08438	0.543406	ALDH2
EGR1 KO MOUSE GSE16974 CREEDSID GENE 552 UP	1/254	0.607308	0.741258	0	0	1.08004	0.538636	VTI1B
SOX2 KD MOUSE GSE39771 CREEDSID GENE 1757 UP	1/254	0.607308	0.741258	0	0	1.08004	0.538636	BCAP31
MECOM OE MOUSE GSE22434 CREEDSID GENE 1345 UP	1/254	0.607308	0.741258	0	0	1.08004	0.538636	FITM2
KLF15 KO MOUSE GSE53231 CREEDSID GENE 446 UP	1/254	0.607308	0.741258	0	0	1.08004	0.538636	PGD
KLF10 SIRNA PANC1 HUMAN GSE90566 RNASEQ DOWN	1/254	0.607308	0.741258	0	0	1.08004	0.538636	SH3KBP1
ETS2 KD HUMAN GSE43459 CREEDSID GENE 156 UP	1/255	0.60876	0.741258	0	0	1.07573	0.53392	EPB41L4B
ETS2 KD HUMAN GSE43459 CREEDSID GENE 34 DOWN	1/255	0.60876	0.741258	0	0	1.07573	0.53392	EPB41L4B
CBX2 KO MOUSE GSE29485 CREEDSID GENE 380 DOWN	1/255	0.60876	0.741258	0	0	1.07573	0.53392	PLA2G16
STAT1 KO MOUSE GSE38375 CREEDSID GENE 2476 DOWN	1/256	0.610206	0.741258	0	0	1.07146	0.529256	PLA2G16
ZEB2 SHRNA H1 HUMAN GSE69618 DAY10 RNASEQ DOWN	1/256	0.610206	0.741258	0	0	1.07146	0.529256	PTPRF
CHD1 KD 22RV1 HUMAN GSE84610 RNASEQ UP	1/257	0.611647	0.741258	0	0	1.06722	0.524645	MLEC
EP400 SHRNA MKL1 HUMAN GSE69876 RNASEQ UP	1/257	0.611647	0.741258	0	0	1.06722	0.524645	BLCAP
NR2F2 KO MOUSE GSE46496 CREEDSID GENE 2412 DOWN	1/257	0.611647	0.741258	0	0	1.06722	0.524645	MGST1
TET2 KO MOUSE GSE27816 CREEDSID GENE 457 DOWN	1/257	0.611647	0.741258	0	0	1.06722	0.524645	BLCAP
E2F3 KD MOUSE GSE24594 CREEDSID GENE 475 UP	1/258	0.613083	0.741258	0	0	1.06301	0.520084	PRDX6
ZXDC DEPLETION HUMAN GSE45417 CREEDSID GENE 3044 UP	1/258	0.613083	0.741258	0	0	1.06301	0.520084	PRKAR2B
HOXA11 SIRNA BT549 HUMAN GSE79586 RNASEQ UP	1/258	0.613083	0.741258	0	0	1.06301	0.520084	BCAP31
YY1 KD MOUSE GSE31784 CREEDSID GENE 1333 DOWN	1/258	0.613083	0.741258	0	0	1.06301	0.520084	PLA2G16
NR4A2 OE MOUSE GSE3571 CREEDSID GENE 3121 UP	1/259	0.614514	0.741258	0	0	1.05884	0.515574	ACO2
FLI1 KD HUMAN GSE27524 CREEDSID GENE 1596 DOWN	1/259	0.614514	0.741258	0	0	1.05884	0.515574	PTGER3
GTF2I KO MOUSE GSE48790 CREEDSID GENE 1451 DOWN	1/259	0.614514	0.741258	0	0	1.05884	0.515574	LPL
HNF1B OE HUMAN GSE3308 CREEDSID GENE 280 DOWN	1/259	0.614514	0.741258	0	0	1.05884	0.515574	BCAP31
STAT1 KO MOUSE GSE33057 CREEDSID GENE 1529 DOWN	1/259	0.614514	0.741258	0	0	1.05884	0.515574	TYRO3
NR1I2 KO HUMAN GSE55746 CREEDSID GENE 2903 UP	1/260	0.61594	0.741258	0	0	1.0547	0.511113	LPL
STAT3 ACTVATION MOUSE GSE21060 CREEDSID GENE 3063 UP	1/260	0.61594	0.741258	0	0	1.0547	0.511113	PPARG
NR4A2 OE MOUSE GSE3571 CREEDSID GENE 1290 DOWN	1/260	0.61594	0.741258	0	0	1.0547	0.511113	ACO2
DDIT3 KO MOUSE GSE2082 CREEDSID GENE 1388 DOWN	1/260	0.61594	0.741258	0	0	1.0547	0.511113	ACO2
MAF OE MACROPHAGE HUMAN GSE98368 RNASEQ UP	2/567	0.617013	0.741258	0	0	0.965325	0.466122	ACSL1;PGD
MECP2 KO MOUSE GSE8720 CREEDSID GENE 2415 UP	1/261	0.61736	0.741258	0	0	1.05059	0.506702	BOK
REST INHIBITION HUMAN GSE40695 CREEDSID GENE 1710 UP	1/261	0.61736	0.741258	0	0	1.05059	0.506702	EPB41L4B
NFATC3 OE MOUSE GSE58960 CREEDSID GENE 1416 UP	1/261	0.61736	0.741258	0	0	1.05059	0.506702	MYO1C
NR1I3 KNOCKIN MOUSE GSE40120 CREEDSID GENE 3069 UP	1/261	0.61736	0.741258	0	0	1.05059	0.506702	RETSAT
SUZ12 SHRNA PROE HUMAN GSE59089 RNASEQ UP	1/261	0.61736	0.741258	0	0	1.05059	0.506702	BCAP31
ZNF750 KD HUMAN GSE38039 CREEDSID GENE 204 DOWN	1/261	0.61736	0.741258	0	0	1.05059	0.506702	ALDH2
POU2AF1 OE MOUSE GSE12421 CREEDSID GENE 2312 DOWN	1/261	0.61736	0.741258	0	0	1.05059	0.506702	EMC3
ZNF750 KD HUMAN GSE38039 CREEDSID GENE 2704 UP	1/262	0.618775	0.741258	0	0	1.04651	0.502339	ALDH2
TP63 KD HUMAN GSE20286 CREEDSID GENE 2453 DOWN	1/262	0.618775	0.741258	0	0	1.04651	0.502339	LIPE
ERG OE CD34 HUMAN GSE53665 RNASEQ DOWN	1/262	0.618775	0.741258	0	0	1.04651	0.502339	MTHFD1
HSF1 KD HUMAN GSE3697 CREEDSID GENE 783 UP	1/263	0.620185	0.741258	0	0	1.04246	0.498023	VTI1B
SRF MUT MOUSE GSE1948 CREEDSID GENE 1400 UP	1/264	0.62159	0.741258	0	0	1.03845	0.493755	BOK
TP63 UNK HUMAN GSE20286 CREEDSID GENE 2452 UP	1/264	0.62159	0.741258	0	0	1.03845	0.493755	GHR
MBNL1 SHRNA MDAMB231 HUMAN GSE76487 RNASEQ UP	1/264	0.62159	0.741258	0	0	1.03845	0.493755	ACO1
IRF5 KD HUMAN GSE50588 CREEDSID GENE 2801 DOWN	1/264	0.62159	0.741258	0	0	1.03845	0.493755	HADH
TP53 SIRNA MDAMB231 HUMAN GSE68248 RNASEQ DOWN	1/264	0.62159	0.741258	0	0	1.03845	0.493755	MTHFD1
NFXL1 KD HUMAN GSE23674 CREEDSID GENE 2439 UP	1/265	0.622989	0.741258	0	0	1.03446	0.489533	BLCAP
SRF KO MOUSE GSE1948 CREEDSID GENE 1157 DOWN	1/265	0.622989	0.741258	0	0	1.03446	0.489533	PRDX6
TCF3 KO MOUSE GSE27402 CREEDSID GENE 2169 DOWN	1/265	0.622989	0.741258	0	0	1.03446	0.489533	AGPAT2
MYB KD HUMAN GSE49286 CREEDSID GENE 1839 DOWN	1/265	0.622989	0.741258	0	0	1.03446	0.489533	DLD
OVOL1 OE MDA HUMAN GSE51975 RNASEQ DOWN	1/265	0.622989	0.741258	0	0	1.03446	0.489533	PNPLA2
IRF4 KO MOUSE GSE40726 CREEDSID GENE 1527 UP	1/266	0.624384	0.741258	0	0	1.0305	0.485357	NAT8L
FOXL2 KD HUMAN GSE39890 CREEDSID GENE 2739 DOWN	1/267	0.625773	0.741258	0	0	1.02658	0.481225	RXRA
FOXM1 SIRNA HUMAN GSE2222 CREEDSID GENE 853 UP	1/268	0.627158	0.741258	0	0	1.02268	0.477139	BLCAP
GATA1 KO MOUSE GSE40273 CREEDSID GENE 1062 DOWN	1/268	0.627158	0.741258	0	0	1.02268	0.477139	STAT5A
EBF1 OE MOUSE GSE2192 CREEDSID GENE 859 DOWN	1/268	0.627158	0.741258	0	0	1.02268	0.477139	MYO1C
HOXA7 SHRNA FLHSPC HUMAN GSE76683 RNASEQ DOWN	1/268	0.627158	0.741258	0	0	1.02268	0.477139	PGD
SRF MUT MOUSE GSE1948 CREEDSID GENE 1395 UP	1/269	0.628537	0.741258	0	0	1.01881	0.473096	ETFA
HNF1B OE HUMAN GSE3308 CREEDSID GENE 1750 DOWN	1/269	0.628537	0.741258	0	0	1.01881	0.473096	ETFA
OVOL1 KO MOUSE GSE55072 CREEDSID GENE 2617 UP	1/270	0.629911	0.741258	0	0	1.01497	0.469096	HEBP2
FOXD3 KO MOUSE GSE58960 CREEDSID GENE 1417 UP	1/270	0.629911	0.741258	0	0	1.01497	0.469096	BCAP31
OVOL1 KO MOUSE GSE55072 CREEDSID GENE 2617 DOWN	1/270	0.629911	0.741258	0	0	1.01497	0.469096	AGPAT2
NR2F2 KD HUMAN GSE47438 CREEDSID GENE 2214 DOWN	1/270	0.629911	0.741258	0	0	1.01497	0.469096	PRDX6
NR2F2 KD HUMAN GSE47438 CREEDSID GENE 2217 DOWN	1/270	0.629911	0.741258	0	0	1.01497	0.469096	PTPRF
NKX25 SHRNA H1 HUMAN GSE69618 DAY10 RNASEQ UP	2/581	0.630381	0.741258	0	0	0.941302	0.434346	MLEC;PTPRF
GATA1 DELTAN MUTATION MOUSE GSE2433 CREEDSID GENE 980 UP	1/272	0.632645	0.741258	0	0	1.00738	0.461225	PRKAR2B
DDIT3 KNOCKOUT TREATED WITH 2 UGML TUNICAMYCIN FOR 4 HOURS MOUSE GSE2082 CREEDSID GENE 1387 UP	1/272	0.632645	0.741258	0	0	1.00738	0.461225	BCAP31
PPARG KO MOUSE GSE24292 CREEDSID GENE 3012 UP	1/272	0.632645	0.741258	0	0	1.00738	0.461225	ALDH2
IRF1 OE MOUSE GSE6505 CREEDSID GENE 2076 DOWN	1/272	0.632645	0.741258	0	0	1.00738	0.461225	GHR
GATA4 OE MOUSE GSE66016 CREEDSID GENE 2657 UP	1/273	0.634004	0.741258	0	0	1.00363	0.457352	ALDH2
SOX2 KD MOUSE GSE64965 CREEDSID GENE 2616 DOWN	1/273	0.634004	0.741258	0	0	1.00363	0.457352	DLD
RUNX1 KO MOUSE GSE2592 CREEDSID GENE 277 UP	1/274	0.635359	0.741258	0	0	0.999898	0.453519	HADH
MYOD1 MUT MOUSE GSE6487 CREEDSID GENE 1179 UP	1/274	0.635359	0.741258	0	0	0.999898	0.453519	OXCT1
SRF KO MOUSE GSE1948 CREEDSID GENE 1158 UP	1/274	0.635359	0.741258	0	0	0.999898	0.453519	ETFA
HNF4A KO MOUSE GSE11759 CREEDSID GENE 2360 DOWN	1/274	0.635359	0.741258	0	0	0.999898	0.453519	CIDEC
ZNF658 KD HUMAN GSE59385 CREEDSID GENE 2924 DOWN	1/274	0.635359	0.741258	0	0	0.999898	0.453519	ECHDC3
POU2F1 KD HUMAN GSE50588 CREEDSID GENE 2799 DOWN	1/274	0.635359	0.741258	0	0	0.999898	0.453519	AGPAT2
ZFX KD HUMAN GSE43021 CREEDSID GENE 157 UP	1/275	0.636708	0.741258	0	0	0.996198	0.449728	PGD
EGR1 KO MOUSE GSE16974 CREEDSID GENE 552 DOWN	1/275	0.636708	0.741258	0	0	0.996198	0.449728	RTN3
IRF7 KD HUMAN GSE50588 CREEDSID GENE 2786 DOWN	1/275	0.636708	0.741258	0	0	0.996198	0.449728	PPARG
FLI1 KD HUMAN GSE27524 CREEDSID GENE 1594 DOWN	1/275	0.636708	0.741258	0	0	0.996198	0.449728	PTGER3
SPI1 KD MOUSE GSE5654 CREEDSID GENE 202 DOWN	1/275	0.636708	0.741258	0	0	0.996198	0.449728	RTN3
ESRRG DEFICIENCY MOUSE GSE8199 CREEDSID GENE 664 UP	1/276	0.638053	0.741258	0	0	0.992525	0.445976	LPL
SP1 KD HUMAN GSE37935 CREEDSID GENE 2219 UP	1/276	0.638053	0.741258	0	0	0.992525	0.445976	BCAP31
ADAR OE HEK293 HUMAN GSE87198 RNASEQ UP	1/276	0.638053	0.741258	0	0	0.992525	0.445976	MTHFD1
LMX1B KO MOUSE GSE10516 CREEDSID GENE 84 DOWN	1/276	0.638053	0.741258	0	0	0.992525	0.445976	PTPRF
STAT1 KO MOUSE GSE48970 CREEDSID GENE 1519 DOWN	1/276	0.638053	0.741258	0	0	0.992525	0.445976	PLA2G16
EBF3 OE SKNSH HUMAN GSE90682 RNASEQ DOWN	1/276	0.638053	0.741258	0	0	0.992525	0.445976	SH3KBP1
PRRX1 SIRNA BT549 HUMAN GSE79586 RNASEQ DOWN	1/276	0.638053	0.741258	0	0	0.992525	0.445976	PTPRF
FOXP3 ACTIVATION HUMAN GSE41087 CREEDSID GENE 1054 DOWN	1/277	0.639392	0.741258	0	0	0.988879	0.442263	HEBP2
STAT2 KD HUMAN GSE50588 CREEDSID GENE 2800 UP	1/278	0.640727	0.741258	0	0	0.985259	0.43859	MGST1
ESRRA KD HUMAN GSE50588 CREEDSID GENE 2821 UP	1/278	0.640727	0.741258	0	0	0.985259	0.43859	MGST1
ESR1 KD HUMAN GSE27473 CREEDSID GENE 480 DOWN	1/278	0.640727	0.741258	0	0	0.985259	0.43859	GHR
CEBPA KO MOUSE GSE61468 CREEDSID GENE 1476 DOWN	1/278	0.640727	0.741258	0	0	0.985259	0.43859	MGST1
SRF KO MOUSE GSE1948 CREEDSID GENE 1185 DOWN	1/278	0.640727	0.741258	0	0	0.985259	0.43859	PRDX6
ZNF589 SIRNA MDAMB231 HUMAN GSE79586 RNASEQ DOWN	1/278	0.640727	0.741258	0	0	0.985259	0.43859	RTN3
AIRE KO MOUSE GSE30129 CREEDSID GENE 1676 UP	1/279	0.642057	0.741258	0	0	0.981665	0.434955	ALDH2
RBM10 KD HEK293 HUMAN GSE44976 RNASEQ DOWN	1/279	0.642057	0.741258	0	0	0.981665	0.434955	PTPRF
FOXP1 KD HUMAN GSE51382 CREEDSID GENE 2764 UP	1/280	0.643382	0.741258	0	0	0.978096	0.431357	PRKAR2B
TET2 KO MOUSE GSE27816 CREEDSID GENE 3127 DOWN	1/280	0.643382	0.741258	0	0	0.978096	0.431357	PGD
EHF SIRNA HBE HUMAN GSE85402 RNASEQ DOWN	1/280	0.643382	0.741258	0	0	0.978096	0.431357	BCAP31
KLF5 KO CFPAC1 HUMAN GSE64558 RNASEQ DOWN	1/280	0.643382	0.741258	0	0	0.978096	0.431357	PLA2G16
NFKB1 INACTIVATION HUMAN GSE20667 CREEDSID GENE 2573 UP	1/281	0.644702	0.741258	0	0	0.974554	0.427797	MTHFD1
ZHX2 KD HUMAN GSE50588 CREEDSID GENE 2814 UP	1/281	0.644702	0.741258	0	0	0.974554	0.427797	PEX19
SRF KO MOUSE GSE7412 CREEDSID GENE 1238 UP	1/281	0.644702	0.741258	0	0	0.974554	0.427797	VTI1B
BPTF KO MOUSE GSE48123 CREEDSID GENE 2328 UP	1/281	0.644702	0.741258	0	0	0.974554	0.427797	OXCT1
IRF8 KO MOUSE GSE24972 CREEDSID GENE 2997 UP	1/281	0.644702	0.741258	0	0	0.974554	0.427797	MGST1
SRF KO MOUSE GSE1948 CREEDSID GENE 1185 UP	1/282	0.646017	0.741258	0	0	0.971036	0.424274	ETFA
ONECUT1 KO MOUSE GSE57917 CREEDSID GENE 1440 DOWN	1/282	0.646017	0.741258	0	0	0.971036	0.424274	HADH
VDR OE HUMAN GSE5145 CREEDSID GENE 2944 DOWN	1/282	0.646017	0.741258	0	0	0.971036	0.424274	PC
SOX2 KD MOUSE GSE39771 CREEDSID GENE 1757 DOWN	1/282	0.646017	0.741258	0	0	0.971036	0.424274	PRDX6
NR3C1 KD HUMAN GSE50588 CREEDSID GENE 2808 UP	1/283	0.647328	0.741258	0	0	0.967543	0.420787	PGM1
SALL4 KD HUMAN GSE35965 CREEDSID GENE 1408 UP	1/283	0.647328	0.741258	0	0	0.967543	0.420787	DLD
USF1 KD HUMAN GSE50588 CREEDSID GENE 2827 UP	1/283	0.647328	0.741258	0	0	0.967543	0.420787	ALDH2
MBD3 KD MOUSE GSE31008 CREEDSID GENE 1325 UP	1/283	0.647328	0.741258	0	0	0.967543	0.420787	ALDH1L1
FOXA1 OE HUMAN GSE49153 CREEDSID GENE 171 UP	1/284	0.648633	0.741258	0	0	0.964075	0.417336	MCCC2
BACH2 KO MOUSE GSE30883 CREEDSID GENE 2701 UP	1/285	0.649934	0.741258	0	0	0.960632	0.413921	BOK
FOXA1 OE HUMAN GSE49153 CREEDSID GENE 2703 UP	1/285	0.649934	0.741258	0	0	0.960632	0.413921	MCCC2
INSM1 DEFICIENCY MOUSE GSE46139 CREEDSID GENE 299 UP	1/285	0.649934	0.741258	0	0	0.960632	0.413921	ALDH2
INSM1 KO MOUSE GSE46139 CREEDSID GENE 2298 DOWN	1/285	0.649934	0.741258	0	0	0.960632	0.413921	ALDH2
SPDEF KD HUMAN GSE48928 CREEDSID GENE 2897 UP	1/286	0.651231	0.741258	0	0	0.957212	0.41054	PRKAR2B
PAX6 KO MOUSE GSE45143 CREEDSID GENE 3098 UP	1/286	0.651231	0.741258	0	0	0.957212	0.41054	MGST1
ZXDC DEPLET MOUSE GSE45417 CREEDSID GENE 1257 DOWN	1/286	0.651231	0.741258	0	0	0.957212	0.41054	PRKAR2B
NFKB1 KD HUMAN GSE65363 CREEDSID GENE 1558 DOWN	1/286	0.651231	0.741258	0	0	0.957212	0.41054	PPARG
FOXP3 INDUCTION MOUSE GSE35543 CREEDSID GENE 3036 DOWN	1/287	0.652522	0.741258	0	0	0.953817	0.407194	PEX11A
FOXA1 OE HUMAN GSE49153 CREEDSID GENE 171 DOWN	1/287	0.652522	0.741258	0	0	0.953817	0.407194	FAM213A
PPARG OE MOUSE GSE2192 CREEDSID GENE 865 DOWN	1/288	0.653809	0.741258	0	0	0.950445	0.403882	GHR
THRA MUT HUMAN GSE29159 CREEDSID GENE 1695 DOWN	1/288	0.653809	0.741258	0	0	0.950445	0.403882	PGD
FLI1 KD HUMAN GSE27524 CREEDSID GENE 1612 UP	1/289	0.655091	0.741258	0	0	0.947097	0.400604	HEBP2
MECOM KD HUMAN GSE16238 CREEDSID GENE 2342 UP	1/289	0.655091	0.741258	0	0	0.947097	0.400604	PLA2G16
HSF1 KD HUMAN GSE12762 CREEDSID GENE 2142 DOWN	1/289	0.655091	0.741258	0	0	0.947097	0.400604	FITM2
HMGA2 OE MOUSE GSE24071 CREEDSID GENE 2564 DOWN	1/289	0.655091	0.741258	0	0	0.947097	0.400604	MGST1
DLX5 KO MOUSE GSE22381 CREEDSID GENE 29 DOWN	1/289	0.655091	0.741258	0	0	0.947097	0.400604	MCCC2
FOXF2 OE HUVEC HUMAN GSE79306 RNASEQ DOWN	1/289	0.655091	0.741258	0	0	0.947097	0.400604	PTPRF
ZBTB48 KO U2OS HUMAN GSE96777 RNASEQ DOWN	1/289	0.655091	0.741258	0	0	0.947097	0.400604	MLEC
RARA KD HUMAN GSE26298 CREEDSID GENE 69 UP	1/290	0.656368	0.741258	0	0	0.943772	0.397359	MGST1
HOXA10 KO MOUSE GSE6439 CREEDSID GENE 1535 UP	1/290	0.656368	0.741258	0	0	0.943772	0.397359	TST
ATF3 SIRNA HDF HUMAN GSE81405 RNASEQ UP	1/290	0.656368	0.741258	0	0	0.943772	0.397359	MLEC
PPARA KO MOUSE GSE6864 CREEDSID GENE 1371 DOWN	1/290	0.656368	0.741258	0	0	0.943772	0.397359	VTI1B
FOXA1 OE HUMAN GSE49153 CREEDSID GENE 2703 DOWN	1/290	0.656368	0.741258	0	0	0.943772	0.397359	GHR
NFYC KD MOUSE GSE56838 CREEDSID GENE 1343 UP	1/291	0.657641	0.741258	0	0	0.940469	0.394147	ECHDC3
KLF10 SIRNA KLF10 HUMAN GSE90566 RNASEQ UP	1/291	0.657641	0.741258	0	0	0.940469	0.394147	PGD
ZNF395 KD HUMAN GSE49613 CREEDSID GENE 813 DOWN	1/291	0.657641	0.741258	0	0	0.940469	0.394147	HADH
TCF3 DEFICIENCY MOUSE GSE43224 CREEDSID GENE 298 DOWN	1/291	0.657641	0.741258	0	0	0.940469	0.394147	MTHFD1
PPARA KO MOUSE GSE6864 CREEDSID GENE 981 UP	1/292	0.658909	0.741258	0	0	0.93719	0.390967	VTI1B
TCF12 KD HUMAN GSE50588 CREEDSID GENE 2789 UP	1/292	0.658909	0.741258	0	0	0.93719	0.390967	LIPE
DUX4 OE HUMAN GSE33799 CREEDSID GENE 1430 DOWN	1/292	0.658909	0.741258	0	0	0.93719	0.390967	GPT2
CEBPA KD MOUSE GSE55760 CREEDSID GENE 2883 DOWN	1/292	0.658909	0.741258	0	0	0.93719	0.390967	PRKAR2B
FLI1 KD HUMAN GSE27524 CREEDSID GENE 1595 UP	1/293	0.660172	0.741258	0	0	0.933933	0.387819	HEBP2
MYRF KO MOUSE GSE15303 CREEDSID GENE 2306 UP	1/293	0.660172	0.741258	0	0	0.933933	0.387819	TST
EHF OE A549 HUMAN GSE63397 RNASEQ DOWN	1/293	0.660172	0.741258	0	0	0.933933	0.387819	PGD
DUX4 OE HUMAN GSE33799 CREEDSID GENE 1430 UP	1/294	0.661431	0.741258	0	0	0.930698	0.384703	RETSAT
SREBF2 KD HUMAN GSE50588 CREEDSID GENE 2823 UP	1/294	0.661431	0.741258	0	0	0.930698	0.384703	TST
MECOM KD HUMAN GSE16238 CREEDSID GENE 2341 DOWN	1/294	0.661431	0.741258	0	0	0.930698	0.384703	MTHFD1
INSM1 KO MOUSE GSE46139 CREEDSID GENE 2229 DOWN	1/294	0.661431	0.741258	0	0	0.930698	0.384703	FAH
GATA4 KO MOUSE GSE66016 CREEDSID GENE 2656 DOWN	1/294	0.661431	0.741258	0	0	0.930698	0.384703	BOK
MEF2A KD MOUSE GSE47150 CREEDSID GENE 957 DOWN	1/295	0.662685	0.741258	0	0	0.927485	0.381618	PRDX6
NR2C2 KO HUMAN GSE52452 CREEDSID GENE 2714 UP	1/296	0.663935	0.741258	0	0	0.924294	0.378564	MLEC
NRL DEFICIENCY MOUSE GSE8972 CREEDSID GENE 658 UP	1/296	0.663935	0.741258	0	0	0.924294	0.378564	SUCLG1
STAT3 KD HUMAN GSE47763 CREEDSID GENE 1790 UP	1/296	0.663935	0.741258	0	0	0.924294	0.378564	ETFA
PPARG OE MOUSE GSE2192 CREEDSID GENE 861 DOWN	1/296	0.663935	0.741258	0	0	0.924294	0.378564	GHR
USF1 KD HUMAN GSE50588 CREEDSID GENE 2827 DOWN	1/296	0.663935	0.741258	0	0	0.924294	0.378564	STAT5A
FLI1 KD HUMAN GSE27524 CREEDSID GENE 1611 UP	1/297	0.66518	0.741258	0	0	0.921124	0.37554	HEBP2
ESRRG DEFICIENCY MOUSE GSE8199 CREEDSID GENE 665 UP	1/297	0.66518	0.741258	0	0	0.921124	0.37554	OXCT1
JUND KD HUMAN GSE50588 CREEDSID GENE 2812 UP	1/299	0.667657	0.741258	0	0	0.914849	0.369582	ALDH2
AHR MUT MOUSE GSE44715 CREEDSID GENE 1467 UP	1/299	0.667657	0.741258	0	0	0.914849	0.369582	LPL
ZBTB20 DEFICIENCY MOUSE GSE19513 CREEDSID GENE 544 DOWN	1/299	0.667657	0.741258	0	0	0.914849	0.369582	LPL
MYC KD HUMAN GSE54872 CREEDSID GENE 1308 UP	1/300	0.668888	0.741258	0	0	0.911743	0.366647	LPL
FLI1 KD HUMAN GSE27524 CREEDSID GENE 1608 UP	1/300	0.668888	0.741258	0	0	0.911743	0.366647	HEBP2
ESR1 KD HUMAN GSE27473 CREEDSID GENE 480 UP	1/301	0.670115	0.741258	0	0	0.908657	0.363741	ALDH2
THRA MUT HUMAN GSE29159 CREEDSID GENE 1694 UP	1/301	0.670115	0.741258	0	0	0.908657	0.363741	SH3KBP1
KCNIP3 KO MOUSE GSE16874 CREEDSID GENE 1030 UP	1/301	0.670115	0.741258	0	0	0.908657	0.363741	PRKAR2B
MYC KD HUMAN GSE5823 CREEDSID GENE 139 DOWN	1/301	0.670115	0.741258	0	0	0.908657	0.363741	TBC1D16
FLI1 KD HUMAN GSE27524 CREEDSID GENE 1609 UP	1/302	0.671337	0.741258	0	0	0.905592	0.360863	HEBP2
FOXA1 OE HUMAN GSE49153 CREEDSID GENE 2965 UP	1/302	0.671337	0.741258	0	0	0.905592	0.360863	MCCC2
STAT3 SIRNA HCC1143 HUMAN GSE85579 RNASEQ UP	1/302	0.671337	0.741258	0	0	0.905592	0.360863	PTPRF
CEBPG KD HUMAN GSE50588 CREEDSID GENE 2784 UP	1/304	0.673769	0.741258	0	0	0.899523	0.355193	PPARG
FOXP3 KNOCKIN MOUSE GSE2389 CREEDSID GENE 2950 UP	1/304	0.673769	0.741258	0	0	0.899523	0.355193	PLA2G16
XBP1 OE MOUSE GSE6980 CREEDSID GENE 1507 UP	1/305	0.674978	0.741258	0	0	0.896519	0.352399	PGD
NME2 INDUCTION HUMAN GSE40194 CREEDSID GENE 2959 DOWN	1/305	0.674978	0.741258	0	0	0.896519	0.352399	PRDX6
BCL11A KO MOUSE GSE28333 CREEDSID GENE 1542 UP	1/306	0.676183	0.741258	0	0	0.893534	0.349632	PLA2G16
THRA MUT HUMAN GSE29159 CREEDSID GENE 1695 UP	1/306	0.676183	0.741258	0	0	0.893534	0.349632	PRDX6
FOXP1 OE HUMAN GSE51382 CREEDSID GENE 1434 DOWN	1/306	0.676183	0.741258	0	0	0.893534	0.349632	PRKAR2B
SOX10 KO MOUSE GSE12007 CREEDSID GENE 284 UP	1/307	0.677383	0.741258	0	0	0.890568	0.346893	DLD
ARNTL2 KD HUMAN GSE50588 CREEDSID GENE 2785 UP	1/307	0.677383	0.741258	0	0	0.890568	0.346893	MGST1
MYC KD HUMAN GSE5823 CREEDSID GENE 2226 DOWN	1/307	0.677383	0.741258	0	0	0.890568	0.346893	PLA2G16
IRF3 KD HUMAN GSE50588 CREEDSID GENE 2817 UP	1/308	0.678579	0.741258	0	0	0.887622	0.344179	AIFM2
NFYC KD HUMAN GSE50588 CREEDSID GENE 2822 DOWN	1/308	0.678579	0.741258	0	0	0.887622	0.344179	VKORC1L1
PPARG OE MOUSE GSE2192 CREEDSID GENE 862 DOWN	1/308	0.678579	0.741258	0	0	0.887622	0.344179	OXCT1
MYC KD HUMAN GSE5823 CREEDSID GENE 137 UP	1/309	0.679771	0.741258	0	0	0.884695	0.341492	EMC3
NFKB1 INACTIVATION HUMAN GSE20667 CREEDSID GENE 2575 UP	1/309	0.679771	0.741258	0	0	0.884695	0.341492	RTN3
ELK1 KD HUMAN GSE34589 CREEDSID GENE 2863 DOWN	1/309	0.679771	0.741258	0	0	0.884695	0.341492	PTPRF
POU2F1 KD HUMAN GSE50588 CREEDSID GENE 2799 UP	1/311	0.682141	0.741258	0	0	0.878898	0.336196	BLCAP
SRF MUT MOUSE GSE1948 CREEDSID GENE 1400 DOWN	1/311	0.682141	0.741258	0	0	0.878898	0.336196	PRDX6
ESRRA KD HUMAN GSE50588 CREEDSID GENE 2821 DOWN	1/311	0.682141	0.741258	0	0	0.878898	0.336196	GPT2
PCGF2 KD HUMAN GSE7578 CREEDSID GENE 130 DOWN	1/312	0.683319	0.741258	0	0	0.876027	0.333585	PGM1
VDR KO MOUSE GSE2421 CREEDSID GENE 1151 DOWN	1/312	0.683319	0.741258	0	0	0.876027	0.333585	ACO2
PPARA KO MOUSE GSE6864 CREEDSID GENE 1373 UP	1/313	0.684493	0.741258	0	0	0.873175	0.331	PGD
VAX2 KO MOUSE GSE19626 CREEDSID GENE 2370 DOWN	1/313	0.684493	0.741258	0	0	0.873175	0.331	PPARG
MYC KD HUMAN GSE54872 CREEDSID GENE 1307 UP	1/314	0.685663	0.741258	0	0	0.870341	0.328439	LPL
IRF7 KD HUMAN GSE50588 CREEDSID GENE 2786 UP	1/314	0.685663	0.741258	0	0	0.870341	0.328439	RXRA
PPARA KO MOUSE GSE6864 CREEDSID GENE 1372 DOWN	1/314	0.685663	0.741258	0	0	0.870341	0.328439	PGD
FOXO1 KO MOUSE GSE18308 CREEDSID GENE 1168 DOWN	1/314	0.685663	0.741258	0	0	0.870341	0.328439	BCAP31
ZXDC KD HUMAN GSE45417 CREEDSID GENE 531 DOWN	1/315	0.686829	0.741258	0	0	0.867525	0.325903	PRKAR2B
ZFX KD HUMAN GSE43021 CREEDSID GENE 157 DOWN	1/315	0.686829	0.741258	0	0	0.867525	0.325903	MLEC
NRL DEFICIENCY MOUSE GSE4051 CREEDSID GENE 262 DOWN	1/315	0.686829	0.741258	0	0	0.867525	0.325903	PRKAR2B
KLF5 KO MOUSE GSE9244 CREEDSID GENE 580 DOWN	1/315	0.686829	0.741258	0	0	0.867525	0.325903	MTHFD1
MYC OE HUMAN GSE43730 CREEDSID GENE 359 DOWN	1/316	0.68799	0.741258	0	0	0.864727	0.323391	PPARG
FOXO1 KD MOUSE GSE6623 CREEDSID GENE 505 UP	1/317	0.689147	0.741258	0	0	0.861946	0.320903	MLEC
THRB MUT HUMAN GSE29159 CREEDSID GENE 1697 UP	1/318	0.6903	0.741258	0	0	0.859183	0.318438	PRDX6
MYC KD HUMAN GSE5823 CREEDSID GENE 2702 UP	1/318	0.6903	0.741258	0	0	0.859183	0.318438	ECHDC3
TCF7 KO MOUSE GSE20754 CREEDSID GENE 3010 DOWN	1/319	0.691449	0.741258	0	0	0.856438	0.315997	ETFA
OTX2 KO MOUSE GSE27630 CREEDSID GENE 78 DOWN	1/319	0.691449	0.741258	0	0	0.856438	0.315997	RETSAT
HIF1A KD HUMAN GSE44943 CREEDSID GENE 2235 DOWN	1/319	0.691449	0.741258	0	0	0.856438	0.315997	PC
GTF2B KD HUMAN GSE50588 CREEDSID GENE 2798 UP	1/320	0.692593	0.741258	0	0	0.85371	0.313578	PEX11A
NRL DEFICIENCY MOUSE GSE4051 CREEDSID GENE 265 UP	1/320	0.692593	0.741258	0	0	0.85371	0.313578	VKORC1L1
AHR KO MOUSE GSE44715 CREEDSID GENE 1466 UP	1/320	0.692593	0.741258	0	0	0.85371	0.313578	OXCT1
MYOD1 MUT MOUSE GSE6487 CREEDSID GENE 1178 DOWN	1/320	0.692593	0.741258	0	0	0.85371	0.313578	PRKAR2B
MYC KD HUMAN GSE5823 CREEDSID GENE 2075 DOWN	1/320	0.692593	0.741258	0	0	0.85371	0.313578	TBC1D16
ETS2 KD HUMAN GSE43459 CREEDSID GENE 34 UP	1/321	0.693734	0.741258	0	0	0.850998	0.311182	PEX19
NCOA3 KD MOUSE GSE50017 CREEDSID GENE 1711 DOWN	1/321	0.693734	0.741258	0	0	0.850998	0.311182	MRAS
IKZF3 KD HUMAN GSE50588 CREEDSID GENE 2818 UP	1/322	0.69487	0.741258	0	0	0.848304	0.308809	BLCAP
GATA6 KD H1 HUMAN GSE92581 RNASEQ UP	1/322	0.69487	0.741258	0	0	0.848304	0.308809	PTPRF
ETS2 KD HUMAN GSE43459 CREEDSID GENE 156 DOWN	1/322	0.69487	0.741258	0	0	0.848304	0.308809	PEX19
ESR1 KO MOUSE GSE53812 CREEDSID GENE 2898 UP	1/323	0.696002	0.741258	0	0	0.845626	0.306458	VTI1B
DLX4 OE HUMAN GSE21657 CREEDSID GENE 2160 DOWN	1/323	0.696002	0.741258	0	0	0.845626	0.306458	MCCC2
IRF9 KD HUMAN GSE50588 CREEDSID GENE 2809 UP	1/324	0.697129	0.741258	0	0	0.842965	0.304129	PGM1
PRRX1 SIRNA BT549 HUMAN GSE79586 RNASEQ UP	1/324	0.697129	0.741258	0	0	0.842965	0.304129	BCAP31
THRB HCC MUTANT BN HUMAN GSE29159 CREEDSID GENE 1696 DOWN	1/324	0.697129	0.741258	0	0	0.842965	0.304129	PGD
FLI1 KD HUMAN GSE27524 CREEDSID GENE 1607 UP	1/325	0.698253	0.741336	0	0	0.840321	0.301821	HEBP2
IRX6 SIRNA MDAMB231 HUMAN GSE79586 RNASEQ UP	1/325	0.698253	0.741336	0	0	0.840321	0.301821	PGM1
NFXL1 KD HUMAN GSE23674 CREEDSID GENE 2439 DOWN	1/327	0.700488	0.743149	0	0	0.83508	0.29727	MTHFD1
RARA KO MOUSE GSE31280 CREEDSID GENE 1677 UP	1/328	0.7016	0.743769	0	0	0.832484	0.295026	PTPRF
POU5F1 OE HUMAN GSE34920 CREEDSID GENE 1423 UP	1/330	0.70381	0.745553	0	0	0.827339	0.2906	FAM213A
SNAI1 KO MOUSE GSE53107 CREEDSID GENE 1448 UP	1/331	0.704909	0.745598	0	0	0.82479	0.288417	TST
PAX5 SIRNA MCF7 HUMAN GSE79586 RNASEQ UP	1/331	0.704909	0.745598	0	0	0.82479	0.288417	BCAP31
HOXA7 SHRNA FLHSPC HUMAN GSE76683 RNASEQ UP	1/332	0.706005	0.746197	0	0	0.822256	0.286255	SH3KBP1
SOX2 KO HUMAN GSE59234 CREEDSID GENE 2956 UP	1/333	0.707096	0.746232	0	0	0.819737	0.284112	FZD4
FLI1 KD HUMAN GSE27524 CREEDSID GENE 1602 UP	1/333	0.707096	0.746232	0	0	0.819737	0.284112	HEBP2
E2F4 KO MOUSE GSE11039 CREEDSID GENE 1167 DOWN	1/334	0.708183	0.746821	0	0	0.817234	0.281989	VTI1B
FLI1 KD HUMAN GSE27524 CREEDSID GENE 1596 UP	1/335	0.709266	0.747404	0	0	0.814746	0.279885	LPL
TP53 SIRNA MDAMB231 HUMAN GSE68248 RNASEQ UP	1/336	0.710345	0.747983	0	0	0.812272	0.2778	MLEC
OVOL1 OE PC3 HUMAN GSE48230 RNASEQ UP	1/337	0.711421	0.747999	0	0	0.809813	0.275734	PTPRF
ETS2 KD HUMAN GSE43459 CREEDSID GENE 2888 DOWN	1/337	0.711421	0.747999	0	0	0.809813	0.275734	PEX19
FOXL2 OE HUMAN GSE39890 CREEDSID GENE 2737 UP	1/338	0.712492	0.748007	0	0	0.807369	0.273687	ALDH2
FLI1 KD HUMAN GSE27524 CREEDSID GENE 1599 UP	1/340	0.714623	0.748007	0	0	0.802524	0.269648	LPL
FLI1 KD HUMAN GSE27524 CREEDSID GENE 1604 UP	1/340	0.714623	0.748007	0	0	0.802524	0.269648	HEBP2
MEF2D KD MOUSE GSE47150 CREEDSID GENE 956 DOWN	1/340	0.714623	0.748007	0	0	0.802524	0.269648	ACO2
ZNF217 OE HUMAN GSE35511 CREEDSID GENE 1079 UP	1/341	0.715683	0.748007	0	0	0.800123	0.267656	ALDH2
NRL DEFICIENCY MOUSE GSE8972 CREEDSID GENE 656 DOWN	1/341	0.715683	0.748007	0	0	0.800123	0.267656	BLCAP
ZXDC KD HUMAN GSE45417 CREEDSID GENE 885 DOWN	1/341	0.715683	0.748007	0	0	0.800123	0.267656	PRKAR2B
ZNF217 OE HUMAN GSE35511 CREEDSID GENE 344 DOWN	1/341	0.715683	0.748007	0	0	0.800123	0.267656	ALDH2
POU3F3 KD MOUSE GSE62033 CREEDSID GENE 2618 UP	1/342	0.716738	0.748007	0	0	0.797735	0.265681	ALDH2
POU1F1 OE HUMAN GSE64101 CREEDSID GENE 2931 UP	1/343	0.71779	0.748007	0	0	0.795362	0.263724	PRDX6
CHD1 KD 22RV1 HUMAN GSE84610 RNASEQ DOWN	1/343	0.71779	0.748007	0	0	0.795362	0.263724	MCCC2
EP400 SHRNA MKL1 HUMAN GSE69876 RNASEQ DOWN	1/343	0.71779	0.748007	0	0	0.795362	0.263724	AGPAT2
FOXP3 ACTIVATION HUMAN GSE41087 CREEDSID GENE 1055 DOWN	1/344	0.718838	0.748547	0	0	0.793003	0.261785	PPARG
MYC SILENCING HUMAN GSE22139 CREEDSID GENE 1007 UP	1/346	0.720923	0.749059	0	0	0.788325	0.257958	HEBP2
CREB1 KD MOUSE GSE17478 CREEDSID GENE 2158 UP	1/346	0.720923	0.749059	0	0	0.788325	0.257958	BOK
SOX4 KD HUMAN GSE4225 CREEDSID GENE 64 DOWN	1/346	0.720923	0.749059	0	0	0.788325	0.257958	PRDX6
DNMT1 KO HUMAN GSE3699 CREEDSID GENE 2851 UP	1/348	0.722992	0.750656	0	0	0.783702	0.254199	ACSL1
MSGN1 OE MOUSE GSE29848 CREEDSID GENE 1629 DOWN	1/349	0.724021	0.751172	0	0	0.78141	0.252344	ACO2
ARID3A OE MOUSE GSE56853 CREEDSID GENE 1339 UP	1/350	0.725046	0.751637	0	0	0.779131	0.250506	GHR
LEF1 KD HUMAN GSE42637 CREEDSID GENE 1775 UP	1/351	0.726068	0.751637	0	0	0.776865	0.248684	SH3KBP1
KMT2A CHROMTRANSLOC HUMAN GSE15013 CREEDSID GENE 1506 DOWN	1/351	0.726068	0.751637	0	0	0.776865	0.248684	ACSL1
EGR3 KD HUMAN GSE52108 CREEDSID GENE 2231 DOWN	1/352	0.727086	0.752139	0	0	0.774612	0.246878	PLA2G16
POU5F1 KD MOUSE GSE56853 CREEDSID GENE 1336 UP	1/355	0.730116	0.754721	0	0	0.76793	0.241553	PPARG
RUNX1 KO MOUSE GSE46970 CREEDSID GENE 1446 DOWN	1/357	0.732118	0.756237	0	0	0.763538	0.238081	PRKAR2B
STAT3 SIRNA MDAMB468 HUMAN GSE85579 RNASEQ UP	1/358	0.733114	0.756711	0	0	0.76136	0.236367	ABCD1
FLI1 KD HUMAN GSE27524 CREEDSID GENE 1597 UP	1/359	0.734106	0.757181	0	0	0.759195	0.234669	LPL
ZNF207 OE HUMAN GSE9951 CREEDSID GENE 1581 DOWN	1/360	0.735094	0.757646	0	0	0.757041	0.232985	ACSL1
NFKB1 INACTIVATION HUMAN GSE20667 CREEDSID GENE 2577 DOWN	1/363	0.738037	0.760124	0	0	0.750652	0.228019	HEBP2
LHX1 MUT ABLATION MOUSE GSE4230 CREEDSID GENE 775 UP	1/367	0.741911	0.763	0	0	0.742297	0.221595	PGD
ZNF143 SIRNA MCF7 HUMAN GSE76453 RNASEQ UP	1/367	0.741911	0.763	0	0	0.742297	0.221595	PEX11A
STAT1 KD HUMAN GSE44652 CREEDSID GENE 186 DOWN	1/368	0.742871	0.763431	0	0	0.740236	0.220023	MLEC
EZH2 SIRNA MCF7 HUMAN GSE76271 RNASEQ DOWN	1/372	0.746674	0.766781	0	0	0.732105	0.213867	MTHFD1
HES1 OE MOUSE GSE54622 CREEDSID GENE 2771 UP	1/375	0.74949	0.769113	0	0	0.726122	0.209386	PPARG
ZMAT4 SIRNA T47D HUMAN GSE79586 RNASEQ UP	1/378	0.752276	0.77141	0	0	0.720233	0.205016	PTPRF
SETDB1 KO MOUSE GSE28593 CREEDSID GENE 2205 UP	1/379	0.753197	0.771795	0	0	0.718291	0.203584	MYO1C
NR2C2 KD HUMAN GSE16219 CREEDSID GENE 2628 DOWN	1/385	0.758656	0.776824	0	0	0.70685	0.195237	DLD
TFE3 SIRNA 8988T HUMAN GSE62077 CONSTRUCT1 RNASEQ DOWN	1/388	0.761341	0.779008	0	0	0.701263	0.191216	MTHFD1
NCOA1 KD HUMAN GSE28645 CREEDSID GENE 888 UP	1/390	0.763114	0.780257	0	0	0.697586	0.188591	ABCD1
HMGA2 KD HUMAN GSE43741 CREEDSID GENE 2854 UP	1/394	0.766622	0.783276	0	0	0.690345	0.183467	GYG2
TP63 MUT HUMAN GSE8646 CREEDSID GENE 1016 DOWN	1/396	0.768357	0.78448	0	0	0.686779	0.180967	GHR
HOXA11 SIRNA MDAMB231 HUMAN GSE79586 RNASEQ UP	1/398	0.770079	0.785102	0	0	0.683249	0.178507	SH3KBP1
MYC OE U2OS HUMAN GSE66927 RNASEQ DOWN	1/398	0.770079	0.785102	0	0	0.683249	0.178507	RTN3
GLI1 SIRNA HCT116 HUMAN GSE57871 4HR RNASEQ UP	1/399	0.770935	0.785408	0	0	0.681498	0.177292	MLEC
GLI1 SIRNA HCT116 HUMAN GSE57871 8HR RNASEQ UP	1/402	0.773485	0.787437	0	0	0.676295	0.173706	MLEC
E2F8 KO MOUSE GSE52157 CREEDSID GENE 2828 DOWN	1/406	0.776841	0.790284	0	0	0.669479	0.169056	ABCD1
SP3 KD HUMAN GSE7102 CREEDSID GENE 1548 DOWN	1/407	0.777673	0.790559	0	0	0.667796	0.167917	BCAP31
PITX2 KO MOUSE GSE50399 CREEDSID GENE 3058 UP	1/411	0.780968	0.792767	0	0	0.661145	0.163449	SUCLG1
LIN28 OE CD34 HUMAN GSE93256 RNASEQ UP	1/411	0.780968	0.792767	0	0	0.661145	0.163449	PRKAR2B
TSHZ3 SIRNA MDAMB231 HUMAN GSE79586 RNASEQ UP	1/416	0.785019	0.796306	0	0	0.653012	0.15806	PGM1
POU5F1 KD HUMAN GSE21135 CREEDSID GENE 1329 UP	1/418	0.786619	0.797017	0	0	0.649813	0.155963	PTPRF
AFF1 SHRNA HELA HUMAN GSE69021 RNASEQ UP	1/419	0.787414	0.797017	0	0	0.648226	0.154926	OXCT1
NFE2L2 KO MOUSE GSE18344 CREEDSID GENE 1259 DOWN	1/419	0.787414	0.797017	0	0	0.648226	0.154926	ABCD1
NR4A2 OE HUMAN GSE58475 CREEDSID GENE 1431 DOWN	1/435	0.799751	0.808924	0	0	0.623816	0.139395	MGST1
TOX4 SIRNA HCT116 HUMAN GSE56788 RNASEQ UP	1/446	0.80782	0.8165	0	0	0.608052	0.129768	OXCT1
ZIC3 OE HUVEC HUMAN GSE79306 RNASEQ DOWN	1/447	0.808538	0.81664	0	0	0.606658	0.128932	PGD
DUX4 OE HUMAN GSE33799 CREEDSID GENE 1429 UP	1/451	0.811381	0.818926	0	0	0.601142	0.125649	ETFA
GATA6 OE HESC HUMAN GSE69322 KSRMEDIA RNASEQ DOWN	1/456	0.814877	0.821867	0	0	0.594383	0.121681	MLEC
TSHZ3 SIRNA T47D HUMAN GSE79586 RNASEQ UP	1/458	0.816257	0.822084	0	0	0.591721	0.120135	RTN3
FOXQ1 OE HUVEC HUMAN GSE79306 RNASEQ DOWN	1/458	0.816257	0.822084	0	0	0.591721	0.120135	ACO2
SETDB1 KD THP1 HUMAN GSE103409 SGRNA9DAY4 RNASEQ UP	1/460	0.817628	0.822876	0	0	0.589083	0.118611	MLEC
IRX6 SIRNA BT549 HUMAN GSE79586 RNASEQ UP	1/469	0.82367	0.828366	0	0	0.577487	0.112024	BCAP31
STAT3 SIRNA MDAMB231 HUMAN GSE85579 RNASEQ DOWN	1/475	0.827588	0.831714	0	0	0.570001	0.107867	MLEC
JUN SIRNA PC3 HUMAN GSE53470 RNASEQ DOWN	1/476	0.828233	0.831769	0	0	0.568772	0.107192	ACO2
E2F1 SHRNA NKI HUMAN GSE95304 RNASEQ UP	1/482	0.832051	0.835009	0	0	0.561504	0.103239	PTPRF
PITX2 KO 786O HUMAN GSE67844 RNASEQ UP	1/483	0.832679	0.835046	0	0	0.56031	0.102597	DLD
MEIS2 KD KASUMI1 HUMAN GSE81328 RNASEQ UP	1/489	0.836399	0.838181	0	0	0.55325	0.0988377	MTHFD1
SETDB1 KD THP1 HUMAN GSE103409 SGRNA6DAY7 RNASEQ UP	1/493	0.838834	0.840025	0	0	0.548639	0.0964192	PGD
ETV2 OE HESC HUMAN GSE57395 RNASEQ UP	1/499	0.84242	0.843017	0	0	0.541862	0.0929169	LPL
GATA2 OE HESC HUMAN GSE57395 RNASEQ UP	1/505	0.845926	0.845926	0	0	0.535246	0.0895589	TYRO3

## Sheet: TRRUST_Transcription_Factors_20
Term	Overlap	P-value	Adjusted P-value	Old P-value	Old Adjusted P-value	Odds Ratio	Combined Score	Genes
PPARA mouse	4/46	2.37319e-05	0.00117595	0	0	27.4465	292.269	STAT5A;RETSAT;PEX11A;LPL
PPARG mouse	4/50	3.31254e-05	0.00117595	0	0	25.0548	258.446	LIPE;ADIPOQ;PLIN1;CIDEC
SP1 mouse	7/270	5.76124e-05	0.00136349	0	0	7.92995	77.4103	GHR;LIPE;PLA2G16;PRKAR2B;MGST1;LPL;PRDX6
SP3 mouse	4/83	0.00024138	0.00428449	0	0	14.5647	121.311	GHR;LIPE;PLA2G16;LPL
PPARA human	3/39	0.000387947	0.00550884	0	0	23.6798	185.996	STAT5A;ACSL1;LPL
PPARD mouse	2023-02-11	0.000707483	0.00772799	0	0	62.3412	452.21	LPL;PPARG
FOXO1 mouse	3/49	0.000761915	0.00772799	0	0	18.5227	132.987	ADIPOQ;LPL;PPARG
NR1H3 mouse	2023-02-17	0.0017248	0.0136067	0	0	37.3934	237.921	LIPE;PLIN1
ESR2 mouse	2023-02-17	0.0017248	0.0136067	0	0	37.3934	237.921	STAT5A;PPARG
SREBF1 human	2023-02-27	0.0043478	0.0308694	0	0	22.4248	121.948	PPARG;ACACB
ESR1 mouse	2/29	0.00500546	0.032308	0	0	20.7616	109.979	STAT5A;PPARG
SREBF1 mouse	2/36	0.00764033	0.0452053	0	0	16.4814	80.3353	LIPE;ADIPOQ
NFE2L2 mouse	2/53	0.0160591	0.0877071	0	0	10.9782	45.3562	MGST1;PPARG
EP300 mouse	2/60	0.0202929	0.0933288	0	0	9.64983	37.6101	STAT5A;PPARG
EHMT2 mouse	2023-01-06	0.0217037	0.0933288	0	0	55.3389	211.963	PPARG
PPARG human	2/66	0.0242505	0.0933288	0	0	8.74252	32.5162	LIPE;ADIPOQ
POU1F1 mouse	2023-01-07	0.0252755	0.0933288	0	0	46.1134	169.601	GHR
MTF1 human	2023-01-07	0.0252755	0.0933288	0	0	46.1134	169.601	ACO1
NCOR1 human	2023-01-07	0.0252755	0.0933288	0	0	46.1134	169.601	PPARG
CDX1 human	2023-01-08	0.0288345	0.0933288	0	0	39.5238	140.159	PPARG
ID3 mouse	2023-01-08	0.0288345	0.0933288	0	0	39.5238	140.159	ADIPOQ
NCOA3 mouse	2023-01-09	0.0323806	0.0933288	0	0	34.5816	118.622	PPARG
EBF1 mouse	2023-01-09	0.0323806	0.0933288	0	0	34.5816	118.622	PPARG
PPARD human	2023-01-10	0.035914	0.0933288	0	0	30.7377	102.253	LPL
POU1F1 human	2023-01-11	0.0394347	0.0933288	0	0	27.6625	89.4359	GHR
NCOA1 mouse	2023-01-11	0.0394347	0.0933288	0	0	27.6625	89.4359	ADIPOQ
CITED2 mouse	2023-01-11	0.0394347	0.0933288	0	0	27.6625	89.4359	PPARG
NR0B1 mouse	2023-01-11	0.0394347	0.0933288	0	0	27.6625	89.4359	PPARG
ID2 mouse	2023-01-11	0.0394347	0.0933288	0	0	27.6625	89.4359	LIPE
KLF2 human	2023-01-11	0.0394347	0.0933288	0	0	27.6625	89.4359	PPARG
ATF6 human	2023-01-14	0.0499208	0.105299	0	0	21.2756	63.7699	RTN3
USF2 mouse	2023-01-14	0.0499208	0.105299	0	0	21.2756	63.7699	LIPE
PAX5 mouse	2023-01-14	0.0499208	0.105299	0	0	21.2756	63.7699	PRDX6
MLXIPL mouse	2023-01-15	0.053391	0.105299	0	0	19.755	57.8843	ACACB
RXRA mouse	2023-01-15	0.053391	0.105299	0	0	19.755	57.8843	LIPE
NFYA mouse	2023-01-15	0.053391	0.105299	0	0	19.755	57.8843	ADIPOQ
ATF2 mouse	2023-01-16	0.0568487	0.106584	0	0	18.437	52.8657	PPARG
POU2F2 mouse	2023-01-17	0.060294	0.106584	0	0	17.2839	48.5421	LPL
CEBPD human	2023-01-17	0.060294	0.106584	0	0	17.2839	48.5421	PPARG
DDIT3 human	2023-01-18	0.0637268	0.106584	0	0	16.2663	44.7837	RTN3
GATA2 human	2023-01-19	0.0671473	0.106584	0	0	15.3619	41.4904	PPARG
SMAD2 mouse	2023-01-19	0.0671473	0.106584	0	0	15.3619	41.4904	PPARG
NR0B2 mouse	2023-01-19	0.0671473	0.106584	0	0	15.3619	41.4904	PPARG
POU2F1 mouse	2023-01-20	0.0705554	0.106584	0	0	14.5526	38.5842	LPL
MSX2 mouse	2023-01-20	0.0705554	0.106584	0	0	14.5526	38.5842	PPARG
USF1 mouse	2023-01-20	0.0705554	0.106584	0	0	14.5526	38.5842	LIPE
SREBF2 human	2023-01-20	0.0705554	0.106584	0	0	14.5526	38.5842	PPARG
E2F4 human	2023-01-23	0.0807063	0.119378	0	0	12.5663	31.6286	PPARG
SIRT1 mouse	2023-01-26	0.0907479	0.128862	0	0	11.0567	26.5324	PPARG
NR1I2 human	2023-01-26	0.0907479	0.128862	0	0	11.0567	26.5324	RXRA
ERG human	2023-01-27	0.094071	0.130243	0	0	10.6309	25.1283	EPB41L4B
HDAC1 mouse	2023-01-28	0.0973821	0.130243	0	0	10.2366	23.8423	PPARG
RELA human	3/301	0.0975908	0.130243	0	0	2.82296	6.56895	LIPE;LPL;PLIN1
NFKB1 human	3/303	0.0990579	0.130243	0	0	2.80386	6.48266	LIPE;LPL;PLIN1
RB1 human	2023-01-31	0.107244	0.138442	0	0	9.21157	20.5662	PPARG
STAT1 mouse	1/34	0.117	0.148339	0	0	8.3729	17.9648	PPARG
SMAD4 mouse	1/40	0.136196	0.166723	0	0	7.08262	14.1203	PPARG
FOXA2 mouse	1/40	0.136196	0.166723	0	0	7.08262	14.1203	HADH
CEBPB mouse	1/42	0.142503	0.171487	0	0	6.73645	13.1252	PPARG
TCF3 mouse	1/44	0.148765	0.176038	0	0	6.42248	12.2373	ADIPOQ
SIRT1 human	1/48	0.161153	0.187572	0	0	5.8747	10.7237	PPARG
SMAD3 mouse	1/49	0.164222	0.188061	0	0	5.75203	10.3912	PPARG
MYOD1 mouse	1/50	0.16728	0.188522	0	0	5.63435	10.0747	ACACB
RUNX2 mouse	1/57	0.18838	0.208984	0	0	4.92832	8.22682	PPARG
SP1 human	3/472	0.247762	0.270632	0	0	1.77807	2.48092	ADIPOQ;LPL;ACO1
EGR1 human	1/88	0.275657	0.29654	0	0	3.16731	4.08138	PPARG
AR human	1/93	0.288839	0.306083	0	0	2.99441	3.71872	PC
SP3 human	1/113	0.339242	0.354208	0	0	2.45722	2.65636	LPL
E2F1 human	1/134	0.388373	0.399631	0	0	2.06704	1.95498	PPARG
TRP53 mouse	1/167	0.458394	0.464943	0	0	1.65336	1.28967	PLA2G16
NFKB1 mouse	1/200	0.520496	0.520496	0	0	1.37688	0.899068	ADIPOQ

## Sheet: common TFs
TFs with adj.p <0.05
ChEA_2023	ENCODE_and_ChEA Consensus_TFs	ARCHS4_TFs_Coexp	TF_Perturbations_Followed_by_Ex	TRRUST_Transcription_Factors_20		TFs	No. of database
PPARG	PPARG	CD36	PRDM16	PPARA		PPARG	5
TAF7L		PPARG	PPARG	PPARG		PPARA	3
PPARA		CEBPA	OVOL2	SP1		ESR1	3
RXR		MEOX1	EBF1	SP3		FOXO1	2
STAT5B		NEUROG3	XBP1	PPARD		KDM2B	2
LXR		IRX6	MYC	FOXO1		IRX6	2
ESR1		MESP1	RORA	NR1H3		NR1H3	2
STAT5A		ZBED3	HNF4A	ESR2		KLF15	2
CEBPB		RAPGEF3	YY1	SREBF1		SREBF1	2
MITF		SOX18	PPARA	ESR1		ESRRA	2
EGR1		NR1H3	NR2C2			ESR2	2
ESRRB		ATOH8	KLF15
FOXO1		KLF15	POU1F1
KDM2B		SREBF1	RUNX1
		NR2F6	NFE2L2
		ESRRA	TWIST1
		MLXIPL	PITX2
		MEOX2	IRF9
		EPAS1	JUN
		INF2	NCOA2
			FOXP3
			ESR2
			FLI1
			NANOG
			PRDM14
			E2F1
			NR1I3
			STAT3
			CTCF
			GLIS2
			E2F3
			ESRRA
			NR1I2
			DLX4
			CREB1
			DNMT1
			AHR
			ZNF395
			HEY2
			SMAD3
			KDM2B
			ZFX
			PGR
			CLOCK
			CEBPG
			GATA4
			SUZ12
			RELA
			SRF
			NFYB
			AR
			ESR1
			LHX1
			IRX6
			ATF2
			MYOD1
			E2F2
			NR2F2
			PLAGL2
			KLF4
